# Supplementary material for: Clustering Digestive Tract Tumors Using Transcriptomic and Mutation Data
Source: Cancers (Basel). 2026 Apr 30;18(9):1427. doi: 10.3390/cancers18091427 (PMC13162626; doi:10.3390/cancers18091427)
Supplement: Supplementary file 1 [file cancers-18-01427-s001.zip]

Archive with 2 entries (2 files):
- SupplTableS1 Results of ANOVA and Chi-Squared analyses to find differences between Newmanized clusters.xlsx
- SupplTableS2 Results of gene entrichment analysis of each Newmanized cluster based on genes stronly associated with the cluster.xlsx
