# Supplementary material for: Clustering Digestive Tract Tumors Using Transcriptomic and Mutation Data
Source: Cancers (Basel). 2026 Apr 30;18(9):1427. doi: 10.3390/cancers18091427 (PMC13162626; doi:10.3390/cancers18091427)
Supplement: Supplementary file 1 [file cancers-18-01427-s001.zip › SupplTableS1 Results of ANOVA and Chi-Squared analyses to find differences between Newmanized clusters.xlsx]

## Sheet: comb
GENE	NEWBNO.1	NEWBNO.2	NEWBNO.3	NEWBNO.4	NEWBNO.5	NEWBNO.6	Fstats	Pvalues	Emax	Emin	NO.1	NO.2	NO.3	NO.4	NO.5	NO.6	WM	Chi	Pchi	pertRate	RR.NO.1	RR.NO.2	RR.NO.3	RR.NO.4	RR.NO.5	RR.NO.6	RWM
OTOP2	-15.5397	0.128982	-1.11391	-0.679095	-0.0182249	-0.786579	9737.01	0	2	1	370	6	0	1	14	0	1	1161.53	0	0.239144	100	3.8	0	0.4	7.5	0	1
GUCA2B	-15.6294	-0.0844575	-1.41859	0.238826	-1.89725	-0.0155387	4882.93	0	4	1	368	10	0	12	0	1	1	1144.78	0	0.239144	99.5	6.3	0	5.2	0	0.4	1
BEST4	-13.7649	0.749107	-0.85664	1.06939	1.32525	0.332085	4870.27	0	5	1	370	8	1	24	33	10	1	943.735	0	0.272783	100	5	0.2	10.5	17.6	3.5	1
TMIGD1	-15.7084	0.0851476	-0.453453	0.0570317	0.158484	0.0661582	3641.13	0	5	1	368	1	9	3	3	1	1	1170.62	0	0.235474	99.5	0.6	2.2	1.3	1.6	0.4	1
SULT1A2	-7.71093	-0.299862	-0.409687	0.113452	-0.220042	-0.514227	2338.19	0	4	1	364	1	1	6	3	0	1	1187.24	0	0.229358	98.4	0.6	0.2	2.6	1.6	0	1
KRT80	14.3109	1.5972	1.90586	-2.09475	2.85525	-1.53294	2299.7	0	1	4	370	28	83	74	94	78	1	362.592	0	0.444648	100	17.6	20.4	32.3	50.3	27.5	1
CDKN2BAS	-11.2859	0.172232	-0.444845	2.78838	1.34766	1.78342	2222.23	0	4	1	365	3	3	112	44	75	1	606.822	0	0.368196	98.6	1.9	0.7	48.9	23.5	26.4	1
ABCG2	-10.9812	-0.00229012	-1.27461	-0.454855	-0.417438	-0.288284	2186.32	0	2	1	364	1	51	4	4	0	1	982.198	0	0.259327	98.4	0.6	12.6	1.7	2.1	0	1
SLC25A34	-7.10239	-0.571109	-1.16878	-1.61671	-0.90359	-1.61065	1915.84	0	2	1	364	0	0	3	0	1	1	1223.19	0	0.225076	98.4	0	0	1.3	0	0.4	1
ZNF575	-3.51982	0.00110979	-0.293929	-0.0344964	-0.0677911	-0.16412	1909.1	0	2	1	280	0	0	0	0	0	1	957.297	0	0.171254	75.7	0	0	0	0	0	1
CNNM2	-3.61435	0.356277	0.57159	0.729449	0.0173859	0.559816	1788.77	0	4	1	255	0	0	1	0	0	1	866.451	0	0.156575	68.9	0	0	0.4	0	0	1
AQP8	-14.9521	-0.505516	0.170737	-0.0487491	-0.443043	-0.0312228	1771.87	0	3	1	367	22	20	6	3	1	1	1018.01	0	0.256269	99.2	13.8	4.9	2.6	1.6	0.4	1
MS4A12	-14.9454	-0.0916402	-0.247945	0.177461	0.409806	-0.025333	1754.74	0	5	1	364	3	14	6	7	0	1	1095.99	0	0.240979	98.4	1.9	3.4	2.6	3.7	0	1
PHLPP2	-5.52352	-0.330277	-0.355254	0.317838	-0.0841956	0.580219	1729.87	0	6	1	355	0	2	1	1	0	1	1192.33	0	0.219572	95.9	0	0.5	0.4	0.5	0	1
C20orf185	0.00262546	0.0157167	0.00474588	-0.696998	0.00803366	-0.744367	480.277	0	2	6	0	0	0	1	0	2	6	7.05597	0.216511	0.00183486	0	0	0	0.4	0	0.7	6
BMP3	-12.5691	0.778406	-1.52633	-1.74049	-1.56415	-2.54656	1676.2	0	2	1	366	15	44	37	1	75	1	659.43	0	0.329052	98.9	9.4	10.8	16.2	0.5	26.4	1
USP6NL	1.37177	-0.462417	0.130294	-1.4338	0.44139	-1.73363	452.195	0	1	6	22	0	0	21	2	32	6	68.6827	1.92623694772465e-13	0.0470948	5.9	0	0	9.2	1.1	11.3	6
UGP2	-3.91718	0.00989484	-0.502376	-1.28527	-0.616615	-1.17586	1652.7	0	2	1	335	0	0	0	0	0	1	1145.34	0	0.204893	90.5	0	0	0	0	0	1
MT1M	-11.7615	-0.0958496	-1.47341	-1.35546	-4.05407	-1.06488	1636.06	0	2	1	364	6	2	2	145	0	1	964.106	0	0.317431	98.4	3.8	0.5	0.9	77.5	0	1
SCGN	-8.70661	1.00816	-1.05367	-0.653003	-1.50001	-1.03655	1630.88	0	2	1	366	55	6	13	1	0	1	974.889	0	0.269725	98.9	34.6	1.5	5.7	0.5	0	1
CA4	-14.5417	-0.871165	-0.874259	-1.15411	-1.48378	-1.23239	1570.01	0	2	1	366	1	16	3	3	1	1	1130.85	0	0.238532	98.9	0.6	3.9	1.3	1.6	0.4	1
PYY	-15.1703	6.27648	-0.74204	0.538257	0.0362628	0.31232	1567.88	0	2	1	369	82	10	13	8	4	1	898.956	0	0.297248	99.7	51.6	2.5	5.7	4.3	1.4	1
PLP1	-10.3317	1.07067	-3.6967	-2.01721	-4.17328	-1.98761	1514.85	0	2	1	364	21	307	4	157	0	1	536.451	0	0.521713	98.4	13.2	75.6	1.7	84	0	1
MT1H	-9.27658	-0.282618	-0.488395	0.234649	-1.42461	-0.0189602	1498.93	0	4	1	358	6	9	18	3	8	1	1015.42	0	0.245872	96.8	3.8	2.2	7.9	1.6	2.8	1
PKIB	-10.462	0.214048	-0.652182	-0.758794	-1.84616	-0.984998	1493.56	0	2	1	363	0	3	2	55	1	1	1011.84	0	0.259327	98.1	0	0.7	0.9	29.4	0.4	1
C2orf88	-9.47618	0.496773	-1.26123	-1.23439	-1.37091	-1.66977	1426.08	0	2	1	362	4	41	4	30	3	1	893.932	0	0.27156	97.8	2.5	10.1	1.7	16	1.1	1
OSTalpha	-7.64385	0.224019	-1.12965	-0.289491	0.217221	-0.929373	1402.04	0	2	1	345	3	2	3	3	0	1	1122.13	0	0.217737	93.2	1.9	0.5	1.3	1.6	0	1
SPIB	-10.9887	-2.60662	-0.247185	0.287023	0.146616	-0.254826	1400.97	0	4	1	363	75	14	46	10	2	1	778.064	0	0.311927	98.1	47.2	3.4	20.1	5.3	0.7	1
ESM1	16.8604	0.707013	6.29903	2.43735	4.16543	2.41947	1384.09	0	1	2	369	2	369	74	127	75	1	325.103	0	0.621407	99.7	1.3	90.9	32.3	67.9	26.4	1
CD177	-13.7471	-0.302858	0.74296	0.195354	2.82265	0.127099	1377.41	0	5	1	361	8	45	26	57	34	1	645.233	0	0.324771	97.6	5	11.1	11.4	30.5	12	1
PRKG2	-5.11788	1.44102	-0.451084	0.67828	-0.219619	0.101157	1344.36	0	2	1	357	21	0	17	1	0	1	1042.87	0	0.242202	96.5	13.2	0	7.4	0.5	0	1
FOXQ1	10.5747	3.01021	0.864266	-0.0940192	-0.397711	-0.476183	1333.14	0	1	6	362	89	61	40	34	6	1	585.783	0	0.36208	97.8	56	15	17.5	18.2	2.1	1
FAAH2	1.11387	0.551638	0.646915	-0.828389	0.248589	-1.86476	395.849	0	1	6	12	1	0	12	0	45	6	120.468	0	0.0428135	3.2	0.6	0	5.2	0	15.8	6
SLC22A5	-4.26341	0.279823	-0.253793	-0.259088	-0.588645	-0.272064	1329.32	0	2	1	323	0	0	1	0	0	1	1098.93	0	0.198165	87.3	0	0	0.4	0	0	1
CLDN8	-11.9541	0.598595	-0.823317	-2.12722	0.996038	-2.97771	1323.79	0	5	1	357	19	5	103	42	192	1	494.251	0	0.439144	96.5	11.9	1.2	45	22.5	67.6	1
TRPM6	-10.8232	-0.434192	-0.15906	-0.815872	0.492988	-0.970754	1311.83	0	5	1	361	1	9	1	7	0	1	1142.5	0	0.231804	97.6	0.6	2.2	0.4	3.7	0	1
PEX26	-4.38556	0.0473106	-0.464421	-0.13484	-0.062638	0.153999	1293	0	6	1	338	0	2	2	0	0	1	1134.26	0	0.209174	91.4	0	0.5	0.9	0	0	1
FAM23A	-9.80178	0.386046	-1.01517	0.0630974	-0.000774531	0.689625	1291.67	0	6	1	359	2	4	5	7	7	1	1101.7	0	0.234862	97	1.3	1	2.2	3.7	2.5	1
MT1F	-7.75222	-0.696328	-0.585927	0.495992	-1.69068	0.734983	1269.19	0	6	1	348	4	10	6	33	2	1	950.641	0	0.246483	94.1	2.5	2.5	2.6	17.6	0.7	1
GNA12	-0.116828	-0.569049	0.280476	1.41566	0.392958	2.35683	377.877	0	6	2	2	2	0	12	1	60	6	206.39	0	0.0470948	0.5	1.3	0	5.2	0.5	21.1	6
ELF4	-1.36356	0.423111	0.551455	1.31359	0.826476	1.82083	368.796	0	6	1	31	0	0	13	0	26	1	63.4994	2.29405383578296e-12	0.0428135	8.4	0	0	5.7	0	9.2	6
SLC22A18AS	-5.48744	2.47226	-0.0224064	0.424346	0.670291	0.363548	1234.78	0	2	1	329	55	0	8	7	1	1	875.764	0	0.244648	88.9	34.6	0	3.5	3.7	0.4	1
UGT1A8	-10.0188	5.34414	-0.481341	-1.01919	-0.373521	-1.98121	1234.1	0	2	1	364	105	13	13	10	0	1	884.348	0	0.308869	98.4	66	3.2	5.7	5.3	0	1
PDE6A	-5.63479	0.41375	-0.293395	-1.37725	-0.0581191	-1.67069	1220.96	0	2	1	345	4	4	3	8	0	1	1083.29	0	0.22263	93.2	2.5	1	1.3	4.3	0	1
GFRA2	-5.21146	-1.00241	-1.60121	-0.652459	-1.38651	-0.38959	1220.32	0	6	1	347	0	0	1	0	0	1	1180.98	0	0.212844	93.8	0	0	0.4	0	0	1
SPPL2A	-4.14702	-0.331064	-0.0281185	-0.270781	-0.0362259	0.100557	1219.22	0	6	1	308	0	0	5	0	0	1	1026.86	0	0.191437	83.2	0	0	2.2	0	0	1
LOC92659	4.38729	0.688978	0.521491	0.592279	1.2225	-0.347028	1145	0	1	6	317	0	2	5	3	0	1	1031.8	0	0.2	85.7	0	0.5	2.2	1.6	0	1
ADAMDEC1	-8.8599	-1.5306	1.18829	1.21074	3.21435	1.46966	1132.56	0	5	1	363	31	25	63	98	63	1	492.044	0	0.393272	98.1	19.5	6.2	27.5	52.4	22.2	1
MIER3	-4.10206	-0.071328	-0.0460631	-0.569149	-0.268559	-0.409041	1115.47	0	3	1	317	0	0	3	0	0	1	1067.87	0	0.195719	85.7	0	0	1.3	0	0	1
SLC6A19	-10.916	2.01028	-0.490053	0.386752	0.301438	0.191094	1108.41	0	2	1	358	51	153	10	40	5	1	521.104	0	0.37737	96.8	32.1	37.7	4.4	21.4	1.8	1
SLC2A7	-0.323632	-0.0313539	-1.05631	0.129602	-0.0790158	0.275327	347.876	0	6	3	0	0	0	1	0	3	6	10.7383	0.0568233	0.00244648	0	0	0	0.4	0	1.1	6
ETV4	7.40571	2.28912	2.1387	1.1749	2.77374	0.688837	1103.19	0	1	6	366	39	102	38	82	7	1	499.85	0	0.387768	98.9	24.5	25.1	16.6	43.9	2.5	1
CDH3	9.12641	0.887666	2.0991	0.78245	4.10582	3.01652	1099.12	0	1	4	369	21	101	39	142	165	1	347.223	0	0.511927	99.7	13.2	24.9	17	75.9	58.1	1
PLEKHN1	7.80663	0.984984	0.354823	-1.48579	1.39181	-0.80521	1091.68	0	1	4	340	4	0	34	15	7	1	903.736	0	0.244648	91.9	2.5	0	14.8	8	2.5	1
C16orf57	-0.0885772	-0.162516	0.205025	0.943079	0.856175	2.12523	339.051	0	6	2	1	0	0	3	3	22	6	72.1647	3.63042929052426e-14	0.017737	0.3	0	0	1.3	1.6	7.7	6
CA7	-15.1976	3.82479	-1.09647	-0.517968	2.42596	-0.792324	1087.78	0	2	1	370	52	1	7	35	0	1	919.559	0	0.284404	100	32.7	0.2	3.1	18.7	0	1
GCG	-12.5894	1.804	-1.27264	-0.310629	-0.384612	0.0594246	1075.44	0	2	1	369	127	5	14	5	2	1	951.718	0	0.319266	99.7	79.9	1.2	6.1	2.7	0.7	1
CLDN23	-7.47602	1.31394	0.232408	-1.742	-0.90339	-1.43098	1069.15	0	2	1	362	14	28	38	38	14	1	737.395	0	0.302141	97.8	8.8	6.9	16.6	20.3	4.9	1
SLC36A1	-4.17396	-0.589284	0.18749	0.408561	0.51373	1.12177	1061.95	0	6	1	299	2	0	7	3	0	1	960.786	0	0.190214	80.8	1.3	0	3.1	1.6	0	1
TDP2	-3.90168	-0.189358	-0.398537	0.549363	0.133216	0.333222	1056.14	0	4	1	270	0	0	2	2	2	1	891.485	0	0.168807	73	0	0	0.9	1.1	0.7	1
MARVELD3	-2.77724	1.54584	1.42723	0.839726	1.69644	0.482941	1050.48	0	5	1	153	4	0	5	2	2	1	459.563	0	0.101529	41.4	2.5	0	2.2	1.1	0.7	1
GUCA2A	-12.7256	-0.473243	-0.63048	0.215183	2.32648	0.0111646	1043.97	0	5	1	366	5	13	5	37	1	1	989.937	0	0.261162	98.9	3.1	3.2	2.2	19.8	0.4	1
KRT7	3.84904	3.8086	2.15647	-2.36753	1.98412	-4.36804	315.589	0	1	6	207	109	183	139	92	222	6	37.5615	4.62135136714004e-07	0.582263	55.9	68.6	45.1	60.7	49.2	78.2	6
NAALADL1	-6.15908	-0.376868	-1.66413	-0.0347341	-0.307398	-0.171741	1040.1	0	4	1	339	0	36	2	1	0	1	979.362	0	0.231193	91.6	0	8.9	0.9	0.5	0	1
ACP6	1.3047	0.800629	0.424224	-0.317261	-0.231379	-1.3552	312.361	0	1	6	8	2	1	3	2	8	1	9.15215	0.103147	0.0146789	2.2	1.3	0.2	1.3	1.1	2.8	6
RNF152	-3.63007	0.509252	-0.671698	0.242457	-0.912412	0.975683	1039.18	0	6	1	281	0	0	2	7	5	1	889.824	0	0.180428	75.9	0	0	0.9	3.7	1.8	1
STMN2	-7.98889	0.868924	-1.14753	-0.76426	-1.78138	-0.653411	1034.43	0	2	1	352	15	2	11	0	3	1	1055.03	0	0.234251	95.1	9.4	0.5	4.8	0	1.1	1
PRPH	-6.8416	-0.10746	-1.24894	0.511705	-1.18543	-0.195945	1028.74	0	4	1	342	2	0	24	0	4	1	1028.81	0	0.227523	92.4	1.3	0	10.5	0	1.4	1
GTF2IRD1	4.18627	1.57695	0.637259	-0.108625	0.758249	-0.524351	1028.35	0	1	6	309	5	3	1	2	0	1	999.557	0	0.195719	83.5	3.1	0.7	0.4	1.1	0	1
CD163L1	-7.20867	0.13042	-0.497529	-0.0116693	-0.0426581	0.331605	1021.58	0	6	1	335	1	1	2	0	2	1	1113.48	0	0.208563	90.5	0.6	0.2	0.9	0	0.7	1
SMAGP	-0.29205	1.84115	0.570919	-1.35243	0.639621	-1.83901	302.443	0	2	6	11	19	5	12	6	44	6	76.5675	4.32986979603811e-15	0.0593272	3	11.9	1.2	5.2	3.2	15.5	6
C14orf176	-6.25425	1.74833	-0.737758	-0.444736	0.768191	-0.624994	1020.1	0	2	1	336	35	10	1	15	0	1	897.338	0	0.242813	90.8	22	2.5	0.4	8	0	1
RERGL	-4.21579	-0.547657	-1.30865	-1.20633	-1.39561	-1.17873	1018.96	0	2	1	351	1	1	2	0	0	1	1178.68	0	0.217125	94.9	0.6	0.2	0.9	0	0	1
LLGL2	-0.636031	1.16417	1.83504	-0.907652	0.294366	-1.87484	290.733	0	3	6	10	14	56	22	22	51	3	40.7017	1.07790574355171e-07	0.107034	2.7	8.8	13.8	9.6	11.8	18	6
DHRS11	-6.24964	0.773347	-1.15787	-0.633906	-0.0732765	-1.4465	996.336	0	2	1	348	1	32	3	0	9	1	980.571	0	0.240367	94.1	0.6	7.9	1.3	0	3.2	1
KCNIP4	-2.73456	0.168371	-0.451502	-0.0446529	-0.792331	-0.352481	974.951	0	2	1	125	4	1	2	0	1	1	387.665	0	0.0813456	33.8	2.5	0.2	0.9	0	0.4	1
CADM3	-10.4776	-0.744879	-3.97749	-1.28955	-4.60802	-0.728722	974.948	0	6	1	363	22	290	25	145	10	1	448.858	0	0.522936	98.1	13.8	71.4	10.9	77.5	3.5	1
GDPD2	-7.31019	-0.423209	-0.960574	0.972325	0.030498	1.86021	970.103	0	6	1	347	1	0	55	12	94	1	681.204	0	0.311315	93.8	0.6	0	24	6.4	33.1	1
ENTPD5	-5.96926	0.542639	-1.20859	-0.717589	-0.64667	-0.403834	966.618	0	2	1	340	1	20	4	0	0	1	1039.28	0	0.223242	91.9	0.6	4.9	1.7	0	0	1
B4GALNT2	-10.6366	-0.359383	-1.05953	1.29148	-2.00002	0.398738	964.985	0	4	1	347	11	3	59	1	33	1	789.369	0	0.277676	93.8	6.9	0.7	25.8	0.5	11.6	1
ABHD3	-4.47344	0.311393	0.365596	0.745955	0.433098	0.39324	953.217	0	4	1	292	1	2	3	4	1	1	941.261	0	0.185321	78.9	0.6	0.5	1.3	2.1	0.4	1
APPL2	-3.78406	-0.00326088	0.0315797	-0.18689	-0.337661	-0.32443	949.368	0	3	1	298	0	0	5	1	0	1	987.464	0	0.185933	80.5	0	0	2.2	0.5	0	1
SMPDL3A	-6.46475	0.183721	-0.542733	-1.42644	-0.710688	-1.06192	945.355	0	2	1	350	0	12	26	8	10	1	943.407	0	0.248318	94.6	0	3	11.4	4.3	3.5	1
THSD1	-0.181636	-0.347598	-0.075138	0.340913	0.837732	2.18819	282.735	0	6	2	5	0	0	4	5	47	6	154.748	0	0.0373089	1.4	0	0	1.7	2.7	16.5	6
SCN7A	-7.6164	-0.267123	-2.15755	-1.57262	-3.71895	-1.3973	942.66	0	2	1	352	12	167	6	138	0	1	551.783	0	0.412844	95.1	7.5	41.1	2.6	73.8	0	1
GCNT2	-7.76538	0.0524746	-1.36418	-0.382011	-2.47724	-2.11698	942.25	0	2	1	359	0	59	23	57	79	1	552.37	0	0.352905	97	0	14.5	10	30.5	27.8	1
LRRN2	-8.1825	-2.27628	-0.37608	-0.93329	-0.351853	-0.843338	938.636	0	5	1	342	39	1	10	1	0	1	963.798	0	0.240367	92.4	24.5	0.2	4.4	0.5	0	1
GLP2R	-3.78315	1.27355	-1.08438	-0.419956	-1.25909	-0.128297	937.699	0	2	1	337	31	0	2	0	5	1	990.084	0	0.229358	91.1	19.5	0	0.9	0	1.8	1
P2RX4	-3.52813	-0.582537	0.268322	0.915167	0.343017	0.551978	924.46	0	4	1	237	0	1	1	0	0	1	799.567	0	0.146177	64.1	0	0.2	0.4	0	0	1
TMEM52	1.07573	0.116141	0.329397	-1.14819	0.174882	-1.9544	276.984	0	1	6	30	12	1	2	0	26	1	61.1427	7.05513425458548e-12	0.0434251	8.1	7.5	0.2	0.9	0	9.2	6
CPNE7	10.528	0.688278	1.37263	1.59434	1.37552	0.756606	918.778	0	1	2	347	4	63	46	34	22	1	600.719	0	0.315596	93.8	2.5	15.5	20.1	18.2	7.7	1
LYVE1	-9.9467	-1.82293	-3.11517	-1.98342	-3.46391	-1.30703	918.065	0	6	1	357	43	236	44	130	16	1	347.791	0	0.505199	96.5	27	58.1	19.2	69.5	5.6	1
PXMP2	-3.95292	0.611104	-0.992319	0.301071	-1.99747	-0.298038	907.206	0	2	1	283	1	0	1	26	0	1	846.025	0	0.190214	76.5	0.6	0	0.4	13.9	0	1
CA1	-14.9537	-0.520239	-0.965379	-0.650029	2.99024	-0.590704	899.053	0	5	1	367	5	11	3	32	1	1	1024.79	0	0.256269	99.2	3.1	2.7	1.3	17.1	0.4	1
WDR78	-4.23151	-0.154417	0.444781	-0.256302	-0.298945	-0.520901	893.402	0	3	1	275	0	1	2	0	0	1	924.206	0	0.170031	74.3	0	0.2	0.9	0	0	1
PXN	-0.512566	0.578654	0.0860453	0.804624	0.280744	2.03803	269.503	0	6	1	2	0	1	8	0	53	6	196.159	0	0.0391437	0.5	0	0.2	3.5	0	18.7	6
SEMA4D	1.26405	-1.41101	0.272278	-0.690984	-0.00124325	-1.54475	268.208	0	1	6	16	13	0	17	3	42	6	75.6656	6.77236045021345e-15	0.0556575	4.3	8.2	0	7.4	1.6	14.8	6
VWA2	5.63536	0.80051	-0.0412854	-1.60581	-1.1513	-1.98664	885.838	0	1	6	324	3	6	56	49	50	1	581.454	0	0.298471	87.6	1.9	1.5	24.5	26.2	17.6	1
TMEM72	-4.95511	-0.997937	0.256129	-0.584527	-0.828776	-0.55498	884.193	0	3	1	356	2	22	1	0	0	1	1094.15	0	0.233028	96.2	1.3	5.4	0.4	0	0	1
SLC6A6	5.65927	-0.135083	1.37708	-0.688059	0.508791	-0.661996	878.507	0	1	4	341	1	11	24	8	8	1	928.563	0	0.240367	92.2	0.6	2.7	10.5	4.3	2.8	1
SCARA5	-12.6715	0.0627443	-4.615	-3.42141	-6.07592	-2.38009	875.027	0	2	1	369	16	303	146	163	109	1	184.173	0	0.676453	99.7	10.1	74.6	63.8	87.2	38.4	1
FAM82A1	-3.76208	-0.447924	-0.53588	-0.374834	-0.206773	-0.152678	874.708	0	6	1	265	0	0	1	0	0	1	900.638	0	0.162691	71.6	0	0	0.4	0	0	1
EPHX4	9.61563	2.17957	0.995394	1.03278	1.24738	0.82989	874.699	0	1	6	345	46	47	27	42	20	1	572.711	0	0.322324	93.2	28.9	11.6	11.8	22.5	7	1
HSD17B2	-9.37378	1.87973	0.187917	-1.20005	0.237552	-0.334953	871.165	0	2	1	346	50	70	12	23	3	1	647.113	0	0.308257	93.5	31.4	17.2	5.2	12.3	1.1	1
WSCD1	-7.78167	-0.641109	-0.661546	-0.604138	-1.78242	-0.894204	869.048	0	4	1	347	0	0	11	10	0	1	1082.59	0	0.225076	93.8	0	0	4.8	5.3	0	1
C1orf170	6.12615	1.16753	0.129214	-2.21707	0.917624	-2.2433	856.002	0	1	6	300	9	0	78	7	71	1	548.814	0	0.284404	81.1	5.7	0	34.1	3.7	25	1
SULT1A1	-6.03654	0.00372254	-0.415022	0.11243	-0.837874	-0.695393	855.623	0	4	1	329	0	0	2	6	4	1	1062.94	0	0.208563	88.9	0	0	0.9	3.2	1.4	1
SCN9A	-7.11093	-0.923534	-0.342122	0.741839	-0.597034	0.0318843	851.715	0	4	1	353	13	4	58	23	17	1	777.185	0	0.286239	95.4	8.2	1	25.3	12.3	6	1
GNL3	2.85213	0.317302	0.976373	-0.661441	0.539118	-0.832341	849.613	0	1	6	178	0	1	0	0	0	1	603.196	0	0.10948	48.1	0	0.2	0	0	0	1
SEMA6D	-7.63867	-0.313484	-1.58079	0.392307	-0.0729881	0.369763	841.92	0	4	1	345	0	75	18	5	5	1	782.558	0	0.274006	93.2	0	18.5	7.9	2.7	1.8	1
SNAP29	-1.28328	-0.0135397	-0.64239	0.122058	-0.505758	0.221923	248.829	0	6	1	1	0	0	0	1	4	6	11.5458	0.0415699	0.00366972	0.3	0	0	0	0.5	1.4	6
CHGA	-14.3578	2.07128	-4.72775	0.573309	-6.67369	-0.593586	838.079	0	2	1	367	89	299	40	171	5	1	371.831	0	0.593884	99.2	56	73.6	17.5	91.4	1.8	1
NRXN1	-5.59728	0.825261	-2.19351	-0.421166	-2.90539	-1.11455	836.798	0	2	1	355	14	119	18	117	2	1	555.738	0	0.382263	95.9	8.8	29.3	7.9	62.6	0.7	1
CASP7	-3.6074	0.356897	0.168662	0.0935217	0.277429	0.800645	834.795	0	6	1	247	0	0	4	0	0	1	823.534	0	0.153517	66.8	0	0	1.7	0	0	1
DHDDS	-2.97789	0.0310423	-0.212347	-0.584929	-0.358767	-0.300641	825.095	0	2	1	158	0	0	0	0	0	1	540.189	0	0.0966361	42.7	0	0	0	0	0	1
INSL5	-5.72419	-0.0586866	0.182358	0.32384	0.0347306	0.105966	819.691	0	4	1	340	3	8	8	0	3	1	1051.5	0	0.221407	91.9	1.9	2	3.5	0	1.1	1
DIS3L2	0.704776	-0.0914408	0.180716	-0.424705	0.0507944	-0.760924	242.819	0	1	6	0	0	0	0	0	1	6	4.75704	0.446245	0.000611621	0	0	0	0	0	0.4	6
CTSZ	-1.08736	-0.656958	0.662903	1.04819	1.39352	1.52702	241.219	0	6	1	15	0	3	27	16	36	6	67.2761	3.77586850675016e-13	0.0593272	4.1	0	0.7	11.8	8.6	12.7	6
DDN	10.0817	-0.0303506	0.850055	-0.34063	0.278979	-0.0899138	818.734	0	1	4	343	1	47	16	1	20	1	817.156	0	0.261774	92.7	0.6	11.6	7	0.5	7	1
KCTD4	-2.22114	-0.675109	-0.419112	-0.809637	-0.0390471	-0.480976	240.436	0	5	1	0	2	4	1	2	9	6	16.1111	0.00653406	0.0110092	0	1.3	1	0.4	1.1	3.2	6
MMP7	16.8307	2.03821	2.26633	0.794577	2.55418	1.50828	817.075	0	1	4	359	54	151	63	77	83	1	243.697	0	0.481346	97	34	37.2	27.5	41.2	29.2	1
SPATA12	6.06186	0.219394	0.617595	0.38801	0.631208	-0.247589	804.793	0	1	6	324	1	11	4	4	0	1	1006.67	0	0.210398	87.6	0.6	2.7	1.7	2.1	0	1
MUC4	-5.7471	3.48573	0.833122	-1.68917	2.6215	-5.53499	238.709	0	2	1	248	100	193	123	105	215	1	27.3293	4.92077667456625e-05	0.601835	67	62.9	47.5	53.7	56.1	75.7	6
IL6R	-7.00757	-0.334287	-1.61498	-0.528344	-1.14439	0.357396	800.475	0	6	1	355	8	65	22	20	3	1	756.538	0	0.289297	95.9	5	16	9.6	10.7	1.1	1
HPGDS	-3.99647	-0.270733	-0.978231	-0.540079	-0.950761	-0.626995	800.217	0	2	1	310	0	1	4	0	0	1	1033.5	0	0.192661	83.8	0	0.2	1.7	0	0	1
C6orf105	-9.62942	0.880314	-1.25662	0.704676	-1.00497	1.71212	799.918	0	6	1	334	10	113	23	31	33	1	492.5	0	0.332722	90.3	6.3	27.8	10	16.6	11.6	1
GPT2	3.39357	0.990604	-0.524767	-2.1982	-2.51889	-2.95043	797.651	0	1	6	231	13	15	78	71	142	1	253.709	0	0.336391	62.4	8.2	3.7	34.1	38	50	1
NKX2-3	-5.93784	-0.589193	-0.854516	-0.741113	-1.03941	-1.69752	797.567	0	2	1	348	1	0	12	1	0	1	1119.2	0	0.221407	94.1	0.6	0	5.2	0.5	0	1
GPT	-9.22572	1.13025	-1.66724	-2.43231	-1.89608	-3.49776	794.492	0	2	1	353	17	114	99	47	222	1	297.021	0	0.521101	95.4	10.7	28.1	43.2	25.1	78.2	1
PTGDR	-5.33947	-1.15596	-0.342197	0.1067	-0.413649	0.798737	794.326	0	6	1	326	0	0	3	1	6	1	1062.53	0	0.205505	88.1	0	0	1.3	0.5	2.1	1
MACC1	4.54036	1.09382	2.11006	-2.46548	1.4785	-3.41788	793.206	0	1	6	320	14	119	93	66	163	1	211.241	0	0.474006	86.5	8.8	29.3	40.6	35.3	57.4	1
RDH5	-5.10022	0.0727238	-0.861061	-0.543863	-0.838994	-0.631259	789.656	0	2	1	320	0	7	1	1	0	1	1047.02	0	0.201223	86.5	0	1.7	0.4	0.5	0	1
BTNL8	-9.05013	2.68787	-0.353378	-0.0493014	-0.537363	-0.135735	788.774	0	2	1	347	69	58	5	11	1	1	722.492	0	0.300306	93.8	43.4	14.3	2.2	5.9	0.4	1
SLC26A2	-6.84961	-0.125023	-0.325479	-1.93253	0.0972686	-1.93908	788.128	0	5	1	333	1	4	57	3	53	1	723.127	0	0.275841	90	0.6	1	24.9	1.6	18.7	1
MMP28	-7.95112	2.46544	-2.00303	0.225252	-0.72956	1.70534	787.502	0	2	1	343	58	124	56	32	63	1	315.993	0	0.413456	92.7	36.5	30.5	24.5	17.1	22.2	1
RAP1B	-1.09022	-0.35602	0.209085	0.555783	0.756295	0.816778	229.519	0	6	1	4	1	8	2	3	9	6	6.78848	0.236853	0.0165138	1.1	0.6	2	0.9	1.6	3.2	6
OSTBETA	-9.59486	1.30605	-0.885782	-0.41105	1.66869	-0.60271	783.615	0	5	1	364	19	1	6	30	1	1	997.853	0	0.257492	98.4	11.9	0.2	2.6	16	0.4	1
GBA3	-7.53978	0.0978233	-1.25922	0.456021	1.26249	-0.0304026	781.896	0	5	1	355	7	4	23	27	10	1	907.777	0	0.26055	95.9	4.4	1	10	14.4	3.5	1
TMEM37	-7.32592	-0.328129	-1.24198	-0.184666	-0.812194	-0.348639	774.073	0	4	1	350	8	52	12	14	5	1	819.206	0	0.269725	94.6	5	12.8	5.2	7.5	1.8	1
NR5A2	-5.82478	-0.233865	0.776517	-0.393746	0.485957	-0.13313	771.385	0	3	1	327	26	9	10	10	0	1	878.148	0	0.233639	88.4	16.4	2.2	4.4	5.3	0	1
PIRT	-4.19822	-0.0462736	-1.1147	-0.864368	-1.58508	-0.767524	771.146	0	2	1	327	11	0	3	0	3	1	1033.53	0	0.210398	88.4	6.9	0	1.3	0	1.1	1
TBXA2R	-0.573475	-0.80884	-0.247024	0.678201	-0.629166	1.05312	226.234	0	6	2	1	0	0	3	0	5	6	14.6225	0.0121031	0.00550459	0.3	0	0	1.3	0	1.8	6
UGT1A10	-9.70093	5.38164	-1.19014	-1.2211	-0.318472	-2.09823	770.85	0	2	1	356	132	131	109	61	147	1	185.882	0	0.572477	96.2	83	32.3	47.6	32.6	51.8	1
LRRC19	-7.54058	1.03554	-0.0539087	0.566014	1.3236	0.366558	768.157	0	5	1	347	28	11	19	28	10	1	799.968	0	0.270948	93.8	17.6	2.7	8.3	15	3.5	1
LRRTM2	-1.31551	-0.410392	-0.123869	0.615093	-0.346224	1.2716	222.337	0	6	1	0	0	0	19	0	38	6	134.063	0	0.0348624	0	0	0	8.3	0	13.4	6
HAPLN1	-4.75606	3.75849	-0.603002	3.15408	-0.39789	3.14934	766.172	0	2	1	298	83	1	113	1	151	1	412.82	0	0.395719	80.5	52.2	0.2	49.3	0.5	53.2	1
SIM2	5.94136	1.9127	0.437274	-0.433246	-0.711202	-2.06785	765.916	0	1	6	321	33	16	34	41	79	1	480.656	0	0.320489	86.8	20.8	3.9	14.8	21.9	27.8	1
USP2	-8.25228	-0.100704	-2.09112	-3.49045	-1.48404	-1.66186	761.956	0	2	1	359	0	118	146	24	65	1	421.621	0	0.435474	97	0	29.1	63.8	12.8	22.9	1
CLCN2	-3.42349	0.444473	0.93746	0.865403	1.15702	0.504846	758.697	0	5	1	205	0	0	2	1	1	1	679.747	0	0.127829	55.4	0	0	0.9	0.5	0.4	1
CDKL1	-2.52079	0.398346	-0.160882	0.00106217	0.159721	0.242912	758.023	0	2	1	108	0	0	1	0	0	1	363.93	0	0.0666667	29.2	0	0	0.4	0	0	1
UCP3	-0.304186	-0.54738	0.101064	-1.40634	-0.0610138	-1.43102	218.429	0	3	6	0	0	0	0	0	3	6	14.2711	0.0139759	0.00183486	0	0	0	0	0	1.1	6
TNFRSF17	-5.92199	-0.2966	-1.22921	0.598493	-0.650933	-0.0135285	756.961	0	4	1	329	2	0	32	2	15	1	901.555	0	0.232416	88.9	1.3	0	14	1.1	5.3	1
FOXF2	-4.85286	0.840749	-2.13527	0.8601	-1.01789	1.6257	756.533	0	6	1	299	1	119	7	18	2	1	574.851	0	0.272783	80.8	0.6	29.3	3.1	9.6	0.7	1
HMGCS2	-6.20475	3.03461	0.0212679	-2.5985	-3.62276	-3.02235	216.614	0	2	1	268	75	191	165	137	221	1	42.1496	5.49364457258505e-08	0.646483	72.4	47.2	47	72.1	73.3	77.8	6
HRASLS2	-4.62911	5.93296	-1.0686	0.294844	-0.416985	0.455308	753.271	0	2	1	315	115	1	15	1	17	1	781.136	0	0.283792	85.1	72.3	0.2	6.6	0.5	6	1
MEFV	-1.0582	-1.17977	0.185706	0.404425	0.742092	1.74797	214.665	0	6	2	3	0	3	4	14	54	6	161.634	0	0.0477064	0.8	0	0.7	1.7	7.5	19	6
AMN	-6.10979	3.35796	0.598935	0.572558	0.642244	-0.631869	750.382	0	2	1	321	96	40	7	17	0	1	682.031	0	0.29419	86.8	60.4	9.9	3.1	9.1	0	1
CPNE8	-4.90923	0.116502	0.0785184	0.29562	0.558705	0.735096	749.33	0	6	1	294	1	0	9	3	4	1	919.589	0	0.190214	79.5	0.6	0	3.9	1.6	1.4	1
GPM6A	-6.09116	-0.517527	-1.59447	-0.928194	-1.47853	-0.789335	746.058	0	2	1	332	1	0	4	3	0	1	1093.16	0	0.207951	89.7	0.6	0	1.7	1.6	0	1
SST	-7.7434	1.74363	-3.26744	0.297588	-4.79351	-0.217929	742.145	0	2	1	362	83	278	40	175	14	1	352.053	0	0.582263	97.8	52.2	68.5	17.5	93.6	4.9	1
TMEM171	-6.01432	0.60748	-0.0161954	0.244909	-0.96936	0.538741	741.173	0	2	1	325	2	18	1	15	2	1	932.018	0	0.222018	87.8	1.3	4.4	0.4	8	0.7	1
CYSLTR2	-1.45335	-0.390155	-0.0558362	0.884264	-0.0611266	1.20243	213.32	0	6	1	0	0	2	22	2	36	6	114.901	0	0.0379205	0	0	0.5	9.6	1.1	12.7	6
C17orf96	4.77604	-0.216609	0.919034	0.969361	1.17061	0.625134	735.864	0	1	2	317	0	4	12	2	1	1	988.958	0	0.205505	85.7	0	1	5.2	1.1	0.4	1
SNTB1	3.95034	0.0515128	0.433842	-1.86477	-2.87365	-1.67864	734.641	0	1	5	271	3	25	44	93	44	1	411.101	0	0.293578	73.2	1.9	6.2	19.2	49.7	15.5	1
TMEM220	-5.70166	-0.42692	-1.46834	-1.02791	-1.82313	-1.54189	733.998	0	2	1	334	0	39	5	24	3	1	840.305	0	0.247706	90.3	0	9.6	2.2	12.8	1.1	1
RMND5B	-0.475506	-0.0428973	-0.907289	-1.56087	-0.959311	-2.14811	211.938	0	2	6	0	0	1	11	2	52	6	183.545	0	0.040367	0	0	0.2	4.8	1.1	18.3	6
BEND6	-1.1128	-0.0226938	-0.0282731	0.756507	0.720605	1.50875	211.846	0	6	1	3	0	0	2	7	17	6	45.5013	1.14732321421229e-08	0.017737	0.8	0	0	0.9	3.7	6	6
ACADS	-5.29019	-0.299802	-1.09724	-0.637698	-1.79272	-1.49155	732.293	0	2	1	343	2	16	3	22	14	1	915.945	0	0.244648	92.7	1.3	3.9	1.3	11.8	4.9	1
SLC20A1	-2.39844	0.624838	1.1846	1.25337	0.914154	1.73818	725.675	0	6	1	109	4	8	15	5	32	1	177.541	0	0.10581	29.5	2.5	2	6.6	2.7	11.3	1
NDE1	1.29365	0.709313	-0.248916	1.17532	0.26851	1.6094	206.396	0	6	3	10	1	1	6	0	8	1	15.6032	0.00807317	0.0159021	2.7	0.6	0.2	2.6	0	2.8	6
CNNM4	-3.31837	1.20017	0.710224	-0.0521694	0.657292	-0.00641093	723.376	0	2	1	215	4	8	3	7	2	1	619.588	0	0.146177	58.1	2.5	2	1.3	3.7	0.7	1
SLC4A4	-12.2775	-0.236573	-0.530916	-2.04553	-3.8905	-2.16563	720.751	0	2	1	363	62	89	11	117	0	1	564.003	0	0.392661	98.1	39	21.9	4.8	62.6	0	1
TTC26	2.66309	0.199328	0.837887	0.36306	0.742847	0.366843	717.84	0	1	2	134	0	0	0	0	0	1	458.135	0	0.0819572	36.2	0	0	0	0	0	1
GPR15	-5.1112	-0.208963	-0.784981	-0.596745	0.902379	-0.57475	717.826	0	5	1	330	7	2	6	31	2	1	919.414	0	0.231193	89.2	4.4	0.5	2.6	16.6	0.7	1
SETMAR	0.00150301	-0.711087	-0.303844	-0.787396	-0.647778	-1.71279	202.479	0	1	6	2	0	0	2	1	10	6	27.0455	5.58909210683911e-05	0.00917431	0.5	0	0	0.9	0.5	3.5	6
GNA11	-4.0729	0.579152	-0.760655	-0.739907	-0.564081	-0.454389	717.003	0	2	1	298	0	1	17	1	1	1	922.565	0	0.194495	80.5	0	0.2	7.4	0.5	0.4	1
GMDS	0.452704	1.62572	0.403732	-1.51025	-0.418461	-2.27465	201.979	0	2	6	31	29	16	33	24	60	6	52.9182	3.49595463688956e-10	0.118043	8.4	18.2	3.9	14.4	12.8	21.1	6
GRHL3	11.4112	0.971098	-0.352375	-1.25644	1.83742	-1.47054	714.985	0	1	6	336	23	3	45	66	63	1	545.619	0	0.327829	90.8	14.5	0.7	19.7	35.3	22.2	1
FBLIM1	-2.71915	0.251318	-0.24384	0.318559	0.776519	2.35091	714.767	0	6	1	134	0	3	23	8	77	1	236.03	0	0.149847	36.2	0	0.7	10	4.3	27.1	1
CLEC3B	-9.76672	-1.65932	-4.26182	-3.28497	-4.23312	-3.95958	710.902	0	2	1	367	32	320	144	149	215	1	98.4794	0	0.750459	99.2	20.1	78.8	62.9	79.7	75.7	1
GPR44	-4.38973	0.452565	-1.43375	-0.262037	-1.74261	-0.556648	710.426	0	2	1	300	6	1	9	0	0	1	945.567	0	0.193272	81.1	3.8	0.2	3.9	0	0	1
UGT2A3	-10.8024	0.239532	-0.528093	-0.111173	0.131872	-0.0248114	705.712	0	2	1	341	42	37	17	26	5	1	697.826	0	0.286239	92.2	26.4	9.1	7.4	13.9	1.8	1
CHP	-2.84904	1.28197	-0.359165	-1.18541	-0.987395	-1.19841	705.455	0	2	1	159	3	0	1	0	3	1	507.893	0	0.101529	43	1.9	0	0.4	0	1.1	1
MAMDC2	-9.83459	-0.613759	-4.6153	-2.75238	-4.86369	-1.67317	702.874	0	2	1	363	0	310	116	148	69	1	270.616	0	0.615291	98.1	0	76.4	50.7	79.1	24.3	1
MIER1	-2.88919	-0.25815	-0.118967	-0.295233	-0.302673	0.16141	701.428	0	6	1	167	0	0	4	0	0	1	550.365	0	0.104587	45.1	0	0	1.7	0	0	1
PRSS22	6.26484	2.13657	1.20072	-1.22201	1.80357	-0.923138	701.315	0	1	4	347	41	15	51	34	58	1	549.813	0	0.333945	93.8	25.8	3.7	22.3	18.2	20.4	1
S100A11	4.1547	1.254	0.436984	-0.171502	2.12518	0.0701426	698.817	0	1	4	298	6	2	9	42	0	1	788.113	0	0.218349	80.5	3.8	0.5	3.9	22.5	0	1
RASD2	-5.27462	1.03779	-0.610192	0.954882	0.538068	1.28563	697.726	0	6	1	302	2	0	31	6	29	1	751.843	0	0.2263	81.6	1.3	0	13.5	3.2	10.2	1
B3GALT1	-3.78056	-0.494247	-0.15041	-1.0126	-0.414345	-1.03981	697.612	0	3	1	297	0	17	1	3	1	1	906.843	0	0.195107	80.3	0	4.2	0.4	1.6	0.4	1
HCG4	-1.36885	0.660986	-0.420229	0.380505	0.292522	1.10153	194.306	0	6	1	2	0	1	5	5	9	6	18.2318	0.0026695	0.0134557	0.5	0	0.2	2.2	2.7	3.2	6
PRIMA1	-8.22337	0.613538	-4.35124	-0.135009	-4.1748	-0.926964	696.004	0	2	1	357	11	290	28	117	29	1	409.87	0	0.508869	96.5	6.9	71.4	12.2	62.6	10.2	1
LRRC1	-2.58893	1.59269	0.450569	0.14333	0.652795	-0.24189	687.359	0	2	1	127	2	2	3	2	4	1	370.867	0	0.0856269	34.3	1.3	0.5	1.3	1.1	1.4	1
FLVCR2	-4.76048	-0.943696	0.00702167	-1.11364	1.49218	-0.235242	687.235	0	5	1	293	3	0	18	14	7	1	810.556	0	0.204893	79.2	1.9	0	7.9	7.5	2.5	1
GLS2	4.53548	0.0813376	0.539418	0.646175	-0.140101	-1.59063	686.8	0	1	6	295	2	2	12	0	2	1	919.156	0	0.191437	79.7	1.3	0.5	5.2	0	0.7	1
IVNS1ABP	-0.852973	0.0601742	1.22133	0.303737	0.287498	1.03178	192.102	0	3	1	11	0	7	5	0	11	1	13.268	0.0209926	0.0207951	3	0	1.7	2.2	0	3.9	6
CRB3	-0.995128	1.44797	0.496225	-0.021508	0.250245	-1.24034	191.975	0	2	6	18	6	2	5	2	23	6	34.6602	1.75885074427118e-06	0.0342508	4.9	3.8	0.5	2.2	1.1	8.1	6
MACROD1	1.02243	0.691425	-0.280386	-0.768542	-0.731319	-1.93029	191.974	0	1	6	48	1	5	12	4	41	1	79.4302	1.11022302462516e-15	0.0678899	13	0.6	1.2	5.2	2.1	14.4	6
EDN3	-9.21386	-0.0639181	-1.57322	-2.29152	0.325312	-2.5639	686.457	0	5	1	354	18	111	7	28	0	1	667.165	0	0.31682	95.7	11.3	27.3	3.1	15	0	1
PDCD1LG2	-1.00707	-1.04656	0.183048	0.406084	0.434225	1.58541	191.045	0	6	2	33	3	1	6	5	35	6	66.8406	4.65072425015478e-13	0.0507645	8.9	1.9	0.2	2.6	2.7	12.3	6
KIAA1211	-4.86455	1.33188	1.1504	0.190727	0.682637	-0.308395	686.094	0	2	1	277	14	8	9	10	0	1	759.941	0	0.194495	74.9	8.8	2	3.9	5.3	0	1
PAG1	-4.26248	-0.997263	0.659761	0.258462	0.205016	1.49031	684.108	0	6	1	278	13	5	8	8	8	1	757.298	0	0.195719	75.1	8.2	1.2	3.5	4.3	2.8	1
APP	-0.00895595	0.246004	0.134426	0.604777	0.225668	1.54163	190.564	0	6	1	1	0	0	2	0	7	6	21.5073	0.000649413	0.00611621	0.3	0	0	0.9	0	2.5	6
IL10	-1.41455	-0.432237	-0.207431	0.0682622	0.383258	0.691454	190.369	0	6	1	4	1	1	0	4	7	6	12.8236	0.0250893	0.0103976	1.1	0.6	0.2	0	2.1	2.5	6
CA2	-8.98614	1.56678	-1.58951	-0.722638	-2.67734	2.01546	682.647	0	6	1	362	43	151	79	88	97	1	224.321	0	0.501529	97.8	27	37.2	34.5	47.1	34.2	1
AK5	-1.73211	0.356921	-0.876248	0.196588	-0.53448	0.670598	189.809	0	6	1	4	7	1	13	0	23	6	52.6393	3.98844068882909e-10	0.0293578	1.1	4.4	0.2	5.7	0	8.1	6
C11orf24	-0.544395	0.441144	-0.108135	0.893393	0.59514	1.35558	189.606	0	6	1	6	0	2	5	3	11	6	14.8139	0.0111879	0.0165138	1.6	0	0.5	2.2	1.6	3.9	6
LMCD1	1.2965	-1.30468	0.127872	-1.5021	-1.29172	-1.42772	189.378	0	1	4	59	16	2	43	21	63	6	80.0083	8.88178419700125e-16	0.124771	15.9	10.1	0.5	18.8	11.2	22.2	6
HRCT1	-5.40191	0.590413	-0.748835	-0.860109	-0.78949	-0.690518	681.313	0	2	1	303	4	1	1	1	1	1	994.102	0	0.190214	81.9	2.5	0.2	0.4	0.5	0.4	1
CTSG	-5.31385	0.486796	-1.35295	-1.22345	-1.62101	-0.985573	681.271	0	2	1	321	19	1	1	0	1	1	995.364	0	0.209786	86.8	11.9	0.2	0.4	0	0.4	1
BCHE	-6.3464	-0.275197	-1.99734	0.483443	-1.86554	0.47991	679.118	0	4	1	337	0	102	35	76	29	1	470.809	0	0.354128	91.1	0	25.1	15.3	40.6	10.2	1
LOC283267	-2.2673	0.0252277	-0.513939	0.578841	-0.194734	0.915683	676.56	0	6	1	83	0	0	1	0	1	1	273.292	0	0.0519878	22.4	0	0	0.4	0	0.4	1
DEAF1	0.38261	-0.0626601	-0.401429	-0.440984	-1.24525	-1.1902	186.134	0	1	5	1	0	0	1	1	2	6	3.66603	0.598427	0.0030581	0.3	0	0	0.4	0.5	0.7	6
WDR86	-1.29748	-1.13775	0.0494441	0.593687	-0.717876	0.802951	186.068	0	6	1	1	1	0	12	1	25	6	76.243	5.10702591327572e-15	0.0244648	0.3	0.6	0	5.2	0.5	8.8	6
GOLPH3L	-1.2165	1.08557	-0.101853	-0.763545	-0.248011	-1.40499	185.499	0	2	6	14	1	1	13	0	17	6	35.5395	1.1740654158876e-06	0.0281346	3.8	0.6	0.2	5.7	0	6	6
CGREF1	4.62444	1.02434	0.641617	-0.654728	0.332139	-1.37448	676.326	0	1	6	321	1	4	17	1	43	1	822.616	0	0.236697	86.8	0.6	1	7.4	0.5	15.1	1
ABCA8	-11.4889	-1.15533	-3.41718	-3.29775	-5.46488	-3.2738	676.115	0	2	1	361	40	233	145	149	184	1	102.111	0	0.680122	97.6	25.2	57.4	63.3	79.7	64.8	1
ABCB5	-2.13705	-0.547684	-0.563662	-0.475369	-0.541964	-0.05199	182.487	0	6	1	1	0	5	5	3	16	6	31.2027	8.54219400214795e-06	0.0183486	0.3	0	1.2	2.2	1.6	5.6	6
HLA-H	-1.33402	-0.0323782	0.629301	0.885213	1.37208	1.88681	182.429	0	6	1	65	0	8	33	24	59	1	84.9643	1.11022302462516e-16	0.115596	17.6	0	2	14.4	12.8	20.8	6
LILRB5	-5.60702	-1.68732	-0.836471	-0.354901	-0.915767	0.275118	675.638	0	6	1	312	34	0	7	0	3	1	886.82	0	0.217737	84.3	21.4	0	3.1	0	1.1	1
ALDH3A1	-0.978923	3.78294	-3.35924	-1.07172	-1.42754	-4.51136	181.881	0	2	6	101	100	212	82	111	204	3	84.0992	1.11022302462516e-16	0.495413	27.3	62.9	52.2	35.8	59.4	71.8	6
ST6GALNAC6	-6.09499	-0.985165	-1.65968	-0.819986	-1.48455	-0.823544	671.25	0	4	1	331	2	38	3	17	1	1	864.618	0	0.239755	89.5	1.3	9.4	1.3	9.1	0.4	1
STYK1	-4.00208	2.6822	-0.258262	0.0735736	0.0289086	-0.354423	670.749	0	2	1	253	74	3	4	0	0	1	681.901	0	0.204281	68.4	46.5	0.7	1.7	0	0	1
KLHL18	0.471894	-0.473387	0.123469	-0.946926	-0.316748	-0.472138	178.523	0	1	4	0	0	0	0	0	1	6	4.75704	0.446245	0.000611621	0	0	0	0	0	0.4	6
SLC13A4	0.190913	0.00807958	-0.535403	-1.62824	0.124693	-2.01956	178.243	0	1	6	23	3	2	23	9	39	6	59.4632	1.56908930293298e-11	0.0605505	6.2	1.9	0.5	10	4.8	13.7	6
SIGLECP3	-1.69979	0.00710276	-0.598841	-0.141896	-0.566591	0.0487164	177.85	0	6	1	0	0	0	1	1	4	6	11.9993	0.0347975	0.00366972	0	0	0	0.4	0.5	1.4	6
MSMP	-1.08893	0.121192	-0.24429	-0.327046	-0.379227	0.0574329	177.815	0	2	1	0	0	0	0	0	2	6	9.51408	0.0902341	0.00122324	0	0	0	0	0	0.7	6
RELL1	-3.60072	0.219285	-0.454195	0.240019	-1.48803	0.103697	670.325	0	4	1	257	0	0	1	10	0	1	824.338	0	0.163914	69.5	0	0	0.4	5.3	0	1
C15orf41	0.796153	0.424301	-0.256524	-0.338072	0.0191606	-0.704322	176.401	0	1	6	1	0	1	0	0	2	6	3.86855	0.568493	0.00244648	0.3	0	0.2	0	0	0.7	6
FITM1	-0.988795	-0.854182	-0.25897	-1.83472	-0.602092	-1.78538	175.775	0	3	4	0	1	2	1	0	3	6	5.19207	0.392892	0.00428135	0	0.6	0.5	0.4	0	1.1	6
TMCC3	-5.5538	-0.434726	-0.659804	-0.602935	-0.16453	0.829296	669.091	0	6	1	334	2	25	19	8	3	1	884.457	0	0.239144	90.3	1.3	6.2	8.3	4.3	1.1	1
TMEM100	-5.91849	-0.62102	-3.08567	-1.57683	-2.26159	-1.42001	666.848	0	2	1	352	1	247	4	13	0	1	671.189	0	0.37737	95.1	0.6	60.8	1.7	7	0	1
RUNDC3B	-3.94375	-0.406297	-0.580795	-0.606994	-0.509497	-0.72009	662.823	0	2	1	280	0	1	1	0	0	1	946.562	0	0.172477	75.7	0	0.2	0.4	0	0	1
LGALS2	-7.6344	-1.01651	0.65501	-0.258597	0.820928	-0.231253	658.778	0	5	1	323	40	48	16	34	1	1	617.423	0	0.282569	87.3	25.2	11.8	7	18.2	0.4	1
OTX1	16.6485	2.70074	2.17689	0.350629	2.29126	-0.810573	656.589	0	1	6	335	70	82	7	38	0	1	570.168	0	0.325382	90.5	44	20.2	3.1	20.3	0	1
UBE2D4	0.121418	-0.00898096	-0.362644	-0.901516	-0.271087	-1.1877	173.532	0	1	6	0	0	0	0	0	1	6	4.75704	0.446245	0.000611621	0	0	0	0	0	0.4	6
STRBP	0.623286	-0.444935	0.453546	0.0302557	0.481979	-1.13884	173.188	0	1	6	1	0	0	2	0	4	6	10.8701	0.0540177	0.00428135	0.3	0	0	0.9	0	1.4	6
NAAA	-5.12136	-0.601535	-0.793183	-1.36154	-0.668706	-1.71103	656.502	0	2	1	334	0	4	23	3	37	1	857.749	0	0.24526	90.3	0	1	10	1.6	13	1
DIAPH2	0.970348	0.494833	0.0757018	-0.718381	-0.482958	-1.36582	172.787	0	1	6	9	0	2	18	8	39	6	81.9388	3.33066907387547e-16	0.0464832	2.4	0	0.5	7.9	4.3	13.7	6
GREM2	-9.90261	-0.196691	-2.54175	-2.17845	-5.77753	-2.23727	655.75	0	2	1	353	5	192	44	158	49	1	379.103	0	0.489908	95.4	3.1	47.3	19.2	84.5	17.3	1
NBLA00301	-5.75761	0.45963	-1.99379	-0.807024	-1.67337	-0.754493	655.59	0	2	1	337	3	189	5	6	1	1	653.631	0	0.330887	91.1	1.9	46.6	2.2	3.2	0.4	1
PHLDA1	5.29079	0.999815	0.054937	-0.973703	-0.384673	-0.152892	655.136	0	1	4	322	9	14	36	11	4	1	791.365	0	0.242202	87	5.7	3.4	15.7	5.9	1.4	1
CXCL17	7.91609	2.04475	-3.5513	-3.00066	-4.54463	-5.34673	171.649	0	1	6	165	66	256	123	121	210	3	35.5473	1.16986398623897e-06	0.575535	44.6	41.5	63.1	53.7	64.7	73.9	6
CDC14A	-3.85205	-0.858782	-0.263509	-0.258361	-0.779554	-0.576241	654.459	0	4	1	282	1	0	7	1	0	1	917.862	0	0.177982	76.2	0.6	0	3.1	0.5	0	1
VSIG10	-1.28423	0.884062	0.140618	-0.359389	-0.0364583	-1.55043	171.38	0	2	6	28	1	3	9	7	28	1	42.8319	3.99666211237104e-08	0.0464832	7.6	0.6	0.7	3.9	3.7	9.9	6
DNASE1L3	-8.47979	-1.73723	-2.31217	-2.05849	-0.0834459	-2.29745	651.935	0	5	1	347	18	136	67	6	118	1	351.96	0	0.423242	93.8	11.3	33.5	29.3	3.2	41.5	1
PRDX2	0.365973	0.396017	-0.7888	-0.304728	-0.459305	-1.85954	170.113	0	2	6	8	0	2	6	4	43	6	117.01	0	0.0385321	2.2	0	0.5	2.6	2.1	15.1	6
TRPV3	-2.98669	0.539407	-0.729636	0.520986	0.929482	1.92824	649	0	6	1	229	6	1	15	20	70	1	437.358	0	0.208563	61.9	3.8	0.2	6.6	10.7	24.6	1
KIAA1609	-0.0228501	0.767809	-0.150024	0.0275642	0.555576	1.71579	169.579	0	6	3	0	0	1	1	2	14	6	47.2511	5.04958008740175e-09	0.0110092	0	0	0.2	0.4	1.1	4.9	6
UGT2B15	-10.0723	-0.401157	-0.903124	0.170013	-3.41007	-0.131761	644.713	0	4	1	338	48	8	24	142	6	1	687.365	0	0.346177	91.4	30.2	2	10.5	75.9	2.1	1
FUT1	3.46366	0.0259438	0.067114	0.566199	-1.07313	0.429092	643.138	0	1	5	252	0	3	3	12	0	1	774.365	0	0.165138	68.1	0	0.7	1.3	6.4	0	1
STAU2	0.198768	0.015755	0.0620077	-1.0172	-0.116406	-1.45706	169.125	0	1	6	4	0	0	8	0	12	6	32.5275	4.67031252926464e-06	0.0146789	1.1	0	0	3.5	0	4.2	6
PLA2G10	-4.8793	3.04953	0.149114	0.281023	-0.33417	-0.306586	641.935	0	2	1	281	84	1	14	2	3	1	713.622	0	0.235474	75.9	52.8	0.2	6.1	1.1	1.1	1
DLG3	0.0506979	0.889792	0.326476	-0.377662	-0.604117	-1.5915	168.267	0	2	6	5	1	1	7	4	20	6	38.7721	2.63932311339587e-07	0.0232416	1.4	0.6	0.2	3.1	2.1	7	6
DNAJA4	-0.0455418	1.61663	0.501943	-1.1103	0.144437	-1.54909	166.772	0	2	6	4	7	18	20	9	30	6	32.7363	4.24556293110445e-06	0.0538226	1.1	4.4	4.4	8.7	4.8	10.6	6
LAMA1	-5.07067	0.0310772	0.104685	1.4683	2.18791	2.31065	640.551	0	6	1	313	1	17	71	64	105	1	426.139	0	0.349235	84.6	0.6	4.2	31	34.2	37	1
FOXD2	-2.94339	0.90899	1.68879	1.73864	1.75737	1.58915	638.656	0	5	1	181	6	37	27	33	16	1	256.172	0	0.183486	48.9	3.8	9.1	11.8	17.6	5.6	1
ENTPD8	-7.7541	2.4928	-0.226239	-0.318149	-0.549291	-1.14256	637.433	0	2	1	327	64	10	11	3	2	1	820.406	0	0.255046	88.4	40.3	2.5	4.8	1.6	0.7	1
HEBP2	0.0921713	1.11619	-0.466925	-1.06766	-0.000688186	-1.46068	165.023	0	2	6	9	5	1	9	0	12	6	20.288	0.00110336	0.0220183	2.4	3.1	0.2	3.9	0	4.2	6
KIAA1199	7.29591	3.11357	2.81064	0.471812	2.555	0.701738	637.06	0	1	4	363	90	190	50	70	30	1	312.7	0	0.485015	98.1	56.6	46.8	21.8	37.4	10.6	1
MTHFD1L	4.09633	0.0864167	1.75001	1.43045	1.78911	1.81013	635.23	0	1	2	332	0	6	14	8	15	1	932.921	0	0.229358	89.7	0	1.5	6.1	4.3	5.3	1
EML5	-0.99932	-0.231543	-0.383168	0.679132	-0.566249	0.428107	164.026	0	4	1	0	0	0	5	1	7	6	23.1024	0.000322677	0.00795107	0	0	0	2.2	0.5	2.5	6
ENAH	1.02159	-1.02124	-0.369702	0.570732	-0.176832	2.02774	164.022	0	6	2	43	3	12	19	2	46	6	64.0988	1.72339920112563e-12	0.0764526	11.6	1.9	3	8.3	1.1	16.2	6
DISP2	-4.19396	0.719409	-0.0342881	0.724093	-0.477137	1.93636	635.071	0	6	1	278	3	3	25	0	80	1	595.442	0	0.23792	75.1	1.9	0.7	10.9	0	28.2	1
KIAA1644	-4.73701	0.581761	-1.59372	0.398839	-0.603746	2.10889	634.908	0	6	1	288	5	89	9	6	82	1	435.994	0	0.292966	77.8	3.1	21.9	3.9	3.2	28.9	1
KLK6	37.0731	3.7046	2.0198	-2.5011	2.69455	-0.865822	633.633	0	1	4	346	103	141	118	89	129	1	135.169	0	0.566361	93.5	64.8	34.7	51.5	47.6	45.4	1
C11orf86	-9.58645	2.10867	-1.52055	1.88799	0.542789	0.442728	630.57	0	2	1	355	55	38	32	32	9	1	650.873	0	0.318654	95.9	34.6	9.4	14	17.1	3.2	1
MGST2	-0.576918	0.861806	-0.7572	-1.25102	0.064461	-2.01036	162.561	0	2	6	14	3	4	16	4	42	6	75.3877	7.7715611723761e-15	0.0507645	3.8	1.9	1	7	2.1	14.8	6
PVT1	3.75266	0.663893	1.06296	0.497627	1.93481	0.276642	629.841	0	1	6	277	2	3	2	18	0	1	830.444	0	0.184709	74.9	1.3	0.7	0.9	9.6	0	1
DAGLA	0.170517	0.303762	0.769994	-1.12331	-0.741277	-1.67096	161.321	0	3	6	16	0	5	27	21	38	6	66.8856	4.55080417793852e-13	0.0654434	4.3	0	1.2	11.8	11.2	13.4	6
RSPO2	-5.58141	1.58225	-1.88109	0.0156869	-1.70201	-0.141104	629.761	0	2	1	353	30	48	12	1	7	1	813.943	0	0.275841	95.4	18.9	11.8	5.2	0.5	2.5	1
SLC39A14	-0.598784	0.412372	1.16326	0.79338	-1.02415	1.66917	160.166	0	6	5	23	1	17	22	19	48	6	49.9071	1.44783385280789e-09	0.0795107	6.2	0.6	4.2	9.6	10.2	16.9	6
ACTN1	0.130433	0.0282539	-0.155212	-0.0275775	0.195364	1.9122	159.883	0	6	3	3	0	2	1	0	35	6	132.546	0	0.0250765	0.8	0	0.5	0.4	0	12.3	6
ALDH9A1	-0.904902	0.00473746	-0.646065	-1.65887	-0.598617	-1.87245	159.744	0	2	6	4	0	0	16	1	24	6	71.0728	6.12843109593086e-14	0.0275229	1.1	0	0	7	0.5	8.5	6
ACAD8	-1.23598	-0.2383	-0.227586	-1.24645	-0.939374	-1.46599	158.853	0	3	6	8	0	0	5	1	7	1	14.8163	0.0111767	0.012844	2.2	0	0	2.2	0.5	2.5	6
TRANK1	-4.62335	-1.17625	-0.376767	-0.0046811	0.27971	1.0602	627.932	0	6	1	301	5	12	8	1	15	1	836.235	0	0.209174	81.4	3.1	3	3.5	0.5	5.3	1
PLA2G2A	-4.8817	1.96305	0.864845	-5.5566	-0.828683	-5.8367	158.49	0	2	6	247	50	208	186	107	236	1	65.8862	7.33857419277228e-13	0.632416	66.8	31.4	51.2	81.2	57.2	83.1	6
CCNO	4.09774	1.18427	0.79638	0.675866	-0.0211763	-0.167252	627.106	0	1	6	276	4	1	2	0	0	1	907.151	0	0.173089	74.6	2.5	0.2	0.9	0	0	1
TMEM35	-5.56348	-0.326814	-2.25039	-0.781906	-1.42368	-1.13572	621.819	0	2	1	324	2	142	6	0	1	1	673.182	0	0.29052	87.6	1.3	35	2.6	0	0.4	1
MTM1	-3.16961	-0.271112	-0.110571	-0.654977	0.132947	-0.0553671	621.371	0	5	1	206	0	0	9	1	0	1	654.872	0	0.13211	55.7	0	0	3.9	0.5	0	1
GNA13	-2.3044	-0.838061	0.122794	0.526752	0.537936	0.750555	621.338	0	6	1	78	2	1	5	0	0	1	229.213	0	0.0525994	21.1	1.3	0.2	2.2	0	0	1
SRI	-3.07377	0.386722	0.319314	0.072723	0.672737	-0.0505902	621.029	0	5	1	217	0	5	4	6	0	1	667.19	0	0.141896	58.6	0	1.2	1.7	3.2	0	1
MAPK13	-0.516164	0.672592	0.825228	-0.364663	1.32567	-0.958446	156.552	0	5	6	9	1	2	7	10	23	6	37.4996	4.75542197952983e-07	0.0318043	2.4	0.6	0.5	3.1	5.3	8.1	6
ENDOD1	-3.85635	0.765077	-0.477162	-1.54996	0.316294	-0.253213	620.928	0	2	1	288	1	6	34	4	2	1	784.685	0	0.204893	77.8	0.6	1.5	14.8	2.1	0.7	1
PLCL2	-6.08035	-0.740588	-0.29289	-0.741276	-1.0924	-0.843743	620.791	0	3	1	315	3	11	10	14	3	1	884.243	0	0.217737	85.1	1.9	2.7	4.4	7.5	1.1	1
CCBE1	-3.69735	0.147451	-0.672402	-0.275556	-2.0474	1.37965	618.267	0	6	1	291	4	4	8	0	55	1	721.7	0	0.221407	78.6	2.5	1	3.5	0	19.4	1
UGDH	-3.86836	0.928399	0.00172806	0.421148	-0.342052	-0.0324046	617.003	0	2	1	279	3	0	21	2	5	1	810.623	0	0.189602	75.4	1.9	0	9.2	1.1	1.8	1
CHST11	-0.264934	-0.399658	0.109396	0.796202	0.556375	2.16896	153.935	0	6	2	22	5	2	12	4	17	1	22.5765	0.00040666	0.0379205	5.9	3.1	0.5	5.2	2.1	6	6
C22orf26	-0.541007	-0.645222	-0.307697	0.351397	0.160858	0.540212	153.805	0	6	2	0	0	0	0	0	1	6	4.75704	0.446245	0.000611621	0	0	0	0	0	0.4	6
KRT23	12.9823	1.56902	1.88613	-4.14629	2.17496	-3.75245	615.508	0	1	4	320	44	120	138	68	157	1	155.006	0	0.518043	86.5	27.7	29.6	60.3	36.4	55.3	1
HINT3	-0.187255	-0.204933	-0.244987	-1.22044	-0.995201	-1.47855	153.598	0	1	6	4	0	0	3	2	4	1	7.15741	0.209195	0.00795107	1.1	0	0	1.3	1.1	1.4	6
ARL14	-5.41036	2.76636	-0.067877	-0.256243	-0.96565	1.39098	615.346	0	2	1	314	72	48	12	70	41	1	433.702	0	0.340673	84.9	45.3	11.8	5.2	37.4	14.4	1
ENC1	4.62638	0.0948566	2.66352	-0.786341	0.328775	0.498922	612.607	0	1	4	334	1	160	20	30	2	1	562.339	0	0.334557	90.3	0.6	39.4	8.7	16	0.7	1
PLCD1	-5.42467	-0.584339	-1.61232	-1.33592	-0.741043	-1.02613	610.158	0	2	1	346	0	27	29	5	23	1	828.65	0	0.262997	93.5	0	6.7	12.7	2.7	8.1	1
SHC1	-0.0940205	0.517379	0.146123	0.439846	0.465299	1.53202	151.449	0	6	1	0	0	0	1	1	8	6	28.4334	2.99435843110762e-05	0.00611621	0	0	0	0.4	0.5	2.8	6
CST1	23.9203	2.59873	9.73332	1.12712	6.89864	0.877089	610.041	0	1	6	359	84	367	64	151	65	3	228.717	0	0.666667	97	52.8	90.4	27.9	80.7	22.9	1
PSD	-6.59653	0.626295	-2.53844	0.698229	-1.25222	0.494329	609.956	0	4	1	319	4	223	16	5	7	1	562.637	0	0.35107	86.2	2.5	54.9	7	2.7	2.5	1
FAM135B	-3.37636	0.00616886	-1.25681	-0.514451	-1.70894	-0.757022	605.489	0	2	1	321	5	3	9	0	0	1	1011.71	0	0.206728	86.8	3.1	0.7	3.9	0	0	1
ZG16	-12.804	2.33304	-1.6066	0.575548	3.10895	0.346986	604.94	0	5	1	353	38	1	10	42	6	1	842.965	0	0.275229	95.4	23.9	0.2	4.4	22.5	2.1	1
CCNYL1	-3.14055	0.0923394	-0.468383	-0.57636	-0.502671	0.179702	604.499	0	6	1	211	0	2	7	1	1	1	665.906	0	0.13578	57	0	0.5	3.1	0.5	0.4	1
LOC100190940	32.6537	0.532209	3.56523	0.814571	1.55298	0.17321	601.507	0	1	6	316	14	119	8	33	1	1	548.273	0	0.300306	85.4	8.8	29.3	3.5	17.6	0.4	1
JMJD7-PLA2G4B	0.917082	-0.336087	-0.682887	-0.921006	-0.0417771	-1.35079	147.559	0	1	6	17	0	1	13	4	40	6	82.8516	2.22044604925031e-16	0.0458716	4.6	0	0.2	5.7	2.1	14.1	6
REP15	-6.57598	0.555442	-1.50352	0.126503	-1.5698	0.487757	600.91	0	2	1	318	10	6	4	0	0	1	987.877	0	0.206728	85.9	6.3	1.5	1.7	0	0	1
SH3YL1	0.978056	0.197801	0.449065	-1.33196	-0.919886	-1.61502	146.94	0	1	6	53	1	4	32	10	45	1	77.9717	2.22044604925031e-15	0.088685	14.3	0.6	1	14	5.3	15.8	6
PDE8A	-2.66795	-0.486106	0.389253	-0.0464341	-0.540254	0.535819	598.142	0	6	1	136	0	0	2	2	1	1	439.153	0	0.0862385	36.8	0	0	0.9	1.1	0.4	1
TRIB3	5.42777	0.0313258	1.45151	1.32431	1.80367	1.07329	597.164	0	1	2	343	3	54	28	29	9	1	703.815	0	0.285015	92.7	1.9	13.3	12.2	15.5	3.2	1
C1orf210	-3.79701	1.66764	0.154828	-1.16933	-0.420479	-1.76312	595.212	0	2	1	250	4	7	18	12	36	1	552.443	0	0.2	67.6	2.5	1.7	7.9	6.4	12.7	1
NFE2L3	5.64282	0.255032	2.50706	1.38971	2.06344	1.08703	595.076	0	1	2	354	2	129	46	54	7	1	525.741	0	0.36208	95.7	1.3	31.8	20.1	28.9	2.5	1
FIGF	-3.68085	-0.987727	-2.25771	-1.01405	-1.96952	-1.25594	592.486	0	2	1	343	1	17	1	0	1	1	1072.45	0	0.222018	92.7	0.6	4.2	0.4	0	0.4	1
STAT2	0.0425553	-0.793222	0.700768	0.806438	0.964157	1.87544	145.891	0	6	2	17	0	1	6	6	50	6	123.069	0	0.0489297	4.6	0	0.2	2.6	3.2	17.6	6
CHAD	-4.18327	0.492252	-1.25039	-1.36548	-2.46685	-1.63857	589.035	0	2	1	318	8	0	4	65	0	1	831.764	0	0.24159	85.9	5	0	1.7	34.8	0	1
GALNT2	0.630601	0.397128	-0.0276019	0.857941	0.454344	1.82932	145.55	0	6	3	5	0	0	7	1	27	6	76.6487	4.21884749357559e-15	0.0244648	1.4	0	0	3.1	0.5	9.5	6
PIGR	-3.44295	4.00586	-0.141961	-4.2565	-1.85174	-6.01811	145.492	0	2	6	151	122	197	172	147	246	6	84.4639	1.11022302462516e-16	0.633028	40.8	76.7	48.5	75.1	78.6	86.6	6
RETSAT	-3.63527	0.827203	-0.921688	-1.25834	-0.872327	-1.1946	588.593	0	2	1	272	2	7	13	5	1	1	795.329	0	0.183486	73.5	1.3	1.7	5.7	2.7	0.4	1
UTP14A	2.99627	0.255295	0.842385	0.123388	0.876543	0.368316	588.575	0	1	4	186	0	1	1	0	0	1	625.234	0	0.114985	50.3	0	0.2	0.4	0	0	1
CBFB	2.88362	0.126477	1.34571	0.321301	1.65076	0.513993	587.593	0	1	2	156	0	5	0	4	0	1	488.208	0	0.100917	42.2	0	1.2	0	2.1	0	1
LOC100128239	-1.41652	-0.373762	-0.637701	-0.0378001	-0.800169	0.220093	143.531	0	6	1	1	0	0	3	0	6	6	17.593	0.0035022	0.00611621	0.3	0	0	1.3	0	2.1	6
KIAA1257	5.97939	1.0293	0.499337	0.874778	0.67403	0.0452201	586.994	0	1	6	322	14	7	32	8	4	1	823.198	0	0.236697	87	8.8	1.7	14	4.3	1.4	1
HPCAL4	-1.3506	-0.16256	-1.38812	-0.130347	-1.32384	0.144857	142.935	0	6	3	3	3	0	6	0	12	6	26.7651	6.3375695223189e-05	0.0146789	0.8	1.9	0	2.6	0	4.2	6
NPTX1	-6.28306	0.171143	-2.29661	0.706267	-1.21172	0.455651	586.337	0	4	1	344	9	201	40	5	20	1	512.492	0	0.378593	93	5.7	49.5	17.5	2.7	7	1
NGF	-0.982203	-0.389717	-0.390716	0.0824255	0.180609	1.42899	142.204	0	6	1	4	0	2	15	15	44	6	105.077	0	0.0489297	1.1	0	0.5	6.6	8	15.5	6
SLC23A1	-4.31194	-0.28923	-0.790429	-0.46164	0.0695014	-0.488113	583.997	0	5	1	287	0	0	3	10	1	1	911.38	0	0.184098	77.6	0	0	1.3	5.3	0.4	1
DHRS9	-10.4783	1.38777	-1.2139	-2.24126	-0.330459	-1.80233	583.837	0	2	1	343	57	50	100	19	98	1	372.285	0	0.407951	92.7	35.8	12.3	43.7	10.2	34.5	1
WFDC2	-4.10299	2.64995	0.153203	-1.7545	0.323388	-4.28222	139.828	0	2	6	238	74	130	117	58	208	1	85.1745	1.11022302462516e-16	0.504587	64.3	46.5	32	51.1	31	73.2	6
RUNDC3A	-1.51464	0.342111	-0.691331	0.394805	-0.209019	1.24828	139.728	0	6	1	13	6	10	18	2	26	6	28.4627	2.95500059176446e-05	0.0458716	3.5	3.8	2.5	7.9	1.1	9.2	6
RILP	-3.94175	-0.268725	-0.928222	-0.689362	-0.67583	-0.818513	583.309	0	2	1	270	0	10	1	0	0	1	866.861	0	0.171865	73	0	2.5	0.4	0	0	1
WNT2	13.8545	0.889412	5.61741	2.64993	3.71113	3.26219	582.562	0	1	2	360	8	309	111	108	147	1	176.766	0	0.63792	97.3	5	76.1	48.5	57.8	51.8	1
C7orf10	-3.29184	-0.0753507	-0.0481793	0.827836	0.538735	1.43984	582.102	0	6	1	223	2	1	20	8	20	1	549.036	0	0.167584	60.3	1.3	0.2	8.7	4.3	7	1
BTNL3	-7.78823	0.972682	-0.617328	0.0354897	0.524591	-0.00896346	581.723	0	2	1	339	41	1	8	37	1	1	831.896	0	0.261162	91.6	25.8	0.2	3.5	19.8	0.4	1
TLK1	-0.861137	-0.0966929	-0.0255602	0.261631	-0.117624	0.427122	137.728	0	6	1	0	0	0	1	1	3	6	8.53929	0.128913	0.0030581	0	0	0	0.4	0.5	1.1	6
B3GNT7	-8.67075	1.60298	0.00408074	-1.05476	-0.490045	-1.18653	580.899	0	2	1	330	32	75	27	60	29	1	452.289	0	0.338226	89.2	20.1	18.5	11.8	32.1	10.2	1
GALNS	-0.467101	0.0655964	0.588979	0.844482	0.767673	1.39015	137.408	0	6	1	8	0	1	5	2	9	6	13.665	0.0178834	0.0152905	2.2	0	0.2	2.2	1.1	3.2	6
CNTFR	-7.45299	-1.29049	-2.47148	-2.10088	-2.13203	-2.04306	579.913	0	2	1	346	2	216	55	64	77	1	303.8	0	0.464832	93.5	1.3	53.2	24	34.2	27.1	1
HIGD1A	-3.66275	0.566022	-1.00754	-1.54703	-1.1761	-1.15864	579.542	0	2	1	284	1	0	18	0	8	1	843.676	0	0.190214	76.8	0.6	0	7.9	0	2.8	1
GRAMD3	-3.54891	0.664852	-0.437169	-1.44885	-0.322722	-1.41763	579.198	0	2	1	258	0	2	23	2	20	1	679.498	0	0.186544	69.7	0	0.5	10	1.1	7	1
PADI2	-7.64072	-1.61433	0.785767	-4.73481	1.02624	-4.12577	578.567	0	5	1	340	36	21	184	34	202	1	422.499	0	0.499694	91.9	22.6	5.2	80.3	18.2	71.1	1
PBLD	-5.4734	0.947087	-1.00961	-0.155556	-3.09928	-0.0330198	575.666	0	2	1	305	9	45	1	108	0	1	647.485	0	0.286239	82.4	5.7	11.1	0.4	57.8	0	1
HSD11B2	-4.82911	1.45208	0.155032	-0.970748	0.41043	-1.49389	575.28	0	2	1	301	28	21	13	12	18	1	661.777	0	0.240367	81.4	17.6	5.2	5.7	6.4	6.3	1
ASPA	-3.16886	-0.426748	-1.56854	-1.48943	-1.92284	-1.44926	574.83	0	2	1	279	0	0	1	0	0	1	948.501	0	0.171254	75.4	0	0	0.4	0	0	1
PEX3	0.558473	-0.461227	-0.1674	-0.763996	-0.290078	-0.462447	134.165	0	1	4	1	0	0	0	0	1	1	3.08798	0.686424	0.00122324	0.3	0	0	0	0	0.4	6
ITPKA	-4.23744	1.8472	0.249024	1.86712	-0.633142	0.486043	573.958	0	4	1	248	45	1	45	4	4	1	538.586	0	0.212232	67	28.3	0.2	19.7	2.1	1.4	1
SYTL4	-1.55114	0.724493	-0.47396	-1.21498	-1.42356	-1.77206	133.738	0	2	6	55	0	4	21	18	46	1	75.4099	7.66053886991358e-15	0.0880734	14.9	0	1	9.2	9.6	16.2	6
SGCG	-2.31304	-0.987529	-1.03432	-1.90829	-0.809436	-1.56983	132.907	0	5	1	0	0	0	0	1	3	6	11.1392	0.0486893	0.00244648	0	0	0	0	0.5	1.1	6
CCDC68	-5.34396	0.576996	0.201137	-0.57389	-0.785843	0.015595	573.732	0	2	1	305	1	8	3	34	1	1	845.486	0	0.215291	82.4	0.6	2	1.3	18.2	0.4	1
EXT2	0.114117	0.250955	0.177064	0.379803	0.395497	1.52422	132.559	0	6	1	1	0	0	1	1	17	6	64.2044	1.63868918434673e-12	0.0122324	0.3	0	0	0.4	0.5	6	6
PIK3C2B	-0.279587	0.645392	0.224093	-1.27175	-0.418795	-1.50518	131.288	0	2	6	12	1	1	22	11	30	6	57.3578	4.26717550183753e-11	0.0470948	3.2	0.6	0.2	9.6	5.9	10.6	6
AHCYL2	-5.3918	1.41314	-0.0536753	-1.27846	-1.8374	-0.93185	573.124	0	2	1	324	26	25	20	54	3	1	658.071	0	0.276453	87.6	16.4	6.2	8.7	28.9	1.1	1
DENND2D	-0.282223	-0.682078	0.669403	-0.754106	-0.038011	-1.15833	131.025	0	3	6	3	0	0	7	2	13	6	30.9012	9.79737660755653e-06	0.0152905	0.8	0	0	3.1	1.1	4.6	6
DMBT1	-2.92908	4.36956	1.85365	-3.80269	2.06773	-4.63036	130.949	0	2	6	261	114	260	186	76	257	1	45.8661	9.67045155064739e-09	0.70581	70.5	71.7	64	81.2	40.6	90.5	6
TRIM13	-0.126312	-0.297454	0.2094	-0.996004	-0.516058	-1.01902	130.944	0	3	6	0	0	0	1	1	3	6	8.53929	0.128913	0.0030581	0	0	0	0.4	0.5	1.1	6
DPF3	-3.45907	-0.680802	-0.444469	-1.10809	-0.887251	-0.684661	572.616	0	3	1	261	0	0	1	0	0	1	886.963	0	0.160245	70.5	0	0	0.4	0	0	1
WDR43	2.8513	0.197036	1.11269	0.120681	1.09221	0.281801	571.409	0	1	4	159	0	0	0	0	0	1	543.608	0	0.0972477	43	0	0	0	0	0	1
MUC5B	-3.54449	5.10961	0.610301	-4.09513	-1.41687	-5.78429	130.207	0	2	6	226	129	259	196	148	263	6	32.8612	4.00999735938878e-06	0.746789	61.1	81.1	63.8	85.6	79.1	92.6	6
PRDX6	-2.5938	0.236475	-0.481065	-0.389134	-0.382514	-0.771383	571.095	0	2	1	104	0	0	1	0	0	1	350.259	0	0.0642202	28.1	0	0	0.4	0	0	1
PCSK2	-4.82113	1.1481	-2.10678	-0.704864	-2.03716	-1.41766	569.391	0	2	1	358	56	2	18	1	0	1	946.453	0	0.266055	96.8	35.2	0.5	7.9	0.5	0	1
CPT2	-3.14212	0.0388393	-0.466631	-0.942775	-0.819048	-0.990988	569.346	0	2	1	193	0	0	3	0	0	1	644.125	0	0.119878	52.2	0	0	1.3	0	0	1
ZNF823	-0.335681	0.195593	0.203088	-0.534329	-0.0210794	-0.846886	129.285	0	3	6	1	0	0	1	0	2	6	4.64671	0.460498	0.00244648	0.3	0	0	0.4	0	0.7	6
ARSG	0.12144	-0.398987	-0.680756	-0.813977	-0.672842	-1.65248	129.191	0	1	6	6	0	0	4	0	11	6	25.1866	0.000128235	0.012844	1.6	0	0	1.7	0	3.9	6
RICH2	-5.9439	0.11786	0.06639	-0.352444	-1.24142	-0.743703	568.615	0	2	1	316	0	2	8	34	0	1	895.1	0	0.220183	85.4	0	0.5	3.5	18.2	0	1
OR2W3	-1.81556	-0.875151	-0.513968	-0.704216	-0.577187	0.234549	128.908	0	6	1	0	0	3	4	4	33	6	105.086	0	0.0269113	0	0	0.7	1.7	2.1	11.6	6
AKAP5	-3.26847	-0.744785	0.604249	0.81926	0.472205	0.823561	567.219	0	6	1	206	1	1	8	0	4	1	634.93	0	0.134557	55.7	0.6	0.2	3.5	0	1.4	1
HEPACAM2	-9.79305	0.606616	-0.399555	-0.78764	-0.933668	-1.29075	566.337	0	2	1	331	12	25	10	8	0	1	881.908	0	0.236086	89.5	7.5	6.2	4.4	4.3	0	1
ZNF711	0.305772	-0.783878	0.712247	-0.0365714	0.148273	-1.38216	128.272	0	3	6	10	2	0	7	9	31	6	60.8915	7.95152832466783e-12	0.0360856	2.7	1.3	0	3.1	4.8	10.9	6
TMEM109	0.639377	-0.141106	-0.584977	-0.309	-0.00280147	-0.590812	128.249	0	1	6	1	0	0	0	0	1	1	3.08798	0.686424	0.00122324	0.3	0	0	0	0	0.4	6
ISOC1	-0.466082	-0.0905885	-0.320066	-1.00375	-0.867736	-1.65969	128.096	0	2	6	2	0	0	7	0	11	6	33.2062	3.42467645120248e-06	0.0122324	0.5	0	0	3.1	0	3.9	6
SIAH1	0.0305222	0.0121689	0.0358771	0.530298	0.544276	1.14702	127.973	0	6	2	0	0	0	1	1	3	6	8.53929	0.128913	0.0030581	0	0	0	0.4	0.5	1.1	6
HMP19	-4.25292	0.62819	-1.35625	0.0525685	-1.8244	-0.22233	566.162	0	2	1	324	18	3	12	0	3	1	940.912	0	0.220183	87.6	11.3	0.7	5.2	0	1.1	1
HOOK1	0.0943724	0.700984	1.52048	-0.620787	0.418683	-0.992807	127.803	0	3	6	12	1	16	17	9	34	6	35.7672	1.05730388033631e-06	0.0544343	3.2	0.6	3.9	7.4	4.8	12	6
SLC7A5	6.24125	0.27732	0.281777	0.923113	1.34437	2.28509	565.761	0	1	2	348	12	33	41	43	75	1	537.795	0	0.337615	94.1	7.5	8.1	17.9	23	26.4	1
ATG9B	6.29397	1.12438	0.135657	-0.218602	0.519693	-0.656043	565.651	0	1	6	300	16	6	7	11	13	1	788.249	0	0.215902	81.1	10.1	1.5	3.1	5.9	4.6	1
LIMA1	-2.7501	1.05753	0.394356	-0.00322279	0.709612	1.63625	565.566	0	6	1	157	11	1	8	1	13	1	393.339	0	0.11682	42.4	6.9	0.2	3.5	0.5	4.6	1
SP110	-0.470461	-0.476344	0.353764	0.0347687	0.831631	1.53185	126.608	0	6	2	11	0	0	14	2	26	6	57.5814	3.83737486231439e-11	0.0324159	3	0	0	6.1	1.1	9.2	6
CPNE5	-4.52301	-0.796079	-0.71171	0.370017	-0.383774	0.125288	563.86	0	4	1	288	6	11	7	5	1	1	839.09	0	0.194495	77.8	3.8	2.7	3.1	2.7	0.4	1
CCRN4L	-0.350473	-0.181243	0.168431	-0.158239	0.393198	1.08469	126.034	0	6	1	0	0	0	0	0	3	6	14.2711	0.0139759	0.00183486	0	0	0	0	0	1.1	6
SLC6A12	-1.03915	0.0779525	-0.0563922	0.657714	0.337762	1.41767	125.853	0	6	1	7	0	4	11	8	45	6	103.166	0	0.0458716	1.9	0	1	4.8	4.3	15.8	6
PMS2	0.945229	-0.321696	0.511505	0.447089	0.74934	0.278652	125.655	0	1	2	0	0	0	0	0	1	6	4.75704	0.446245	0.000611621	0	0	0	0	0	0.4	6
RRP12	3.18829	0.416206	1.20992	0.106843	0.859922	0.30106	563.658	0	1	4	223	0	0	2	0	0	1	751.787	0	0.137615	60.3	0	0	0.9	0	0	1
UGT1A6	1.04768	2.36373	-0.945219	0.0226973	0.839232	-3.38338	124.888	0	2	6	102	61	131	102	69	189	6	72.1507	3.65263375101677e-14	0.4	27.6	38.4	32.3	44.5	36.9	66.5	6
PIR	0.828895	-0.0225542	-0.597793	0.715612	0.67966	-0.916105	124.661	0	1	6	18	0	3	12	8	25	6	34.8154	1.63779003281572e-06	0.040367	4.9	0	0.7	5.2	4.3	8.8	6
ATP13A3	1.19292	-0.768006	1.4886	0.876329	0.95	1.41743	124.549	0	3	2	14	3	14	12	0	18	6	15.088	0.00999276	0.0373089	3.8	1.9	3.4	5.2	0	6.3	6
WISP2	-6.30515	-0.0420283	-2.84249	-1.22129	-2.93785	-0.966198	563.446	0	2	1	339	3	241	3	117	9	1	498.723	0	0.435474	91.6	1.9	59.4	1.3	62.6	3.2	1
FBLN7	-1.01221	-0.069878	-0.627274	0.289502	-0.100228	0.582785	124.459	0	6	1	2	0	0	4	0	6	6	16.2638	0.00613004	0.00733945	0.5	0	0	1.7	0	2.1	6
USP13	0.448437	-0.109546	0.454873	-0.783381	0.31582	-1.48558	124.378	0	3	6	14	0	2	21	6	42	6	85.6003	1.11022302462516e-16	0.0519878	3.8	0	0.5	9.2	3.2	14.8	6
SLC5A10	-1.05471	-0.0589843	-0.158635	-0.101114	0.11852	0.258264	124.203	0	6	1	0	0	0	3	0	4	6	15.3386	0.00900935	0.00428135	0	0	0	1.3	0	1.4	6
C10orf2	2.72141	0.00990154	1.07319	0.397409	0.80238	0.296587	562.751	0	1	2	153	0	0	1	0	0	1	517.751	0	0.0941896	41.4	0	0	0.4	0	0	1
SPATS2	1.00683	0.149263	0.284612	1.0349	0.219745	1.0118	123.959	0	4	2	1	0	0	0	0	2	6	6.14903	0.291987	0.00183486	0.3	0	0	0	0	0.7	6
AGPAT9	-6.21169	0.738925	-1.88081	-1.1602	-1.26282	-1.39787	561.817	0	2	1	337	2	82	35	26	28	1	564.788	0	0.311927	91.1	1.3	20.2	15.3	13.9	9.9	1
ETFDH	-4.32731	0.248386	-1.56186	-2.05084	-2.05547	-1.96497	561.58	0	2	1	318	0	18	33	35	27	1	661.45	0	0.263609	85.9	0	4.4	14.4	18.7	9.5	1
DPP6	-4.44207	-0.274519	-2.08389	-0.83738	-1.78467	-0.968233	561.549	0	2	1	343	4	0	11	0	3	1	1082.11	0	0.220795	92.7	2.5	0	4.8	0	1.1	1
LDHD	-8.24883	0.794637	-2.18596	-2.35924	-2.65068	-3.26266	560.628	0	2	1	354	0	129	75	77	164	1	286.879	0	0.488685	95.7	0	31.8	32.8	41.2	57.7	1
VIP	-9.22635	-1.23101	-1.82158	-1.30483	-2.62437	-1.10244	558.285	0	6	1	326	46	5	8	55	0	1	738.159	0	0.269113	88.1	28.9	1.2	3.5	29.4	0	1
LRFN5	-1.83521	-0.510562	-0.752382	-0.512356	-0.942363	-0.349065	121.705	0	6	1	0	0	0	3	0	4	6	15.3386	0.00900935	0.00428135	0	0	0	1.3	0	1.4	6
NBPF1	-3.56163	-0.620963	-0.118914	-0.0720119	-0.837795	-0.221707	557.861	0	4	1	245	3	0	4	2	0	1	791.226	0	0.155352	66.2	1.9	0	1.7	1.1	0	1
TOMM34	3.88411	0.565356	1.34043	0.427971	1.19168	0.430895	556.861	0	1	4	268	0	13	1	6	1	1	812.705	0	0.176758	72.4	0	3.2	0.4	3.2	0.4	1
KIAA0652	-0.630427	0.156834	-0.0721923	0.321484	-0.172379	0.511514	120.912	0	6	1	1	0	0	0	0	3	6	10.0581	0.0736063	0.00244648	0.3	0	0	0	0	1.1	6
GCHFR	0.265676	0.0252225	0.0812723	0.0393563	0.0353953	-1.7891	120.766	0	1	6	23	3	1	7	0	27	6	53.4412	2.73003175621511e-10	0.0373089	6.2	1.9	0.2	3.1	0	9.5	6
CD209	-6.08015	-0.282089	-0.670164	-0.402808	-0.304323	0.448424	556.695	0	6	1	299	2	22	2	3	11	1	834.598	0	0.207339	80.8	1.3	5.4	0.9	1.6	3.9	1
SLC24A4	-1.24277	-0.782682	-0.469116	-0.173638	-0.644618	0.0976018	120.138	0	6	1	0	0	0	2	1	3	6	8.85261	0.11509	0.00366972	0	0	0	0.9	0.5	1.1	6
SEMA3C	-1.23104	0.666503	-0.281912	-0.0713964	-0.772839	2.49195	120.125	0	6	1	67	19	43	41	29	107	6	73.9418	1.54321000422897e-14	0.187156	18.1	11.9	10.6	17.9	15.5	37.7	6
C5orf30	-3.14082	0.679521	0.222897	0.202107	-0.873093	-0.37946	555.954	0	2	1	179	0	3	1	4	0	1	571.128	0	0.114373	48.4	0	0.7	0.4	2.1	0	1
PPAP2A	-4.76506	-0.423058	-1.1582	-0.449375	-1.43044	-0.470075	554.168	0	2	1	329	2	31	7	20	3	1	848.098	0	0.239755	88.9	1.3	7.6	3.1	10.7	1.1	1
NTNG1	-2.04788	0.0725169	-0.737785	-0.381695	-0.951613	0.0256423	119.865	0	2	1	3	3	3	7	3	24	6	48.0036	3.54592433193801e-09	0.0262997	0.8	1.9	0.7	3.1	1.6	8.5	6
XDH	-6.50142	2.51085	-1.02082	-1.23054	2.18788	0.576163	553.8	0	2	1	308	57	78	48	59	27	1	338.406	0	0.352905	83.2	35.8	19.2	21	31.6	9.5	1
RIOK3	-3.25076	1.27279	-0.502233	-0.675892	0.354071	-0.551673	551.091	0	2	1	221	16	3	7	7	0	1	609.273	0	0.155352	59.7	10.1	0.7	3.1	3.7	0	1
HSD17B6	-1.92656	-1.15228	-0.827931	1.89139	-0.726108	1.93684	548.656	0	6	1	102	10	0	47	0	29	1	171.66	0	0.114985	27.6	6.3	0	20.5	0	10.2	1
SFMBT1	0.133487	0.232	0.786438	-0.243883	-0.266913	-0.585893	118.735	0	3	6	0	0	0	0	0	1	6	4.75704	0.446245	0.000611621	0	0	0	0	0	0.4	6
TMEM184B	1.1538	0.858222	0.261443	1.33803	0.58208	1.65901	117.905	0	6	3	16	0	0	6	0	15	1	35.53	1.17925839437927e-06	0.02263	4.3	0	0	2.6	0	5.3	6
ESRP2	0.052971	1.29723	0.566002	-0.867506	0.298582	-0.782073	117.66	0	2	4	4	6	3	10	6	13	6	17.0193	0.00446343	0.0256881	1.1	3.8	0.7	4.4	3.2	4.6	6
SH3TC2	4.17141	2.20949	0.889709	-1.09942	0.784311	-0.0717426	548.491	0	1	4	290	43	20	2	6	0	1	726.531	0	0.220795	78.4	27	4.9	0.9	3.2	0	1
PARP14	0.581542	-0.476708	1.627	1.39014	1.91425	2.27754	117.541	0	6	2	39	1	42	42	34	84	6	76.8377	3.88578058618805e-15	0.148012	10.5	0.6	10.3	18.3	18.2	29.6	6
INHBA	10.4165	1.04863	2.67708	1.86542	2.19862	4.51813	547.333	0	1	2	343	24	168	75	60	242	1	237.405	0	0.557798	92.7	15.1	41.4	32.8	32.1	85.2	1
UNC13B	-1.00822	0.370928	0.0219073	-1.32292	-1.7955	-1.77362	117.177	0	2	5	29	2	6	34	31	50	6	77.94	2.22044604925031e-15	0.0929664	7.8	1.3	1.5	14.8	16.6	17.6	6
ARG2	0.579602	0.240632	-0.533939	-0.879263	-0.271838	-1.17942	116.601	0	1	6	12	0	0	10	1	18	6	37.642	4.45244001001655e-07	0.0250765	3.2	0	0	4.4	0.5	6.3	6
CPM	-6.72695	-1.65768	0.385787	-1.2254	-1.82903	-0.280885	546.833	0	3	1	330	31	23	38	61	23	1	559.458	0	0.30948	89.2	19.5	5.7	16.6	32.6	8.1	1
MAB21L2	-6.92964	0.795847	-1.14169	-0.620557	-0.799609	0.0475045	546.782	0	2	1	311	14	3	9	1	21	1	845.958	0	0.219572	84.1	8.8	0.7	3.9	0.5	7.4	1
HOXD1	-3.72699	0.343867	0.153633	1.5916	0.517142	1.55415	546.295	0	4	1	273	3	11	58	10	53	1	501.268	0	0.249541	73.8	1.9	2.7	25.3	5.3	18.7	1
CBX2	5.05828	-0.848716	1.58807	1.66133	2.10252	1.24326	546.189	0	1	2	319	0	52	40	48	12	1	575.624	0	0.288073	86.2	0	12.8	17.5	25.7	4.2	1
MALL	-4.27811	3.5717	-1.12291	-1.35274	2.11789	-1.10004	546.042	0	2	1	286	98	65	41	74	25	1	328.998	0	0.360245	77.3	61.6	16	17.9	39.6	8.8	1
PORCN	1.02991	0.358149	-0.386974	-0.123614	0.0258631	0.544283	114.983	0	1	3	5	1	1	0	3	11	6	21.8607	0.000556499	0.012844	1.4	0.6	0.2	0	1.6	3.9	6
DKC1	3.61417	0.348287	1.57731	0.809744	1.81255	0.717425	544.864	0	1	2	266	1	13	1	15	3	1	755.79	0	0.182875	71.9	0.6	3.2	0.4	8	1.1	1
GNAO1	-6.71868	0.163485	-2.71635	0.125318	-2.90887	0.407868	539.929	0	6	1	330	5	211	12	93	0	1	481.744	0	0.398165	89.2	3.1	52	5.2	49.7	0	1
RNF183	5.1391	1.89678	0.198645	-0.272443	0.295192	-1.25049	538.728	0	1	6	287	45	4	7	7	1	1	747.728	0	0.214679	77.6	28.3	1	3.1	3.7	0.4	1
MYC	4.16968	-0.228588	-0.113478	-0.795934	0.775508	-0.242387	538.221	0	1	4	286	4	10	17	8	3	1	783.866	0	0.200612	77.3	2.5	2.5	7.4	4.3	1.1	1
TMEM92	1.08477	2.11757	0.0302775	0.859594	-0.274427	2.08953	113.527	0	2	5	53	34	17	26	4	65	6	76.1437	5.32907051820075e-15	0.121713	14.3	21.4	4.2	11.4	2.1	22.9	6
PARD3	-0.668845	0.860087	-0.296168	-0.532775	-0.0507291	-1.324	113.324	0	2	6	2	1	1	7	7	15	6	30.8058	1.02318192093387e-05	0.0201835	0.5	0.6	0.2	3.1	3.7	5.3	6
CAMK2A	-1.7089	-0.363446	-0.930456	-1.57806	-0.305274	-0.592741	113.093	0	5	1	0	0	0	1	1	3	6	8.53929	0.128913	0.0030581	0	0	0	0.4	0.5	1.1	6
CDHR5	-5.02274	3.51457	1.06206	0.636147	0.24069	0.140896	538.072	0	2	1	308	98	102	17	49	5	1	427.999	0	0.354128	83.2	61.6	25.1	7.4	26.2	1.8	1
C11orf52	-0.844203	0.648255	-0.201684	-0.646454	-0.931057	-1.47391	112.952	0	2	6	13	2	2	4	6	20	6	28.2308	3.2805130819491e-05	0.0287462	3.5	1.3	0.5	1.7	3.2	7	6
TNFRSF8	-0.156296	-0.956221	-0.286199	0.777474	-0.584509	1.0489	112.846	0	6	2	12	0	1	12	0	20	6	43.2509	3.28669411686633e-08	0.0275229	3.2	0	0.2	5.2	0	7	6
NEBL	4.68116	1.70487	-0.131613	-1.98774	-0.19438	-2.86835	537.606	0	1	6	331	20	89	76	43	113	1	296.854	0	0.411009	89.5	12.6	21.9	33.2	23	39.8	1
PDCL3	0.728688	-0.138998	0.110365	0.28437	0.606326	-0.163656	112.621	0	1	6	0	0	0	0	0	1	6	4.75704	0.446245	0.000611621	0	0	0	0	0	0.4	6
ITGB1	-0.207643	0.0593091	0.629127	0.20069	0.294704	1.25039	112.568	0	6	1	2	0	0	3	0	9	6	25.161	0.000129707	0.00856269	0.5	0	0	1.3	0	3.2	6
NTRK1	-0.392021	0.627309	-0.428114	0.682298	-0.355495	1.51832	112.415	0	6	3	10	7	0	9	1	36	6	79.7611	8.88178419700125e-16	0.0385321	2.7	4.4	0	3.9	0.5	12.7	6
FIGN	-1.53511	-0.615503	-0.466442	-0.629112	-1.14004	0.248388	112.34	0	6	1	0	0	2	0	1	2	3	4.57597	0.469783	0.0030581	0	0	0.5	0	0.5	0.7	6
NAT1	-3.35046	0.0925071	0.414668	-0.264596	0.0903308	-0.377946	537.144	0	3	1	224	0	2	1	0	0	1	749.859	0	0.138838	60.5	0	0.5	0.4	0	0	1
C3orf39	0.640492	-0.00479565	-0.256275	-0.0398488	-0.845722	-0.95567	111.974	0	1	6	7	0	0	0	5	9	6	21.9253	0.000541008	0.012844	1.9	0	0	0	2.7	3.2	6
SLFN12L	-0.665697	-0.82445	0.478948	0.405449	0.522537	0.795004	111.657	0	6	2	3	0	4	5	3	10	6	12.4837	0.0287292	0.0152905	0.8	0	1	2.2	1.6	3.5	6
SULT1B1	-6.83857	1.15177	-1.10734	-0.578469	-2.14014	-0.808723	536.014	0	2	1	323	35	72	7	94	0	1	546.402	0	0.324771	87.3	22	17.7	3.1	50.3	0	1
ABL2	1.01249	-0.201281	0.96017	0.93127	0.390714	1.80305	111.412	0	6	2	11	0	0	4	1	17	6	37.3471	5.10254556385092e-07	0.0201835	3	0	0	1.7	0.5	6	6
PRR7	3.95436	0.875683	1.09922	0.710818	1.75122	0.146757	535.808	0	1	6	288	3	2	11	16	0	1	835.418	0	0.195719	77.8	1.9	0.5	4.8	8.6	0	1
POU3F4	-1.32599	-0.272622	0.151391	0.123494	0.174972	0.148902	110.999	0	5	1	2	1	12	7	3	10	3	11.06	0.0502025	0.0214067	0.5	0.6	3	3.1	1.6	3.5	6
ITM2C	-3.43943	0.0645952	-0.741475	1.47742	-0.403764	1.36258	535.771	0	4	1	219	0	25	36	14	26	1	396.598	0	0.195719	59.2	0	6.2	15.7	7.5	9.2	1
SECTM1	-7.44835	-0.854138	-0.906132	-0.707546	0.0210452	-0.291994	535.74	0	5	1	330	12	49	37	11	44	1	581.903	0	0.295413	89.2	7.5	12.1	16.2	5.9	15.5	1
UNC5C	-3.33418	-0.397381	-0.201464	-0.49111	-0.67686	-0.0261154	535.407	0	6	1	246	0	0	3	1	15	1	749.278	0	0.16208	66.5	0	0	1.3	0.5	5.3	1
APOBEC3B	-3.31779	0.178905	1.20435	1.9158	2.00295	1.50859	535.286	0	5	1	178	1	15	67	33	28	1	258.779	0	0.196942	48.1	0.6	3.7	29.3	17.6	9.9	1
CNR1	-5.1583	-0.705425	-1.3903	-0.505365	-1.99224	-0.815684	535.282	0	4	1	335	4	75	10	55	2	1	653.96	0	0.29419	90.5	2.5	18.5	4.4	29.4	0.7	1
PLIN4	-7.59768	-1.07933	-4.30316	-4.81154	-5.1265	-5.8236	108.772	0	2	1	325	57	309	190	155	261	1	48.1403	3.32527150259665e-09	0.793272	87.8	35.8	76.1	83	82.9	91.9	6
SLC39A13	0.934213	-0.214563	0.261877	0.478416	-0.179539	1.26612	108.755	0	6	2	12	0	0	2	0	10	1	27.6911	4.18241104539474e-05	0.0146789	3.2	0	0	0.9	0	3.5	6
KCNS2	-1.50311	-0.159531	-0.505799	-0.0751086	-0.833666	0.0174248	108.658	0	6	1	2	2	1	4	0	8	6	15.0895	0.00998672	0.0103976	0.5	1.3	0.2	1.7	0	2.8	6
MMP10	4.91988	-1.4214	2.75274	1.34331	4.56689	3.93337	108.607	0	1	2	219	40	176	72	117	196	1	71.4561	5.09592368302947e-14	0.501529	59.2	25.2	43.3	31.4	62.6	69	6
GYLTL1B	5.94104	-0.459559	1.26728	0.796637	1.50464	1.61967	535.006	0	1	2	338	8	35	21	30	34	1	667.26	0	0.285015	91.4	5	8.6	9.2	16	12	1
ZNF781	-1.51	-0.690633	-0.641059	-0.554562	-0.671358	-0.621204	108.513	0	4	1	0	0	0	0	0	1	6	4.75704	0.446245	0.000611621	0	0	0	0	0	0.4	6
UHRF2	0.948659	-0.768107	0.384767	0.455459	-0.00960043	0.902675	107.635	0	1	2	8	0	1	4	1	10	6	17.0634	0.00438114	0.0146789	2.2	0	0.2	1.7	0.5	3.5	6
CDK15	-1.12267	0.152212	-0.442905	-0.109547	-0.57596	0.250333	106.7	0	6	1	1	6	1	5	0	11	6	28.2388	3.26883898079666e-05	0.0146789	0.3	3.8	0.2	2.2	0	3.9	6
SLC2A13	-4.0427	0.267682	-0.321901	-0.394227	-1.25821	-0.375145	534.813	0	2	1	288	2	4	6	20	0	1	837.446	0	0.195719	77.8	1.3	1	2.6	10.7	0	1
RSL1D1	2.39412	0.431577	0.315465	-0.0287759	0.358917	-0.108007	534.81	0	1	6	90	1	0	1	0	0	1	297.246	0	0.0562691	24.3	0.6	0	0.4	0	0	1
TPBG	0.0349484	1.12208	0.342083	1.46363	1.07568	2.40087	105.903	0	6	1	48	3	9	32	25	67	6	83.4943	1.11022302462516e-16	0.112538	13	1.9	2.2	14	13.4	23.6	6
SPTBN2	4.38779	1.73767	1.10238	-1.0931	1.26427	-1.55194	534.287	0	1	6	322	25	50	27	37	46	1	487.127	0	0.310092	87	15.7	12.3	11.8	19.8	16.2	1
GPR17	-1.57418	-0.767329	-0.853315	-0.295754	-1.2815	-0.138588	105.668	0	6	1	0	0	0	2	0	5	6	17.6407	0.00343209	0.00428135	0	0	0	0.9	0	1.8	6
HOOK2	0.0828904	0.806578	0.211831	-0.203532	0.27528	-1.12559	105.521	0	2	6	3	2	0	2	0	7	6	13.9683	0.015812	0.00856269	0.8	1.3	0	0.9	0	2.5	6
PANX1	0.65112	0.366869	0.561662	-0.0668294	0.671838	1.49054	105.236	0	6	4	3	0	1	1	0	12	6	34.7618	1.67861797661928e-06	0.0103976	0.8	0	0.2	0.4	0	4.2	6
PLAC9	-5.1992	-0.164824	-2.06499	-1.93427	-1.94123	-2.25454	533.737	0	2	1	341	0	85	32	12	72	1	530.595	0	0.331498	92.2	0	20.9	14	6.4	25.4	1
ADH1C	-10.9494	1.18857	-1.68898	-1.5472	-2.0931	-3.02281	532.713	0	2	1	355	41	176	109	107	206	1	140.968	0	0.607951	95.9	25.8	43.3	47.6	57.2	72.5	1
BIRC2	-0.906995	-0.159233	0.399716	-0.160169	0.248238	0.594145	104.832	0	6	1	5	0	0	6	1	14	6	31.8703	6.30321323591421e-06	0.0159021	1.4	0	0	2.6	0.5	4.9	6
MSX2	6.95012	1.64581	1.19708	-0.195167	1.08432	0.920912	530.929	0	1	4	313	18	25	5	9	2	1	809.923	0	0.227523	84.6	11.3	6.2	2.2	4.8	0.7	1
PDE9A	-6.55551	-0.337487	-1.24776	-0.259936	-0.930118	-0.80658	530.8	0	4	1	330	3	55	4	15	0	1	810.632	0	0.24893	89.2	1.9	13.5	1.7	8	0	1
C6orf72	-2.36098	-0.0702651	-0.664252	-0.246739	-0.879508	0.201087	530.783	0	6	1	89	0	0	1	0	0	1	298.993	0	0.0550459	24.1	0	0	0.4	0	0	1
SLCO4A1	5.00048	2.03897	1.09606	-0.678669	-0.136794	-0.296611	529.69	0	1	4	339	33	40	31	28	25	1	598.319	0	0.303364	91.6	20.8	9.9	13.5	15	8.8	1
LRP8	4.41568	0.7061	1.80507	1.17352	2.2063	1.25848	529.524	0	1	2	321	2	41	11	35	7	1	719.684	0	0.255046	86.8	1.3	10.1	4.8	18.7	2.5	1
SLC30A10	-7.78922	0.0148152	-0.344553	0.619001	5.22397	0.176081	529.426	0	5	1	363	5	2	25	89	18	1	809.022	0	0.307034	98.1	3.1	0.5	10.9	47.6	6.3	1
PHF16	2.36613	-0.809071	0.799632	0.22517	-0.109326	0.186565	528.462	0	1	2	105	0	0	4	1	0	1	334.014	0	0.0672783	28.4	0	0	1.7	0.5	0	1
REPS1	0.757567	-0.352264	0.0705606	0.0190576	0.216841	-0.217756	103.507	0	1	2	1	0	0	0	0	1	1	3.08798	0.686424	0.00122324	0.3	0	0	0	0	0.4	6
TAP2	0.330031	-0.323353	0.722975	0.628738	2.06322	1.92543	103.487	0	5	2	41	2	12	17	29	55	6	67.5949	3.24185123190546e-13	0.0954128	11.1	1.3	3	7.4	15.5	19.4	6
DGCR14	0.245943	-0.286568	-0.285606	0.57339	0.111386	0.418043	103.234	0	4	2	0	0	0	0	0	1	6	4.75704	0.446245	0.000611621	0	0	0	0	0	0.4	6
PHLDB3	0.430315	0.195416	-0.49146	-0.589322	0.404673	-1.14001	102.662	0	1	6	7	0	0	11	0	15	6	38.993	2.38252564455088e-07	0.0201835	1.9	0	0	4.8	0	5.3	6
P2RY14	-4.76365	-0.525521	-2.54663	-0.661236	-3.54148	-0.477019	527.954	0	6	1	316	1	169	1	128	0	1	522.466	0	0.376147	85.4	0.6	41.6	0.4	68.4	0	1
NUDT8	-0.0540932	0.832452	-0.0162378	-0.26417	0.78666	-1.3389	102.088	0	2	6	18	2	0	8	5	19	6	29.2823	2.04101568278547e-05	0.0318043	4.9	1.3	0	3.5	2.7	6.7	6
MFSD6	-0.378403	0.779207	-0.251109	-0.72586	-0.799196	-1.52198	101.966	0	2	6	4	3	2	17	8	32	6	65.7807	7.71827046719409e-13	0.040367	1.1	1.9	0.5	7.4	4.3	11.3	6
SOX10	-5.03478	1.05681	-2.09684	-2.03183	-2.14628	-2.2979	527.631	0	2	1	338	15	115	42	64	41	1	390.678	0	0.376147	91.4	9.4	28.3	18.3	34.2	14.4	1
BPGM	-0.228087	0.167705	-0.224616	0.288647	0.356593	1.35008	101.88	0	6	1	1	0	0	10	3	34	6	107.255	0	0.0293578	0.3	0	0	4.4	1.6	12	6
MARK3	0.123205	-0.127598	0.0815827	0.303408	-0.250351	1.01316	101.847	0	6	5	0	0	0	1	0	3	6	10.7383	0.0568233	0.00244648	0	0	0	0.4	0	1.1	6
AP3S2	-2.45425	0.189052	-0.228706	-0.249399	-0.440708	-0.237295	527.53	0	2	1	104	0	1	0	0	0	1	350.229	0	0.0642202	28.1	0	0.2	0	0	0	1
SLC4A11	7.4463	2.40801	1.61492	-0.0890461	1.98713	-1.78375	526.957	0	1	6	303	60	46	34	35	59	1	375.926	0	0.32844	81.9	37.7	11.3	14.8	18.7	20.8	1
FAM5C	-6.04719	0.537121	-0.259917	-0.379247	-0.470686	-0.636812	526.939	0	2	1	348	12	15	13	12	10	1	908.48	0	0.250765	94.1	7.5	3.7	5.7	6.4	3.5	1
APOD	-2.83426	1.64856	-1.99356	-4.31305	-3.73679	-4.67847	100.983	0	2	6	222	43	182	155	119	209	1	56.0305	8.00970401115819e-11	0.568807	60	27	44.8	67.7	63.6	73.6	6
BAG1	-1.07747	0.840833	-0.423149	-0.748011	-0.726559	-1.49851	100.849	0	2	6	17	5	1	14	4	19	6	25.9291	9.21073748706425e-05	0.0366972	4.6	3.1	0.2	6.1	2.1	6.7	6
EID2B	-0.655793	-0.317886	-0.244168	0.48342	-0.175538	0.268267	100.83	0	4	1	0	0	0	1	0	2	6	7.05597	0.216511	0.00183486	0	0	0	0.4	0	0.7	6
RIC8A	-0.170705	-0.000245947	-0.123344	0.143896	0.195199	0.849948	100.57	0	6	1	0	0	0	0	0	2	6	9.51408	0.0902341	0.00122324	0	0	0	0	0	0.7	6
FAF1	0.530676	0.362787	0.078879	-0.0304927	0.207203	-0.52508	100.533	0	1	6	1	0	0	0	0	1	1	3.08798	0.686424	0.00122324	0.3	0	0	0	0	0.4	6
ACVRL1	-4.25037	-0.552829	0.0334083	-0.158207	-0.854633	0.0962648	526.278	0	6	1	269	1	1	5	7	2	1	839.216	0	0.174312	72.7	0.6	0.2	2.2	3.7	0.7	1
HHLA2	-7.16056	1.14427	-0.049625	0.389398	-0.0737713	-0.396589	525.362	0	2	1	345	22	68	29	29	5	1	632.646	0	0.304587	93.2	13.8	16.7	12.7	15.5	1.8	1
LGI4	-4.71327	0.278091	-1.79964	-0.26783	-1.88945	-0.585921	525.111	0	2	1	295	2	44	2	18	0	1	733.89	0	0.220795	79.7	1.3	10.8	0.9	9.6	0	1
STON1-GTF2A1L	-1.69658	-0.190475	-0.988233	-0.0323481	-1.19708	0.424929	98.5847	0	6	1	3	8	2	12	1	31	6	70.7785	7.061018436616e-14	0.0348624	0.8	5	0.5	5.2	0.5	10.9	6
KRTCAP3	0.758395	1.48924	1.3489	0.588346	0.767317	-1.13322	98.4225	0	2	6	27	19	11	25	7	57	6	66.4399	5.63216140392342e-13	0.0892966	7.3	11.9	2.7	10.9	3.7	20.1	6
KIAA1468	-1.22674	-0.718352	0.0163797	-1.22659	-0.425325	-1.4228	98.2496	0	3	6	17	0	0	18	3	24	6	50.6627	1.01399355578735e-09	0.0379205	4.6	0	0	7.9	1.6	8.5	6
GPR88	-1.57266	-0.81666	-0.341741	-0.427709	-0.741784	-0.281488	98.0725	0	6	1	1	0	0	4	0	8	6	24.4696	0.000176332	0.00795107	0.3	0	0	1.7	0	2.8	6
OPN3	-3.15585	-0.759352	0.420631	0.220311	0.530469	1.01448	523.063	0	6	1	183	1	0	10	0	5	1	549.007	0	0.121713	49.5	0.6	0	4.4	0	1.8	1
ETHE1	-3.79215	1.01991	-0.268213	-0.93091	0.410582	-0.598466	522.43	0	2	1	270	7	7	15	3	1	1	768.06	0	0.185321	73	4.4	1.7	6.6	1.6	0.4	1
PIGZ	-4.84616	0.160142	-0.0603808	0.249202	-0.171463	-0.219477	522.05	0	4	1	273	0	1	2	1	0	1	912.094	0	0.169419	73.8	0	0.2	0.9	0.5	0	1
PTPRK	-0.245149	0.527165	0.649885	0.735116	0.122094	1.57106	96.9571	0	6	1	6	1	6	6	1	24	6	44.5493	1.79153464285875e-08	0.0269113	1.6	0.6	1.5	2.6	0.5	8.5	6
MANBA	0.501234	-0.477093	0.55934	0.703396	-0.581645	0.981406	96.795	0	6	5	6	0	0	4	1	8	6	15.2374	0.00939463	0.0116208	1.6	0	0	1.7	0.5	2.8	6
MPZ	-4.06283	-0.181891	-1.63606	-1.28417	-1.47583	-1.48363	520.157	0	2	1	295	2	3	3	1	1	1	956.353	0	0.186544	79.7	1.3	0.7	1.3	0.5	0.4	1
FUCA1	-3.86415	-0.245416	-0.287818	-0.458811	-0.800624	-0.940674	519.865	0	2	1	279	0	1	9	11	9	1	810.999	0	0.188991	75.4	0	0.2	3.9	5.9	3.2	1
NDUFA5	-1.01698	0.155397	-0.361068	-0.677122	-1.26777	-1.28278	96.3743	0	2	6	8	0	1	2	3	7	1	11.1991	0.0475717	0.012844	2.2	0	0.2	0.9	1.6	2.5	6
OR2T8	-0.664065	-0.809892	-0.0390311	-0.0366333	-0.265667	0.228396	95.6611	0	6	2	1	0	2	5	1	9	6	19.4491	0.00158483	0.0110092	0.3	0	0.5	2.2	0.5	3.2	6
RTTN	0.287958	-0.483397	0.526841	0.674369	0.476769	1.16173	95.6161	0	6	2	3	0	0	3	0	11	6	30.0959	1.41213002904372e-05	0.0103976	0.8	0	0	1.3	0	3.9	6
ZCCHC5	-0.927565	-0.00740027	-0.605751	0.11785	-0.839013	0.537292	95.491	0	6	1	4	1	5	3	0	16	6	30.3008	1.28680775479673e-05	0.017737	1.1	0.6	1.2	1.3	0	5.6	6
PCOLCE2	-5.84493	-0.00171128	-1.73569	-0.980213	-0.96797	-1.32195	519.566	0	2	1	318	0	0	14	0	6	1	988.821	0	0.206728	85.9	0	0	6.1	0	2.1	1
SORCS1	-4.41339	-0.726291	-1.64535	-1.33183	-2.3965	-1.32786	518.933	0	2	1	319	0	0	2	30	1	1	947.934	0	0.215291	86.2	0	0	0.9	16	0.4	1
CLPTM1	-0.746555	0.26954	-0.0241652	0.0889243	-0.0649486	0.0869191	94.4442	0	2	1	0	1	0	1	0	2	6	6.11273	0.295404	0.00244648	0	0.6	0	0.4	0	0.7	6
OR2L13	-0.992348	-1.20177	-0.402973	-0.0515445	-0.373741	0.926986	94.3566	0	6	2	2	0	4	4	2	34	6	103.706	0	0.0281346	0.5	0	1	1.7	1.1	12	6
MED15	0.15747	-0.138385	0.244965	0.718158	0.705362	1.25996	94.2772	0	6	2	1	0	2	1	2	8	6	16.7922	0.0049112	0.00856269	0.3	0	0.5	0.4	1.1	2.8	6
CCL13	-4.54079	1.30101	-0.361527	-0.0585247	0.14419	0.513728	518.461	0	2	1	283	23	3	6	11	9	1	743.102	0	0.204893	76.5	14.5	0.7	2.6	5.9	3.2	1
SNAPC1	0.807654	0.0449496	0.14824	0.840104	1.01837	1.06568	93.8795	0	6	2	1	0	0	3	2	7	6	16.6727	0.00516427	0.00795107	0.3	0	0	1.3	1.1	2.5	6
TGFBR1	0.331215	-0.791792	0.493548	0.341043	-0.334368	1.30986	93.792	0	6	2	11	6	5	2	2	11	1	10.7213	0.0571937	0.02263	3	3.8	1.2	0.9	1.1	3.9	6
GDPD5	3.39128	-2.18924	1.27849	-0.318981	0.947698	0.175788	516.967	0	1	2	212	35	23	12	8	1	1	447.572	0	0.177982	57.3	22	5.7	5.2	4.3	0.4	1
BMP2	-4.99537	0.158897	-0.148219	-0.0316933	-0.414618	1.67262	516.866	0	6	1	289	1	24	16	24	36	1	599.045	0	0.238532	78.1	0.6	5.9	7	12.8	12.7	1
CPT1B	0.698984	-1.12154	0.288034	-0.397521	-0.553233	-1.31821	92.8667	0	1	6	36	20	1	15	4	43	6	67.8509	2.86770607260678e-13	0.0727829	9.7	12.6	0.2	6.6	2.1	15.1	6
NKRF	2.41205	0.0898775	0.907988	0.389771	0.839084	0.347135	515.331	0	1	2	99	0	1	0	0	0	1	333.139	0	0.0611621	26.8	0	0.2	0	0	0	1
PPM1H	3.77434	0.581707	1.8699	-0.0296555	-0.100414	-1.05128	514.804	0	1	6	276	1	36	11	30	3	1	625.156	0	0.218349	74.6	0.6	8.9	4.8	16	1.1	1
RNF121	-0.51744	0.098795	-0.149519	0.241295	0.291553	0.494925	92.6611	0	6	1	0	0	0	2	0	3	6	11.0745	0.0499234	0.0030581	0	0	0	0.9	0	1.1	6
CNTN3	-4.46435	-0.309207	-0.755712	-0.562578	-2.36993	-0.503209	514.267	0	2	1	287	0	0	1	0	3	1	960	0	0.177982	77.6	0	0	0.4	0	1.1	1
NEFL	-4.04257	0.352497	-1.4843	1.00164	0.168926	2.62037	513.719	0	6	1	322	5	1	75	37	122	1	498.944	0	0.343731	87	3.1	0.2	32.8	19.8	43	1
PPRC1	2.52223	0.266212	0.91606	0.04884	0.362313	0.262838	513.67	0	1	4	118	1	0	1	0	0	1	392.887	0	0.0733945	31.9	0.6	0	0.4	0	0	1
TNS3	0.0190891	-0.903384	1.19247	0.111983	-0.209969	1.28426	91.7282	0	6	2	14	1	4	22	16	32	6	51.786	5.96828142462869e-10	0.0544343	3.8	0.6	1	9.6	8.6	11.3	6
MADCAM1	-4.21375	-0.996877	-0.953185	-0.0185361	-1.22	-0.187188	513.249	0	4	1	299	20	2	13	0	4	1	846.863	0	0.206728	80.8	12.6	0.5	5.7	0	1.4	1
HNMT	-1.0727	0.0958037	0.0621379	-1.7178	-0.818145	-1.56832	91.5057	0	2	4	44	1	2	31	23	48	6	74.7057	1.0769163338864e-14	0.0911315	11.9	0.6	0.5	13.5	12.3	16.9	6
RAB39	-0.747787	-0.901852	0.490884	0.886567	0.341415	1.16772	91.4385	0	6	2	8	0	11	26	18	46	6	80.0944	7.7715611723761e-16	0.0666667	2.2	0	2.7	11.4	9.6	16.2	6
PER2	-0.45155	0.292035	-0.485797	-1.22443	-1.48888	-1.64256	91.1799	0	2	6	12	2	0	28	21	36	6	78.6964	1.55431223447522e-15	0.0605505	3.2	1.3	0	12.2	11.2	12.7	6
ADAMTS7	1.13372	-0.481496	0.946337	1.08053	0.782714	1.95932	91.1023	0	6	2	31	8	3	16	2	44	6	68.5896	2.01394456667003e-13	0.0636086	8.4	5	0.7	7	1.1	15.5	6
BCAR3	-3.49231	1.3541	-1.04935	-0.523064	-0.433932	0.831824	512.08	0	2	1	230	12	11	9	6	16	1	554.365	0	0.1737	62.2	7.5	2.7	3.9	3.2	5.6	1
BTBD10	-0.537282	0.596151	0.115311	0.027731	0.342504	0.271967	90.861	0	2	1	0	0	0	1	0	2	6	7.05597	0.216511	0.00183486	0	0	0	0.4	0	0.7	6
TRIO	0.174977	-0.789531	0.790342	0.415482	0.402326	1.73321	90.7899	0	6	2	14	8	3	16	7	36	6	50.2594	1.22635612775923e-09	0.0513761	3.8	5	0.7	7	3.7	12.7	6
HTR4	-3.39201	-0.672045	-0.851574	-0.204692	-0.468552	-0.310482	512.075	0	4	1	267	2	5	2	4	0	1	846.181	0	0.171254	72.2	1.3	1.2	0.9	2.1	0	1
MMP1	4.96488	3.84938	2.52548	3.59473	3.54873	6.35653	90.4799	0	6	3	276	99	173	143	111	273	1	79.158	1.22124532708767e-15	0.657492	74.6	62.3	42.6	62.4	59.4	96.1	6
TRIM21	-0.385564	-0.466075	-0.00820135	0.0395774	0.529109	1.03731	90.3891	0	6	2	3	0	0	7	0	11	6	30.7247	1.06154198633579e-05	0.012844	0.8	0	0	3.1	0	3.9	6
GTF3A	3.65753	-0.0722057	0.615104	-0.100357	0.211363	-0.786288	511.591	0	1	6	225	0	3	3	3	0	1	722.782	0	0.143119	60.8	0	0.7	1.3	1.6	0	1
GPR153	-0.11951	0.610587	-0.358715	0.891805	0.886498	2.08031	90.1118	0	6	3	52	9	22	33	29	58	6	39.4916	1.89080487489335e-07	0.124159	14.1	5.7	5.4	14.4	15.5	20.4	6
ZZEF1	-3.67214	-1.13647	-0.671258	-0.732196	-0.986921	-0.39179	511.253	0	6	1	260	4	0	7	3	0	1	818.38	0	0.167584	70.3	2.5	0	3.1	1.6	0	1
CAV1	-4.46944	-0.491996	-1.71351	0.323809	-0.487589	3.3529	510.972	0	6	1	287	15	87	51	34	172	1	276.246	0	0.395107	77.6	9.4	21.4	22.3	18.2	60.6	1
PTPRH	-4.99993	0.803204	1.13099	0.959546	-0.847761	0.959208	510.86	0	3	1	304	19	37	38	82	15	1	490.857	0	0.302752	82.2	11.9	9.1	16.6	43.9	5.3	1
NR4A1	0.732858	1.14855	-1.08327	-1.81609	-1.36362	-2.35195	89.5138	0	2	6	134	47	56	76	50	132	1	66.8149	4.70734562441066e-13	0.302752	36.2	29.6	13.8	33.2	26.7	46.5	6
NBEAL1	-3.98744	0.417218	-0.123574	-0.72257	-0.959536	-0.356426	510.529	0	2	1	276	0	2	13	15	1	1	799.877	0	0.187768	74.6	0	0.5	5.7	8	0.4	1
RBM28	2.41167	-0.079201	0.945421	0.581059	0.486174	0.718086	509.543	0	1	2	86	0	0	0	0	0	1	294.027	0	0.0525994	23.2	0	0	0	0	0	1
EIF2AK2	0.861952	0.494817	0.761262	1.08637	1.46031	2.00165	88.9449	0	6	2	9	0	0	7	8	21	6	39.5824	1.81279115940569e-07	0.0275229	2.4	0	0	3.1	4.3	7.4	6
MT1G	-8.46575	0.369496	-2.01853	-0.503796	-5.47012	-0.770433	509.281	0	2	1	352	27	160	13	150	6	1	501.393	0	0.433028	95.1	17	39.4	5.7	80.2	2.1	1
SUOX	-0.968225	-0.151448	-0.44659	-0.974451	-0.974176	-1.73368	88.5336	0	2	6	14	0	0	10	2	29	6	62.395	3.88455934086096e-12	0.0336391	3.8	0	0	4.4	1.1	10.2	6
ANXA13	-1.25624	2.28115	1.13269	1.24255	3.53987	3.31871	88.3035	0	5	1	144	52	63	38	74	121	1	72.8304	2.64233079860787e-14	0.300917	38.9	32.7	15.5	16.6	39.6	42.6	6
NOTUM	24.1928	-0.151753	0.77538	1.9927	1.65708	1.23997	507.482	0	1	2	348	4	58	59	40	40	1	538.276	0	0.33578	94.1	2.5	14.3	25.8	21.4	14.1	1
P2RY1	-5.34425	-0.323579	-1.0129	-0.455144	0.859197	-0.573696	507.25	0	5	1	318	2	0	41	24	40	1	688.292	0	0.259939	85.9	1.3	0	17.9	12.8	14.1	1
PLAC2	-4.3129	0.307395	-0.895174	0.256553	0.919831	-0.0116824	505.995	0	5	1	322	5	1	29	35	14	1	767.093	0	0.248318	87	3.1	0.2	12.7	18.7	4.9	1
TRIM61	-0.886518	-0.615888	-0.228664	0.372816	-0.133914	0.524045	87.5317	0	6	1	4	0	4	10	3	13	6	21.9041	0.000546034	0.0207951	1.1	0	1	4.4	1.6	4.6	6
ADAR	0.251026	0.0560526	0.783814	0.777768	0.887049	1.18553	87.2185	0	6	2	0	0	0	0	0	1	6	4.75704	0.446245	0.000611621	0	0	0	0	0	0.4	6
BLOC1S3	0.796176	-0.0216701	0.522646	0.937557	0.550809	1.06532	86.9952	0	6	2	0	0	0	0	0	1	6	4.75704	0.446245	0.000611621	0	0	0	0	0	0.4	6
CWH43	-10.6637	2.77249	-2.1958	-3.41473	-1.3776	-1.27667	505.867	0	2	1	357	34	0	139	81	93	1	461.026	0	0.430581	96.5	21.4	0	60.7	43.3	32.7	1
RND1	0.108869	-0.122816	0.322296	-1.00928	-0.157427	-1.35799	86.8591	0	3	6	13	6	2	5	2	19	6	25.8692	9.46011382155776e-05	0.0287462	3.5	3.8	0.5	2.2	1.1	6.7	6
ATP11A	4.23923	0.280481	2.27779	-0.494773	1.69879	0.279421	505.24	0	1	4	292	3	100	18	43	4	1	487.196	0	0.281346	78.9	1.9	24.6	7.9	23	1.4	1
MICALCL	-2.28101	0.911883	0.250644	-0.379771	0.482157	1.26234	502.134	0	6	1	106	8	0	1	1	5	1	296.098	0	0.0740061	28.6	5	0	0.4	0.5	1.8	1
SH2D7	-3.35695	-0.514117	0.053859	0.072591	-0.527902	0.415238	501.946	0	6	1	305	0	25	3	1	3	1	890.631	0	0.206116	82.4	0	6.2	1.3	0.5	1.1	1
RAG1	0.28861	-0.328927	0.234223	1.14342	0.864225	1.60093	85.855	0	6	2	8	0	2	23	5	39	6	92.492	0	0.0470948	2.2	0	0.5	10	2.7	13.7	6
ENTPD7	0.124003	0.303441	0.478649	0.521385	0.489732	1.69204	85.8526	0	6	1	5	0	1	5	1	16	6	35.4121	1.24494059117186e-06	0.0171254	1.4	0	0.2	2.2	0.5	5.6	6
DBNDD1	3.19753	0.0130966	0.530207	-1.32106	-0.0643835	-2.76077	501.721	0	1	6	226	4	10	38	7	123	1	386.374	0	0.249541	61.1	2.5	2.5	16.6	3.7	43.3	1
SLC9A1	-2.96835	1.02066	-0.469523	-0.0174385	-0.663951	0.983773	499.184	0	2	1	181	12	5	2	1	1	1	522.716	0	0.123547	48.9	7.5	1.2	0.9	0.5	0.4	1
BMX	-4.11127	-0.497712	-0.714484	-1.17577	-1.43596	-1.01485	498.914	0	2	1	307	5	1	5	0	0	1	993.064	0	0.194495	83	3.1	0.2	2.2	0	0	1
PCDHGA4	-1.01422	0.0585342	-0.465204	-0.295052	-0.160484	0.54477	84.4505	0	6	1	3	0	1	3	0	5	6	8.99842	0.109127	0.00733945	0.8	0	0.2	1.3	0	1.8	6
ABHD14B	-0.604096	0.181362	-0.632743	-0.987378	-0.792626	-1.80823	84.4055	0	2	6	15	0	1	11	3	26	6	48.1543	3.30336813458842e-09	0.0342508	4.1	0	0.2	4.8	1.6	9.2	6
SLC41A2	-3.79663	0.791839	0.250532	-0.0258228	-1.94828	0.681724	498.704	0	2	1	232	2	6	6	64	0	1	574.192	0	0.189602	62.7	1.3	1.5	2.6	34.2	0	1
SLC11A2	2.2125	-0.127929	0.20523	-1.19167	0.171366	-1.59885	497.481	0	1	6	104	0	3	14	2	7	1	251.136	0	0.0795107	28.1	0	0.7	6.1	1.1	2.5	1
NOP58	3.24481	0.549699	1.28682	0.680121	1.31402	0.359902	497.033	0	1	6	227	1	14	3	6	0	1	660.877	0	0.153517	61.4	0.6	3.4	1.3	3.2	0	1
HIST1H1C	-4.43987	2.14171	-0.307155	1.08713	0.972275	0.158505	494.845	0	2	1	279	46	18	44	22	26	1	459.213	0	0.266055	75.4	28.9	4.4	19.2	11.8	9.2	1
ANPEP	-7.94692	-0.49367	-0.1175	-0.374106	2.0955	0.709322	494.669	0	5	1	349	53	211	20	50	11	1	418.125	0	0.424465	94.3	33.3	52	8.7	26.7	3.9	1
NAV3	-0.941377	-0.5846	0.0258071	-0.374732	-0.22355	1.02503	83.3392	0	6	1	10	1	0	4	4	11	6	16.7635	0.00497081	0.0183486	2.7	0.6	0	1.7	2.1	3.9	6
PPP1R14A	-4.28935	-0.213166	-2.06996	0.269191	-1.121	0.167512	493.812	0	4	1	288	0	126	8	0	0	1	599.123	0	0.258104	77.8	0	31	3.5	0	0	1
LZTR1	0.151228	-0.740155	0.110036	0.490443	0.0181442	0.832946	83.175	0	6	2	5	0	1	2	2	5	1	6.46389	0.263659	0.00917431	1.4	0	0.2	0.9	1.1	1.8	6
NR4A2	0.109718	0.963344	-0.747597	-1.26076	-1.19405	-2.03935	82.7117	0	2	6	45	15	38	42	34	93	6	68.4739	2.12829753820643e-13	0.163303	12.2	9.4	9.4	18.3	18.2	32.7	6
CAMK1G	0.0906471	-0.726936	0.338418	1.13482	1.03127	1.39513	82.658	0	6	2	23	0	0	24	15	31	6	56.9985	5.06055197746491e-11	0.0568807	6.2	0	0	10.5	8	10.9	6
KIAA1737	-3.00143	0.0497063	-0.639444	-1.89281	-1.09854	-1.9417	493.244	0	2	1	183	0	0	37	1	22	1	417.719	0	0.148624	49.5	0	0	16.2	0.5	7.7	1
LPHN3	-4.02282	0.779075	-1.3183	0.662092	-0.829668	0.082148	492.932	0	2	1	280	9	46	19	14	6	1	589.358	0	0.228746	75.7	5.7	11.3	8.3	7.5	2.1	1
NNT	-1.65839	-0.126935	-0.31468	-1.2305	-1.6378	-1.68924	82.1737	0	2	6	46	0	16	26	21	42	1	42.5037	4.65778774438874e-08	0.0923547	12.4	0	3.9	11.4	11.2	14.8	6
PRR5L	-2.62384	-0.283391	0.926096	1.02602	1.59796	0.995272	492.218	0	5	1	114	1	4	15	18	5	1	238.453	0	0.0960245	30.8	0.6	1	6.6	9.6	1.8	1
TMEM82	-6.66444	7.22015	-0.475329	0.506615	3.99499610627624e-06	0.00338193	492.185	0	2	1	349	89	2	14	16	1	1	852.44	0	0.288073	94.3	56	0.5	6.1	8.6	0.4	1
CXCL10	1.84725	-1.26825	1.57051	1.38487	2.41005	3.0994	81.7334	0	6	2	132	37	67	83	64	154	6	78.7963	1.4432899320127e-15	0.32844	35.7	23.3	16.5	36.2	34.2	54.2	6
HKR1	0.505591	-0.112479	0.140242	-0.152074	-0.692433	-0.796669	81.6257	0	1	6	7	1	1	2	3	10	6	14.0746	0.0151425	0.0146789	1.9	0.6	0.2	0.9	1.6	3.5	6
C4orf34	-4.50379	-0.441545	-1.25516	-0.95179	-1.89901	-0.877281	492.045	0	2	1	303	1	12	7	27	7	1	800.682	0	0.218349	81.9	0.6	3	3.1	14.4	2.5	1
C21orf88	-3.81585	0.488009	-0.465631	-0.300375	-0.0513287	-1.15837	491.726	0	2	1	308	4	3	15	13	0	1	888.723	0	0.209786	83.2	2.5	0.7	6.6	7	0	1
TSTD1	-1.09934	0.532093	-0.273019	-0.0570199	0.0412334	-1.58117	81.0122	0	2	6	46	3	4	4	3	36	1	82.7653	2.22044604925031e-16	0.0587156	12.4	1.9	1	1.7	1.6	12.7	6
NEGR1	-6.1118	0.473832	-2.80414	-0.681858	-4.0666	-0.57777	491.016	0	2	1	325	3	194	2	128	1	1	513.446	0	0.399388	87.8	1.9	47.8	0.9	68.4	0.4	1
ADORA3	-3.34004	-0.751895	0.0179113	0.111753	0.426225	0.405847	490.411	0	5	1	235	11	0	8	3	1	1	694.792	0	0.157798	63.5	6.9	0	3.5	1.6	0.4	1
LIN37	-0.0889795	0.169131	-0.429632	0.365562	0.239622	0.238718	80.6117	0	4	3	0	0	0	0	0	1	6	4.75704	0.446245	0.000611621	0	0	0	0	0	0.4	6
KCNQ5	-1.9044	-0.803459	-0.999671	-0.218393	-0.537625	-0.638848	80.475	0	4	1	3	0	0	7	0	10	6	28.2661	3.22884852885785e-05	0.0122324	0.8	0	0	3.1	0	3.5	6
C7orf31	-3.01774	-0.45069	-0.15149	0.0921675	-0.250938	0.151487	489.996	0	6	1	175	0	2	1	1	0	1	577.209	0	0.10948	47.3	0	0.5	0.4	0.5	0	1
LMO3	-6.41101	-0.356314	-1.42913	-1.00703	-2.05896	-1.36402	489.295	0	2	1	319	3	63	7	50	2	1	655.056	0	0.27156	86.2	1.9	15.5	3.1	26.7	0.7	1
TEAD4	3.33409	0.765588	1.33982	0.787002	1.58876	0.732878	489.052	0	1	6	248	1	4	8	1	3	1	762.824	0	0.16208	67	0.6	1	3.5	0.5	1.1	1
CTNNAL1	0.375741	0.529224	-0.445866	0.529459	-1.01539	0.946386	79.6943	0	6	5	10	0	1	20	12	29	6	58.5906	2.37581065931636e-11	0.0440367	2.7	0	0.2	8.7	6.4	10.2	6
CREB3	-0.743965	0.208217	-0.487825	0.332412	-0.587145	0.38341	79.5906	0	6	1	6	2	0	2	0	8	6	15.179	0.00962408	0.0110092	1.6	1.3	0	0.9	0	2.8	6
STBD1	-4.09767	0.805876	-0.551405	-1.56426	-1.43915	-1.34456	488.938	0	2	1	289	0	3	37	23	23	1	655.81	0	0.229358	78.1	0	0.7	16.2	12.3	8.1	1
GRIK3	-4.3313	-0.442152	-1.90006	-1.12684	-2.47492	-1.3256	488.171	0	2	1	324	0	1	6	68	0	1	865.588	0	0.244037	87.6	0	0.2	2.6	36.4	0	1
PML	1.22339	-0.0140503	0.292892	0.463597	1.31206	1.59221	78.7305	0	6	2	33	0	0	6	11	33	1	66.3565	5.8608673469962e-13	0.0507645	8.9	0	0	2.6	5.9	11.6	6
CYP2R1	0.184725	-0.296927	0.0467324	-0.344129	-0.604455	-1.01429	78.5963	0	1	6	0	0	1	4	3	25	6	82.0032	3.33066907387547e-16	0.0201835	0	0	0.2	1.7	1.6	8.8	6
PLCE1	-5.28262	0.669183	-0.433655	-0.639197	-2.54847	-1.2728	487.559	0	2	1	321	3	15	12	76	24	1	682.424	0	0.275841	86.8	1.9	3.7	5.2	40.6	8.5	1
SLC35D1	-2.84783	0.447189	0.0601207	-0.335574	-0.559195	0.550937	487.052	0	6	1	172	0	1	3	1	0	1	562.019	0	0.108257	46.5	0	0.2	1.3	0.5	0	1
CHPF2	0.553347	0.092668	0.44409	0.755315	0.168773	1.38208	78.2804	0	6	2	2	0	0	1	0	7	6	20.691	0.000926462	0.00611621	0.5	0	0	0.4	0	2.5	6
SAMD14	0.781946	-0.429145	0.0864544	0.75947	0.0793974	1.10698	78.1045	0	6	2	18	0	0	10	0	16	1	38.2615	3.34324757989002e-07	0.0269113	4.9	0	0	4.4	0	5.6	6
BCL2L11	-2.19607	-1.28072	0.522163	0.627794	0.953852	0.42215	486.976	0	5	1	99	3	1	3	0	0	1	304.101	0	0.0648318	26.8	1.9	0.2	1.3	0	0	1
SLC48A1	0.279055	0.016684	-0.752144	-0.0938253	-0.461172	-0.697031	77.8276	0	1	3	1	0	0	0	1	5	6	15.4412	0.00863455	0.00428135	0.3	0	0	0	0.5	1.8	6
HHIPL1	-0.494752	-0.32896	0.101381	0.618724	0.0334287	1.06513	77.8153	0	6	1	12	0	0	7	0	12	1	27.5544	4.44759622952873e-05	0.0189602	3.2	0	0	3.1	0	4.2	6
IGSF9	-3.90433	1.64921	0.204789	1.65656	1.41742	0.512175	486.588	0	4	1	242	29	15	57	31	7	1	406.992	0	0.233028	65.4	18.2	3.7	24.9	16.6	2.5	1
OCEL1	-2.65105	0.422756	-0.647789	-0.0427168	-0.472572	-0.269156	486.41	0	2	1	143	0	0	0	0	0	1	488.905	0	0.0874618	38.6	0	0	0	0	0	1
SCNN1D	0.451123	-0.439989	-0.460337	0.722013	-0.0867021	1.18862	77.0896	0	6	3	20	0	0	23	4	34	6	71.3398	5.39568389967826e-14	0.0495413	5.4	0	0	10	2.1	12	6
DBNDD2	-0.522212	1.29541	-0.106844	-0.308146	0.120708	-0.923591	76.7335	0	2	6	22	1	1	6	5	17	1	30.5474	1.15056172683703e-05	0.0318043	5.9	0.6	0.2	2.6	2.7	6	6
NBEAL2	2.6301	-0.254857	0.843522	-1.65211	-0.195274	-1.52058	486.124	0	1	4	154	5	3	29	6	21	1	304.709	0	0.133333	41.6	3.1	0.7	12.7	3.2	7.4	1
PAPSS2	-4.47351	-0.0562965	0.218762	0.350625	0.227233	0.37891	485.686	0	6	1	272	2	8	18	8	4	1	746.311	0	0.190826	73.5	1.3	2	7.9	4.3	1.4	1
CCL23	-3.02424	-0.21355	-0.636966	-1.06659	-0.932845	-0.969844	484.202	0	2	1	262	1	6	1	0	0	1	854.054	0	0.165138	70.8	0.6	1.5	0.4	0	0	1
AQP7	-3.8587	-0.50068	-0.754117	-1.81543	-0.625728	-1.95303	484.039	0	2	1	280	0	0	1	1	0	1	946.578	0	0.172477	75.7	0	0	0.4	0.5	0	1
CEACAM7	-7.42208	1.42989	0.522651	-3.87556	1.28703	-5.03062	483.119	0	2	1	332	58	62	150	62	216	1	256.36	0	0.538226	89.7	36.5	15.3	65.5	33.2	76.1	1
GPR141	-0.553293	-0.793336	0.632586	0.272542	0.637862	0.971789	75.3501	0	6	2	6	0	19	10	16	33	6	44.9827	1.46270173750906e-08	0.0513761	1.6	0	4.7	4.4	8.6	11.6	6
PNLIPRP3	-0.744447	1.02066	-1.06624	-1.09428	-0.345028	0.948697	74.2149	0	2	4	1	9	2	7	16	39	6	90.8385	0	0.0452599	0.3	5.7	0.5	3.1	8.6	13.7	6
FZR1	0.699685	0.119042	-0.131868	0.627486	0.621014	0.319236	74.1582	0	1	3	0	0	0	0	0	2	6	9.51408	0.0902341	0.00122324	0	0	0	0	0	0.7	6
APOB48R	-4.48217	-2.44899	0.584628	0.294988	0.567961	0.375703	482.943	0	3	1	253	54	2	12	2	3	1	637.089	0	0.199388	68.4	34	0.5	5.2	1.1	1.1	1
WDR77	2.81223	-0.0559654	0.545217	0.10612	0.590579	-0.0107812	482.021	0	1	2	164	0	0	1	0	0	1	555.354	0	0.100917	44.3	0	0	0.4	0	0	1
ATP6V0E2	0.0705177	-0.477448	-0.719079	-0.31621	-1.69052	-2.05008	72.9553	0	1	6	37	4	24	35	43	72	6	79.3754	1.11022302462516e-15	0.131498	10	2.5	5.9	15.3	23	25.4	6
RPS6KA4	0.445187	0.544721	0.347436	0.385212	1.05718	1.57073	72.5942	0	6	3	0	1	0	7	3	12	6	32.1232	5.6166062831764e-06	0.0140673	0	0.6	0	3.1	1.6	4.2	6
ZBTB7B	-3.04963	0.865795	-0.757441	-1.0826	-0.353597	-0.946869	481.756	0	2	1	187	2	1	9	1	6	1	548.197	0	0.125994	50.5	1.3	0.2	3.9	0.5	2.1	1
FAM48B1	-0.640871	-0.402611	-0.428259	-0.0911844	-0.319216	0.180681	72.2359	0	6	1	1	0	1	0	0	1	1	1.73435	0.884544	0.00183486	0.3	0	0.2	0	0	0.4	6
H3F3C	0.367798	-0.810064	-0.200174	-0.0237677	0.425007	0.174507	72.1878	0	5	2	0	0	0	0	0	1	6	4.75704	0.446245	0.000611621	0	0	0	0	0	0.4	6
SMPD1	-4.35691	-0.493275	-1.21791	-0.938291	-1.27744	-0.740211	479.788	0	2	1	299	0	15	10	11	4	1	834.528	0	0.207339	80.8	0	3.7	4.4	5.9	1.4	1
IKBKG	0.244893	-0.231326	-0.144995	0.727728	0.567192	0.672015	71.8401	0	4	2	0	0	0	0	0	3	6	14.2711	0.0139759	0.00183486	0	0	0	0	0	1.1	6
PTPN4	0.545345	-0.055996	0.297089	0.0752389	-0.346464	0.19653	71.7268	0	1	5	1	0	0	0	0	1	1	3.08798	0.686424	0.00122324	0.3	0	0	0	0	0.4	6
CAPRIN1	0.865874	0.309419	0.755637	0.0284527	0.630158	0.275323	71.5223	0	1	4	1	0	1	1	1	2	6	1.89287	0.863761	0.00366972	0.3	0	0.2	0.4	0.5	0.7	6
TUBAL3	-6.30442	6.36945	-0.731934	0.822964	1.3435	0.361785	479.143	0	2	1	315	101	3	20	37	11	1	660.685	0	0.297859	85.1	63.5	0.7	8.7	19.8	3.9	1
RAB27A	-4.00286	0.0669892	-1.18623	-0.629885	-2.30032	-0.467784	478.128	0	2	1	262	0	15	5	44	0	1	659.718	0	0.199388	70.8	0	3.7	2.2	23.5	0	1
MMP16	-0.326606	0.27085	0.0814368	0.283817	-0.210956	1.30731	71.341	0	6	1	6	0	3	12	0	42	6	117.617	0	0.0385321	1.6	0	0.7	5.2	0	14.8	6
RNF213	0.888184	-0.866499	1.15441	0.31727	0.875624	1.26089	71.3358	0	6	2	40	1	18	6	6	34	1	43.6882	2.67952512400527e-08	0.0642202	10.8	0.6	4.4	2.6	3.2	12	6
ZNF600	0.885075	0.148304	0.794239	0.233043	0.17983	-0.236684	70.9491	0	1	6	5	0	2	2	3	6	6	6.50465	0.260162	0.0110092	1.4	0	0.5	0.9	1.6	2.1	6
PDZRN4	-4.77225	1.43325	-2.46618	-0.789668	-1.90063	-0.827417	478.087	0	2	1	311	28	211	3	2	1	1	549.862	0	0.340061	84.1	17.6	52	1.3	1.1	0.4	1
NOB1	2.6139	0.380193	0.514129	0.132298	0.721938	0.183473	477.934	0	1	4	132	0	0	1	0	0	1	445.965	0	0.0813456	35.7	0	0	0.4	0	0	1
SGK1	-5.50145	-0.76825	-1.28805	-0.293168	-1.0698	-0.5307	477.471	0	4	1	329	9	31	15	25	1	1	785.336	0	0.250765	88.9	5.7	7.6	6.6	13.4	0.4	1
RAI14	0.197333	-0.578245	1.17066	1.06527	1.14077	1.78471	70.6253	0	6	2	47	2	10	36	17	62	6	79.5358	9.99200722162641e-16	0.106422	12.7	1.3	2.5	15.7	9.1	21.8	6
C15orf59	-1.576	0.0554388	-1.22209	-1.30449	-1.0559	-1.77829	70.6235	0	2	6	10	0	0	22	0	29	6	82.2655	3.33066907387547e-16	0.0373089	2.7	0	0	9.6	0	10.2	6
ZNFX1	0.22419	0.0343681	0.712451	0.202374	0.608687	1.51957	70.5511	0	6	2	8	0	2	1	0	27	6	80.4985	6.66133814775094e-16	0.0232416	2.2	0	0.5	0.4	0	9.5	6
SLC25A20	-3.82167	-0.0880628	-1.00521	-1.07884	-1.22105	-1.25489	477.447	0	2	1	265	0	3	4	13	7	1	777.277	0	0.178593	71.6	0	0.7	1.7	7	2.5	1
OR2L2	-0.100909	-0.662802	0.192359	0.0288686	0.226148	1.3566	70.2903	0	6	2	0	0	10	3	5	40	6	112.635	0	0.035474	0	0	2.5	1.3	2.7	14.1	6
CARD10	-0.145576	1.1854	0.981648	0.148211	0.80215	1.48882	70.1494	0	6	1	9	6	7	19	6	27	6	34.3046	2.07064725998851e-06	0.0452599	2.4	3.8	1.7	8.3	3.2	9.5	6
LOC550112	0.0471525	-0.124111	-0.0456147	0.55719	0.109261	0.57537	70.1133	0	6	2	0	0	0	0	0	1	6	4.75704	0.446245	0.000611621	0	0	0	0	0	0.4	6
TACR2	-6.54149	1.00329	-2.78795	0.288484	-1.9252	-0.502017	476.895	0	2	1	330	10	266	9	38	0	1	542.089	0	0.399388	89.2	6.3	65.5	3.9	20.3	0	1
POLR1B	2.41477	-0.0135844	1.14857	0.11108	1.00868	0.034835	476.788	0	1	2	90	0	1	2	1	0	1	287.219	0	0.0574924	24.3	0	0.2	0.9	0.5	0	1
CCDC152	-4.28558	-0.284829	-0.685805	-0.321289	-0.575294	-0.719136	475.851	0	2	1	279	0	0	4	1	0	1	927.606	0	0.1737	75.4	0	0	1.7	0.5	0	1
B3GALT5	-7.01532	1.46529	-0.663642	-1.10566	-0.537411	-1.77496	473.186	0	2	1	305	12	72	5	4	0	1	691.813	0	0.243425	82.4	7.5	17.7	2.2	2.1	0	1
LRRC8E	3.6567	1.24485	0.638302	0.247055	0.84133	0.396579	473.174	0	1	4	280	2	0	13	7	6	1	822.931	0	0.188379	75.7	1.3	0	5.7	3.7	2.1	1
POFUT2	0.652355	0.107473	0.24923	0.608825	-0.372939	0.697867	69.6404	0	6	5	1	0	0	1	0	2	6	4.64671	0.460498	0.00244648	0.3	0	0	0.4	0	0.7	6
TXNDC2	0.280551	-0.325999	-0.162627	0.673557	0.237635	1.40407	69.6083	0	6	2	7	0	5	9	3	30	6	59.9917	1.22027943305625e-11	0.0330275	1.9	0	1.2	3.9	1.6	10.6	6
ZNF320	0.421228	-0.137837	0.69902	-0.602205	-0.322406	-0.964844	69.3417	0	3	6	17	2	1	20	19	32	6	54.381	1.75000125501867e-10	0.0556575	4.6	1.3	0.2	8.7	10.2	11.3	6
CXCR1	-0.112074	-1.15427	-0.510351	-0.0584336	0.201205	1.29155	68.8511	0	6	2	35	0	2	13	9	41	6	70.217	9.2370555648813e-14	0.0611621	9.5	0	0.5	5.7	4.8	14.4	6
SLC5A6	3.6904	-0.105426	1.53416	0.468526	1.49981	0.0114843	472.672	0	1	2	244	0	22	5	18	0	1	638.492	0	0.176758	65.9	0	5.4	2.2	9.6	0	1
TM6SF2	-3.58751	0.808187	-1.26272	1.15194	0.353842	1.93368	472.518	0	6	1	274	4	49	33	18	70	1	401.12	0	0.274006	74.1	2.5	12.1	14.4	9.6	24.6	1
GPR172B	-2.42337	0.0139929	-0.698382	1.59459	1.99967	0.857689	472.497	0	5	1	150	4	1	33	64	8	1	292.117	0	0.159021	40.5	2.5	0.2	14.4	34.2	2.8	1
IRF4	-5.6456	-1.06802	-0.727912	0.0526598	-0.371227	0.251227	472.399	0	6	1	302	16	30	24	2	6	1	708.512	0	0.232416	81.6	10.1	7.4	10.5	1.1	2.1	1
SQRDL	-3.39022	0.523693	-0.561489	-0.558092	0.407323	0.0678805	471.949	0	2	1	224	0	7	9	3	7	1	641.44	0	0.152905	60.5	0	1.7	3.9	1.6	2.5	1
BOLA1	-0.549072	0.131833	-0.450957	0.433903	0.100968	-0.489479	67.861	0	4	1	4	0	2	3	0	5	6	7.07106	0.215409	0.00856269	1.1	0	0.5	1.3	0	1.8	6
ARMCX3	0.867466	-0.247509	-0.042773	-0.261618	-1.03871	-1.10012	67.2166	0	1	6	42	0	14	19	16	44	6	46.8196	6.18336537527853e-09	0.0825688	11.4	0	3.4	8.3	8.6	15.5	6
SIAE	-3.58875	0.918994	0.479873	-2.05399	-1.0011	-1.81106	471.561	0	2	1	225	1	6	49	19	47	1	393.286	0	0.212232	60.8	0.6	1.5	21.4	10.2	16.5	1
PTPN21	-3.36964	0.0752275	-0.764039	-1.14504	-1.92304	-0.201312	471.138	0	2	1	213	0	6	10	25	1	1	556.024	0	0.155963	57.6	0	1.5	4.4	13.4	0.4	1
KLF4	-5.54408	1.46541	-2.17054	-1.53194	-1.17869	-1.58688	470.636	0	2	1	325	21	104	48	25	53	1	383.941	0	0.352294	87.8	13.2	25.6	21	13.4	18.7	1
FKBP9	1.29265	0.956821	1.03237	1.04868	0.308056	1.93771	66.6943	0	6	5	30	0	1	21	2	41	6	82.2867	3.33066907387547e-16	0.058104	8.1	0	0.2	9.2	1.1	14.4	6
TMEM54	-2.81477	2.05923	-0.58733	0.637486	0.616758	0.819484	469.19	0	2	1	172	34	14	23	7	3	1	330.648	0	0.15474	46.5	21.4	3.4	10	3.7	1.1	1
TP53INP2	-5.6484	0.259021	-1.53821	-2.09972	-1.39822	-2.35472	468.467	0	2	1	335	2	36	77	28	97	1	476.353	0	0.351682	90.5	1.3	8.9	33.6	15	34.2	1
PLCZ1	-0.0269112	-0.0680442	-0.351475	0.297199	-0.724001	0.511799	66.1798	0	6	5	1	1	5	8	2	12	6	20.5279	0.000994413	0.017737	0.3	0.6	1.2	3.5	1.1	4.2	6
TMEM86A	-0.47167	-0.338118	0.346284	-0.346218	-0.00293568	0.697724	65.7288	0	6	1	4	1	0	1	1	10	6	22.5631	0.000409051	0.0103976	1.1	0.6	0	0.4	0.5	3.5	6
MGC14436	8.79728	1.24179	0.47167	0.0284467	-0.25641	-0.645978	468.234	0	1	6	298	20	27	12	2	1	1	752.599	0	0.220183	80.5	12.6	6.7	5.2	1.1	0.4	1
POU5F1B	5.95132	0.203199	1.4549	0.19891	0.224803	-0.0869194	467.663	0	1	6	283	2	58	2	8	1	1	685.799	0	0.216514	76.5	1.3	14.3	0.9	4.3	0.4	1
C2orf70	7.57765	4.87494	0.464253	0.305107	0.438514	-0.376133	466.997	0	1	6	313	112	3	17	13	2	1	769.364	0	0.281346	84.6	70.4	0.7	7.4	7	0.7	1
MYL4	0.497294	-0.948534	-0.65768	-0.280243	-0.8764	0.473969	65.3518	0	1	2	22	0	1	14	0	41	6	91.4841	0	0.0477064	5.9	0	0.2	6.1	0	14.4	6
PEX11A	-2.26354	0.33461	-0.442425	-0.504954	-0.302092	-0.536732	466.96	0	2	1	96	0	1	1	0	0	1	317.673	0	0.0599388	25.9	0	0.2	0.4	0	0	1
EPB49	-1.04458	0.626939	-0.0475337	-0.463102	-1.17893	-1.77409	65.0411	0	2	6	58	4	9	32	22	58	1	69.817	1.11910480882216e-13	0.111927	15.7	2.5	2.2	14	11.8	20.4	6
RAD23B	0.655758	0.228177	0.128902	0.0443077	0.764079	0.265714	64.9873	0	5	4	0	0	0	0	0	1	6	4.75704	0.446245	0.000611621	0	0	0	0	0	0.4	6
AGPAT3	-0.92845	-0.432637	-0.220226	-0.920836	-0.563183	-1.21502	64.7449	0	3	6	9	1	0	4	1	16	6	32.387	4.97967348378481e-06	0.0189602	2.4	0.6	0	1.7	0.5	5.6	6
GNS	-0.090162	-0.279923	0.683707	0.347392	-0.275574	0.631689	64.7195	0	3	2	3	1	5	1	1	5	3	3.40873	0.63724	0.00978593	0.8	0.6	1.2	0.4	0.5	1.8	6
MOBKL2A	-2.08116	-1.11332	-0.781372	0.753977	-0.0129109	1.1428	464.421	0	6	1	76	2	1	1	1	4	1	217.08	0	0.0519878	20.5	1.3	0.2	0.4	0.5	1.4	1
MPPE1	-2.59843	-0.203136	-0.28708	-0.012889	-0.658555	-0.250402	464.148	0	4	1	149	0	0	2	0	0	1	498.887	0	0.0923547	40.3	0	0	0.9	0	0	1
DPT	-10.1887	1.19509	-5.46318	-2.37599	-6.20966	-2.65738	464.094	0	2	1	346	32	344	92	164	132	1	162.069	0	0.678899	93.5	20.1	84.7	40.2	87.7	46.5	1
ALAS2	-1.43219	-1.64456	-0.703915	-0.601193	-0.815313	-0.463091	64.267	0	6	2	3	0	9	0	3	7	3	11.0341	0.0507084	0.0134557	0.8	0	2.2	0	1.6	2.5	6
KBTBD3	-0.678983	0.0521214	-0.31278	-0.423829	-0.63534	-0.823349	64.2403	0	2	6	0	0	0	0	0	1	6	4.75704	0.446245	0.000611621	0	0	0	0	0	0.4	6
PPAT	2.85456	0.317293	1.17573	0.794736	1.17743	0.723836	462.686	0	1	2	175	0	0	0	1	0	1	592.967	0	0.107645	47.3	0	0	0	0.5	0	1
TMEM5	0.840025	0.0819747	0.422047	0.253259	0.275295	0.128002	63.6985	0	1	2	1	0	1	1	1	2	6	1.89287	0.863761	0.00366972	0.3	0	0.2	0.4	0.5	0.7	6
GLIPR2	-5.17307	-1.96053	-1.33463	-0.437381	-1.0231	0.284273	462.262	0	6	1	309	35	40	15	10	1	1	671.584	0	0.250765	83.5	22	9.9	6.6	5.3	0.4	1
ACSL6	6.84636	-0.571347	-0.746516	-0.210335	-0.512643	-0.685302	462.013	0	1	3	271	0	2	11	3	0	1	847.106	0	0.175535	73.2	0	0.5	4.8	1.6	0	1
RBPMS2	-5.47503	-0.419944	-3.33302	-0.311551	-4.86667	-0.128164	461.8	0	6	1	319	3	253	1	151	1	1	517.749	0	0.44526	86.2	1.9	62.3	0.4	80.7	0.4	1
TESC	5.14073	1.89409	0.957627	-0.936378	-1.92146	-1.49854	461.625	0	1	5	306	55	97	8	108	0	1	445.523	0	0.35107	82.7	34.6	23.9	3.5	57.8	0	1
TRAP1	2.75737	0.717256	0.628191	0.143754	0.7084	-0.494128	461.56	0	1	6	159	0	1	2	0	1	1	522.601	0	0.0996942	43	0	0.2	0.9	0	0.4	1
TRIM36	-3.40904	0.25785	0.449839	0.470129	-1.31072	0.924591	460.874	0	6	1	188	1	1	6	26	3	1	496.848	0	0.137615	50.8	0.6	0.2	2.6	13.9	1.1	1
CNTN4	-4.37538	0.47434	-0.700459	-0.916237	-1.52466	-0.995603	460.435	0	2	1	289	0	8	3	26	0	1	825.242	0	0.199388	78.1	0	2	1.3	13.9	0	1
PGAP2	0.422213	0.237647	0.0531777	-0.122911	0.442117	-0.46591	62.3639	0	5	6	0	0	0	0	0	1	6	4.75704	0.446245	0.000611621	0	0	0	0	0	0.4	6
TNFSF10	-3.18831	-0.760197	-0.0796521	0.16117	2.54867	1.54577	460.293	0	5	1	198	6	11	32	72	45	1	290.921	0	0.22263	53.5	3.8	2.7	14	38.5	15.8	1
FOLR2	-6.2852	-1.10236	-1.26908	-0.715585	-0.677584	-0.224708	459.727	0	6	1	314	31	61	10	5	6	1	654.251	0	0.261162	84.9	19.5	15	4.4	2.7	2.1	1
FKBP14	0.916855	0.337891	0.33781	0.405052	0.305378	1.17794	62.1901	0	6	5	3	0	0	2	0	3	1	7.01783	0.219318	0.00489297	0.8	0	0	0.9	0	1.1	6
MT2A	-5.56936	0.36924	-1.61478	-0.717574	-1.87579	1.68669	459.541	0	6	1	313	16	82	54	59	60	1	331.425	0	0.357187	84.6	10.1	20.2	23.6	31.6	21.1	1
C19orf28	3.01959	-1.21407	1.09307	0.883489	0.901884	1.34395	458.202	0	1	2	190	9	4	19	2	10	1	465.181	0	0.143119	51.4	5.7	1	8.3	1.1	3.5	1
GSTM5	-4.70243	-0.330718	-2.39632	-1.24917	-2.49377	-1.34076	458.054	0	2	1	322	0	153	7	65	0	1	531.12	0	0.334557	87	0	37.7	3.1	34.8	0	1
NKD2	5.80408	-0.517955	1.1678	1.46579	1.44498	0.937737	457.453	0	1	2	311	9	58	35	22	5	1	593.873	0	0.269113	84.1	5.7	14.3	15.3	11.8	1.8	1
RPS6KB1	0.516362	-0.136492	0.257639	-0.262923	-0.0243032	-0.134926	60.4052	0	1	4	2	0	0	1	0	2	1	4.56872	0.470742	0.0030581	0.5	0	0	0.4	0	0.7	6
ADAMTS14	1.54808	0.161243	1.77998	0.913695	1.52525	1.91978	60.3484	0	6	2	52	3	32	17	18	44	1	28.0175	3.61136573012732e-05	0.101529	14.1	1.9	7.9	7.4	9.6	15.5	6
NKD1	5.44482	-0.0575494	-0.342395	0.267545	-0.473276	0.95244	457.381	0	1	5	276	1	21	7	6	5	1	757.45	0	0.193272	74.6	0.6	5.2	3.1	3.2	1.8	1
CASD1	-2.9096	-0.626413	0.0667746	-0.403954	-0.0797995	-0.440239	457.298	0	3	1	179	2	2	6	0	0	1	561.798	0	0.115596	48.4	1.3	0.5	2.6	0	0	1
CCDC102B	-0.238654	-0.266405	0.334796	0.54901	0.131713	0.788397	60.0677	0	6	2	2	0	0	1	0	2	1	4.56872	0.470742	0.0030581	0.5	0	0	0.4	0	0.7	6
CES3	-6.3269	1.5203	-0.70801	-0.511785	0.692343	-1.68209	457.025	0	2	1	306	36	71	1	31	0	1	579.285	0	0.272171	82.7	22.6	17.5	0.4	16.6	0	1
HOMER1	2.77072	0.143439	0.524136	-0.555527	0.48494	0.2725	457.016	0	1	4	175	0	0	10	2	0	1	540.692	0	0.114373	47.3	0	0	4.4	1.1	0	1
EGFL6	7.19723	0.805443	1.44921	0.941551	1.28086	1.09971	456.77	0	1	2	314	7	46	6	9	16	1	725.497	0	0.243425	84.9	4.4	11.3	2.6	4.8	5.6	1
CD3EAP	2.45094	0.0476776	0.758035	0.289502	0.787393	0.56425	456.291	0	1	2	97	0	1	0	0	0	1	326.302	0	0.0599388	26.2	0	0.2	0	0	0	1
IRF7	-0.0191084	-0.383581	0.668805	0.71432	1.19168	1.69831	59.7692	0	6	2	31	14	6	34	18	53	6	59.8008	1.33626443243884e-11	0.0954128	8.4	8.8	1.5	14.8	9.6	18.7	6
SSTR2	-2.65118	-0.227253	-0.304875	1.14759	-1.00881	0.604081	455.957	0	4	1	158	1	0	28	1	5	1	408.422	0	0.118043	42.7	0.6	0	12.2	0.5	1.8	1
CLEC4M	-1.67196	-0.576678	-0.167635	0.461188	0.205977	0.660333	59.538	0	6	1	2	4	15	11	3	17	6	19.0516	0.00188006	0.0318043	0.5	2.5	3.7	4.8	1.6	6	6
ELMOD1	-1.22	-0.206082	-0.550571	-0.75498	-0.414195	-0.196904	59.4847	0	6	1	2	0	0	3	2	5	6	9.73605	0.083069	0.00733945	0.5	0	0	1.3	1.1	1.8	6
SLC30A4	-3.05794	-0.265517	-0.906572	-0.635224	-0.64527	0.0426429	455.684	0	6	1	186	0	4	4	3	0	1	580.331	0	0.120489	50.3	0	1	1.7	1.6	0	1
MPND	-2.71178	-0.153483	-0.568346	-0.0369776	-0.446764	-0.897826	454.687	0	4	1	134	0	0	2	0	0	1	447.637	0	0.0831804	36.2	0	0	0.9	0	0	1
NMNAT3	0.47887	-0.0203809	-0.104288	0.202233	0.197979	-1.01431	58.8044	0	1	6	22	0	0	6	0	21	1	51.707	6.19521101086207e-10	0.0299694	5.9	0	0	2.6	0	7.4	6
TMED10	-0.363258	0.554003	0.0365411	-0.114699	0.0788066	0.265714	58.8034	0	2	1	0	0	0	0	0	1	6	4.75704	0.446245	0.000611621	0	0	0	0	0	0.4	6
CLDN2	8.35551	3.33792	1.95471	0.286132	1.0328	0.0346448	454.287	0	1	6	328	105	140	24	49	4	1	416.006	0	0.397554	88.6	66	34.5	10.5	26.2	1.4	1
CEACAM19	0.366673	-0.0233587	0.0611227	0.672123	0.437111	1.61661	58.4685	0	6	2	12	0	0	14	14	37	6	74.0493	1.46549439250521e-14	0.0470948	3.2	0	0	6.1	7.5	13	6
SIRT2	-0.437329	-0.0350303	-0.868213	-1.00136	-0.461516	-1.10776	58.0746	0	2	6	3	0	0	0	0	3	1	9.26394	0.0989883	0.00366972	0.8	0	0	0	0	1.1	6
PSMB9	0.89583	-0.528461	0.712279	1.27335	2.00438	2.0212	57.8483	0	6	2	78	4	29	53	46	84	6	78.837	1.4432899320127e-15	0.179817	21.1	2.5	7.1	23.1	24.6	29.6	6
GNG2	-4.48996	-1.81674	-0.701681	-0.0254764	-0.451613	0.322459	453.832	0	6	1	284	38	12	12	3	2	1	711.595	0	0.214679	76.8	23.9	3	5.2	1.6	0.7	1
TFIP11	-0.38032	-0.213861	-0.0562458	0.228669	0.0950925	0.314418	57.5912	0	6	1	1	0	0	0	0	1	1	3.08798	0.686424	0.00122324	0.3	0	0	0	0	0.4	6
IL10RB	-2.53213	0.0205696	-0.190901	-0.0842006	0.0426556	-0.231455	453.563	0	5	1	120	0	0	1	0	0	1	404.947	0	0.0740061	32.4	0	0	0.4	0	0	1
DHRS3	-1.07118	0.824362	-0.810361	-0.467615	-0.652539	-1.49017	57.4077	0	2	6	37	11	13	18	13	47	6	37.1333	5.63206232873092e-07	0.0850153	10	6.9	3.2	7.9	7	16.5	6
SLC25A17	0.911441	0.160193	0.476275	0.825715	0.463856	0.697579	56.8266	0	1	2	1	0	0	0	0	1	1	3.08798	0.686424	0.00122324	0.3	0	0	0	0	0.4	6
NAP1L1	2.43484	-0.729148	0.307299	0.122184	0.34684	-0.195434	453.453	0	1	2	112	0	3	0	0	0	1	367.323	0	0.0703364	30.3	0	0.7	0	0	0	1
PRKRIR	0.333492	-0.527211	0.850094	0.285971	0.0960226	0.296714	56.6382	0	3	2	2	0	3	3	1	6	6	7.27827	0.200754	0.00917431	0.5	0	0.7	1.3	0.5	2.1	6
STX10	0.5436	0.0699042	-0.172536	0.351902	0.205651	0.192728	56.5968	0	1	3	1	0	1	0	0	1	1	1.73435	0.884544	0.00183486	0.3	0	0.2	0	0	0.4	6
TCN2	-4.40969	0.0505631	-0.388817	0.527588	-0.916909	0.0601768	453.374	0	4	1	273	1	8	9	15	4	1	761.753	0	0.189602	73.8	0.6	2	3.9	8	1.4	1
PDE3A	-5.98784	-0.0907995	-0.599402	-0.0825103	-0.896914	0.611829	453.16	0	6	1	304	5	25	5	19	12	1	752.477	0	0.2263	82.2	3.1	6.2	2.2	10.2	4.2	1
TRMT5	0.800879	0.262542	0.245497	0.172256	0.0968761	0.275485	55.9041	0	1	5	1	0	0	0	0	1	1	3.08798	0.686424	0.00122324	0.3	0	0	0	0	0.4	6
GRHL1	3.46655	0.791577	0.454516	-1.88342	1.26616	-1.99164	452.399	0	1	6	224	4	1	49	42	75	1	331.181	0	0.24159	60.5	2.5	0.2	21.4	22.5	26.4	1
ZSWIM4	2.35791	-0.422279	1.04905	-0.485605	1.14987	-0.393148	452.058	0	1	4	95	0	1	6	5	0	1	270.2	0	0.0654434	25.7	0	0.2	2.6	2.7	0	1
DYRK1B	-0.507651	-0.223245	-0.291423	-0.809473	-0.131518	-1.78418	55.0582	0	5	6	36	1	12	29	7	49	6	64.3038	1.56274992946237e-12	0.0819572	9.7	0.6	3	12.7	3.7	17.3	6
SOHLH2	-1.58788	0.0172425	-0.235462	0.160524	-0.193896	0.737846	54.9948	0	6	1	10	7	29	20	22	40	6	33.1834	3.46068395651322e-06	0.0782875	2.7	4.4	7.1	8.7	11.8	14.1	6
MAP3K9	0.0426701	0.436091	0.153993	-0.832396	0.130125	-0.644571	54.9408	0	2	4	1	0	1	8	2	11	6	29.0419	2.27524074311036e-05	0.0140673	0.3	0	0.2	3.5	1.1	3.9	6
DUSP6	0.2868	1.07163	0.185095	-0.160462	0.684086	1.66262	54.7196	0	6	4	38	10	7	7	12	56	6	79.7655	8.88178419700125e-16	0.0795107	10.3	6.3	1.7	3.1	6.4	19.7	6
MYLIP	-0.53151	-0.707645	0.158753	-0.229798	-0.820214	-1.32886	54.6824	0	3	6	14	0	0	20	17	29	6	58.6312	2.33044694653017e-11	0.0489297	3.8	0	0	8.7	9.1	10.2	6
CDK6	1.55123	0.292398	1.52904	0.448467	0.466958	2.03071	54.5717	0	6	2	57	1	39	32	15	56	1	39.1249	2.24124366066114e-07	0.122324	15.4	0.6	9.6	14	8	19.7	6
CRKL	0.0922316	-0.00912163	0.254982	0.670711	0.720427	0.914347	54.242	0	6	2	1	0	1	3	2	7	6	13.8409	0.0166526	0.00856269	0.3	0	0.2	1.3	1.1	2.5	6
CCIN	-0.0731794	-0.518806	0.318977	0.278598	-0.596088	1.00389	54.1455	0	6	5	19	0	11	12	0	32	6	47.7006	4.08860956202517e-09	0.0452599	5.1	0	2.7	5.2	0	11.3	6
ANAPC4	0.436249	-0.394304	0.269542	0.127008	-0.0928704	0.14021	54.0335	0	1	2	0	0	0	0	0	1	6	4.75704	0.446245	0.000611621	0	0	0	0	0	0.4	6
TPSG1	-6.85519	2.09813	-1.06265	0.482939	-0.797812	-0.224529	451.673	0	2	1	314	34	5	11	3	0	1	855.393	0	0.224465	84.9	21.4	1.2	4.8	1.6	0	1
ZP1	-0.670166	0.368575	-0.754288	0.554478	-0.0299595	0.530356	53.6381	0	4	3	0	8	0	24	6	31	6	84.8823	1.11022302462516e-16	0.0422018	0	5	0	10.5	3.2	10.9	6
TREX1	-0.244633	-0.664105	-0.137219	-0.349721	0.283163	-1.02745	53.5625	0	5	6	4	0	0	2	0	5	6	11.108	0.0492807	0.00672783	1.1	0	0	0.9	0	1.8	6
PL-5283	0.52557	0.0593984	0.205687	-0.238356	0.363251	-0.477994	53.5426	0	1	6	3	0	0	1	1	4	6	7.41844	0.191333	0.00550459	0.8	0	0	0.4	0.5	1.4	6
LOC100126784	-1.38039	-0.460804	-0.687799	-0.708797	-0.836716	-0.280633	53.3288	0	6	1	2	1	0	1	0	3	6	5.41597	0.367248	0.00428135	0.5	0.6	0	0.4	0	1.1	6
OGFRL1	-0.416501	-1.04814	-0.645398	-1.00166	-0.160395	-1.59361	53.1957	0	5	6	14	2	7	15	9	21	6	19.6187	0.00147322	0.0415902	3.8	1.3	1.7	6.6	4.8	7.4	6
SEPX1	-0.243349	0.272454	-0.475587	0.0465781	0.522143	0.767511	52.8181	0	6	3	12	1	0	6	4	10	1	16.0677	0.00665333	0.0201835	3.2	0.6	0	2.6	2.1	3.5	6
KLHL4	-1.27503	-0.374894	-0.490473	-0.632516	-0.688159	0.183859	52.3159	0	6	1	2	0	2	4	2	25	6	73.0327	2.39808173319034e-14	0.0214067	0.5	0	0.5	1.7	1.1	8.8	6
RASSF9	-0.240517	0.0105535	-0.155002	-0.0858011	0.514356	-1.26992	52.246	0	5	6	12	0	0	20	7	27	6	56.9928	5.07422992512829e-11	0.040367	3.2	0	0	8.7	3.7	9.5	6
FAM172A	-0.695193	-0.608529	-0.78069	-0.789078	-1.45463	-1.57768	52.1292	0	2	6	8	0	1	9	10	18	6	32.3646	5.03096044779383e-06	0.0281346	2.2	0	0.2	3.9	5.3	6.3	6
CHRNG	0.917507	-0.107152	0.445759	-0.80994	-0.0914084	0.0790073	51.6615	0	1	4	26	1	16	4	2	29	6	37.6319	4.47328895480936e-07	0.0477064	7	0.6	3.9	1.7	1.1	10.2	6
VPS37C	0.0693847	0.155628	-0.337757	-0.145479	-0.689973	-0.132432	51.5227	0	2	5	0	0	0	0	0	1	6	4.75704	0.446245	0.000611621	0	0	0	0	0	0.4	6
ZNF805	0.516621	-0.126493	0.51283	0.279017	-0.0775141	0.207602	51.4359	0	1	2	0	0	0	0	0	1	6	4.75704	0.446245	0.000611621	0	0	0	0	0	0.4	6
NSUN2	1.33883	0.307671	0.996502	0.655359	1.04136	1.00198	51.3883	0	1	2	6	0	3	0	1	5	1	8.19962	0.145572	0.00917431	1.6	0	0.7	0	0.5	1.8	6
FBXO45	1.28556	0.385113	0.773453	1.0865	1.23758	1.4074	51.3143	0	6	2	6	0	0	6	8	20	6	41.9625	5.99417891988807e-08	0.0244648	1.6	0	0	2.6	4.3	7	6
ANGPTL7	-3.58874	-0.345789	-1.31026	-1.65176	-1.20384	-1.31062	451.223	0	2	1	327	5	0	1	1	1	1	1076.31	0	0.204893	88.4	3.1	0	0.4	0.5	0.4	1
IFI44L	-0.263487	-0.24897	1.02043	0.857677	1.2012	2.32267	51.2228	0	6	1	123	31	53	54	39	128	6	77.8162	2.44249065417534e-15	0.261774	33.2	19.5	13.1	23.6	20.9	45.1	6
TTC22	-4.26693	1.14592	-1.09418	-1.73049	0.9687	-1.26023	450.256	0	2	1	296	2	43	42	16	32	1	532.766	0	0.263609	80	1.3	10.6	18.3	8.6	11.3	1
LOC100128842	0.584586	-0.261667	0.669964	0.830784	-0.0913284	0.954038	51.1419	0	6	2	7	0	0	9	0	19	6	47.0897	5.44729816809308e-09	0.0214067	1.9	0	0	3.9	0	6.7	6
LOC148696	-0.653024	-0.498474	-0.525808	-0.179273	-1.14666	-0.121772	51.0046	0	6	5	3	0	0	4	0	6	6	14.7892	0.0113021	0.00795107	0.8	0	0	1.7	0	2.1	6
ARRDC4	-3.94518	0.187375	-1.18028	0.0845798	-2.44448	1.2711	450.01	0	6	1	253	0	34	18	63	37	1	415.748	0	0.247706	68.4	0	8.4	7.9	33.7	13	1
CADM4	0.0103796	-0.0805902	-1.01346	0.106749	-0.924003	-1.29075	50.7782	0	4	6	22	0	26	12	11	43	6	40.315	1.29013058902672e-07	0.0697248	5.9	0	6.4	5.2	5.9	15.1	6
CSE1L	3.58021	0.504675	1.4759	0.769268	1.45888	0.74156	449.136	0	1	2	244	1	20	1	6	0	1	702.367	0	0.166361	65.9	0.6	4.9	0.4	3.2	0	1
CLEC10A	-6.27919	-1.32403	-1.47891	-1.856	-0.845354	-1.62117	448.952	0	5	1	329	28	53	60	1	54	1	503.917	0	0.321101	88.9	17.6	13.1	26.2	0.5	19	1
MYOG	0.051493	-0.11318	0.31508	-1.3752	0.395975	-0.415318	49.3933	0	5	4	1	2	21	6	5	18	3	25.5357	0.000109771	0.0324159	0.3	1.3	5.2	2.6	2.7	6.3	6
SLC23A3	-2.73621	0.284927	-0.387344	0.094114	0.482722	-0.0928936	448.416	0	5	1	163	2	1	3	7	0	1	494.137	0	0.107645	44.1	1.3	0.2	1.3	3.7	0	1
CRISPLD1	0.305572	0.418558	0.752373	-0.51324	0.833714	-0.72834	49.1378	0	5	6	33	2	9	23	5	40	6	52.1634	4.99410734988714e-10	0.0685015	8.9	1.3	2.2	10	2.7	14.1	6
CPN2	-0.0102719	-1.13594	0.22848	0.730816	-0.42081	1.28447	49.0723	0	6	2	20	0	17	23	1	40	6	56.7062	5.81338310823298e-11	0.0617737	5.4	0	4.2	10	0.5	14.1	6
ITGAV	0.377391	-0.357304	0.478995	0.653982	0.244271	1.62008	49.0137	0	6	2	30	1	1	25	2	43	6	85.5825	1.11022302462516e-16	0.0623853	8.1	0.6	0.2	10.9	1.1	15.1	6
CLEC1B	-0.00471548	-0.640389	0.0506364	0.130032	0.0367627	0.302016	48.3905	0	6	2	0	1	3	2	1	4	6	4.99471	0.416526	0.00672783	0	0.6	0.7	0.9	0.5	1.4	6
GATS	-0.54307	-0.698416	-0.461757	-0.475972	-0.20902	-1.53183	47.8246	0	5	6	6	4	1	5	2	15	6	22.6496	0.0003938	0.0201835	1.6	2.5	0.2	2.2	1.1	5.3	6
C9orf131	-0.428961	-0.643515	-0.0416224	0.319748	-0.478635	0.61068	47.4769	0	6	2	2	0	2	8	0	21	6	58.8055	2.145095212569e-11	0.0201835	0.5	0	0.5	3.5	0	7.4	6
SCN11A	-2.57813	-1.3521	-0.377144	-0.801741	-1.11815	-0.948045	448.381	0	3	1	96	0	2	2	0	0	1	307.694	0	0.0611621	25.9	0	0.5	0.9	0	0	1
TG	8.41192	-0.0596166	0.406077	0.220175	1.37762	-0.588764	447.908	0	1	6	287	2	30	16	39	2	1	642.077	0	0.229969	77.6	1.3	7.4	7	20.9	0.7	1
GARS	2.94378	0.557981	0.90439	0.323601	0.759378	0.536729	447.86	0	1	4	170	0	1	2	1	0	1	560.184	0	0.106422	45.9	0	0.2	0.9	0.5	0	1
CORO6	-1.43703	-0.262154	-0.784432	-0.670458	-0.142315	-0.103746	47.229	0	6	1	0	1	0	23	3	35	6	114.101	0	0.0379205	0	0.6	0	10	1.6	12.3	6
STRA6	13.9761	0.5692	4.33293	1.28885	3.07184	1.46359	447.227	0	1	2	340	18	274	39	94	55	1	304.424	0	0.501529	91.9	11.3	67.5	17	50.3	19.4	1
RHPN1	3.76009	0.271999	1.21731	0.899846	0.832311	-0.328883	447.061	0	1	6	266	7	5	12	4	1	1	770.91	0	0.180428	71.9	4.4	1.2	5.2	2.1	0.4	1
GPM6B	-4.5437	-0.5862	-2.42197	-0.727657	-1.73615	-0.314395	446.857	0	6	1	297	1	151	7	39	0	1	505.543	0	0.302752	80.3	0.6	37.2	3.1	20.9	0	1
OGN	-10.3793	0.0807836	-2.93819	-2.45788	-5.12245	-2.35383	446.66	0	2	1	349	35	240	108	150	140	1	128.32	0	0.625076	94.3	22	59.1	47.2	80.2	49.3	1
LOC100134259	-0.409255	-0.488056	-0.139838	-0.130562	-0.197232	0.410839	46.802	0	6	2	1	0	0	0	0	4	6	14.3063	0.0137764	0.0030581	0.3	0	0	0	0	1.4	6
BAI1	-1.31619	-0.78298	-0.48689	-0.118037	-0.439463	0.000394208	46.545	0	6	1	2	0	0	10	9	17	6	43.6748	2.69634137239905e-08	0.0232416	0.5	0	0	4.4	4.8	6	6
DYRK2	-2.33276	-0.073486	0.535372	-0.0344533	0.559745	0.347242	446.14	0	5	1	90	0	6	4	3	5	1	227.88	0	0.066055	24.3	0	1.5	1.7	1.6	1.8	1
FRMD3	-4.10928	-0.0775895	-0.778126	-1.2868	-1.17931	-1.1613	446.129	0	2	1	265	0	0	1	0	0	1	900.638	0	0.162691	71.6	0	0	0.4	0	0	1
FBXO10	-0.25101	-1.06605	-0.39956	-1.13784	-0.496244	-0.807927	45.97	0	1	4	1	3	0	2	0	6	6	15.7315	0.00765382	0.00733945	0.3	1.9	0	0.9	0	2.1	6
ATG7	-0.112988	-0.35264	0.180414	-0.437001	-0.15506	-0.516164	45.6013	0	3	6	1	0	0	1	0	2	6	4.64671	0.460498	0.00244648	0.3	0	0	0.4	0	0.7	6
SDCBP2	-5.95565	2.84948	-0.782652	-1.29267	-0.00782199	-1.13599	446.042	0	2	1	324	83	49	60	42	44	1	389.131	0	0.368196	87.6	52.2	12.1	26.2	22.5	15.5	1
APOL2	-0.337551	0.221318	0.22892	0.709157	0.271283	1.28008	44.9282	0	6	1	43	2	7	19	1	36	1	62.8922	3.06477065947774e-12	0.066055	11.6	1.3	1.7	8.3	0.5	12.7	6
TMEM20	-2.85307	0.227198	-0.583282	0.56135	-0.0508697	0.0245251	444.116	0	4	1	168	1	2	19	6	2	1	446.753	0	0.121101	45.4	0.6	0.5	8.3	3.2	0.7	1
SLC4A10	-3.46216	-0.262985	-0.468309	-0.128588	-0.639531	-0.499204	443.852	0	4	1	312	4	2	12	2	1	1	962.51	0	0.20367	84.3	2.5	0.5	5.2	1.1	0.4	1
FAM183B	0.0432117	-0.767899	0.675085	0.376753	0.230223	1.30528	44.6004	0	6	2	10	0	33	9	11	47	6	64.3724	1.51234580414439e-12	0.0672783	2.7	0	8.1	3.9	5.9	16.5	6
VDR	-2.0852	0.985603	0.757062	-0.361846	2.01904	1.328	443.776	0	5	1	71	1	17	13	31	2	1	110.051	0	0.0825688	19.2	0.6	4.2	5.7	16.6	0.7	1
COMMD9	0.0206458	-0.678591	0.0255958	0.0724055	0.48809	0.191977	44.3767	0	5	2	0	0	2	0	1	2	3	4.57597	0.469783	0.0030581	0	0	0.5	0	0.5	0.7	6
C2CD4A	5.60659	0.419849	1.78313	0.502704	1.06002	0.27852	443.518	0	1	6	309	2	83	13	23	7	1	606.068	0	0.267278	83.5	1.3	20.4	5.7	12.3	2.5	1
SUMO4	0.0625302	-0.453132	0.525967	0.348591	0.269211	0.539463	44.2549	0	6	2	4	0	4	2	2	6	6	4.55122	0.47306	0.0110092	1.1	0	1	0.9	1.1	2.1	6
FBXO28	0.00901389	0.560642	0.333802	-0.182818	0.329746	-0.118057	44.238	0	2	4	0	0	0	0	0	1	6	4.75704	0.446245	0.000611621	0	0	0	0	0	0.4	6
DCUN1D4	-0.377304	0.0986372	-0.194034	-0.135288	-0.914607	-0.108287	44.028	0	2	5	2	0	0	1	0	2	1	4.56872	0.470742	0.0030581	0.5	0	0	0.4	0	0.7	6
ETNK2	-0.0778024	-0.36578	-0.693692	-0.307376	-0.109738	-1.79208	43.7528	0	1	6	18	3	7	32	20	53	6	82.8012	2.22044604925031e-16	0.0813456	4.9	1.9	1.7	14	10.7	18.7	6
UBXN2B	0.0071026	-0.291931	0.527081	-0.0526411	-0.120057	-0.299122	43.6833	0	3	6	2	0	0	2	0	3	6	7.00686	0.220131	0.00428135	0.5	0	0	0.9	0	1.1	6
MATN1	-0.0522743	-0.273452	-0.137526	0.528408	-0.0761014	0.726336	43.6317	0	6	2	2	0	5	7	1	15	6	29.0759	2.24056394364514e-05	0.0183486	0.5	0	1.2	3.1	0.5	5.3	6
C9orf3	-0.34528	0.549215	-0.683497	0.233928	0.0836306	-0.576714	43.6228	0	2	3	10	1	1	5	2	8	1	11.4489	0.0431718	0.0165138	2.7	0.6	0.2	2.2	1.1	2.8	6
HAS2	-0.104074	0.512205	0.0817046	0.267877	-0.0761358	1.2878	43.5407	0	6	1	37	4	1	7	1	29	1	65.5357	8.67750316047022e-13	0.048318	10	2.5	0.2	3.1	0.5	10.2	6
KIAA0090	0.482705	0.297386	0.68335	0.823278	0.645711	1.29993	43.4641	0	6	2	3	0	0	0	0	3	1	9.26394	0.0989883	0.00366972	0.8	0	0	0	0	1.1	6
KLF17	-0.220476	-0.272839	0.119498	0.634252	-0.621819	1.20302	43.2679	0	6	5	22	0	19	14	1	35	6	41.4511	7.60635293639567e-08	0.0556575	5.9	0	4.7	6.1	0.5	12.3	6
FEZ1	-2.69778	-0.583111	-0.884233	1.04014	0.0540134	2.3051	443.473	0	6	1	161	2	5	41	2	89	1	274.41	0	0.183486	43.5	1.3	1.2	17.9	1.1	31.3	1
RGAG1	-0.340767	-0.310947	0.076926	0.21925	-0.656322	0.559465	43.1745	0	6	5	3	1	8	11	0	17	6	30.887	9.86087113263867e-06	0.0244648	0.8	0.6	2	4.8	0	6	6
SRPX	-6.30156	0.965035	-2.47479	-1.84442	-2.42796	-0.0799344	443.396	0	2	1	331	17	175	67	72	36	1	298.102	0	0.426911	89.5	10.7	43.1	29.3	38.5	12.7	1
DAP	0.209345	0.886285	0.371444	0.728133	-0.292569	0.577344	43.0148	0	2	5	3	0	0	2	0	5	6	11.2255	0.0470873	0.00611621	0.8	0	0	0.9	0	1.8	6
KCTD9	-2.93235	0.313254	-0.141155	-0.654409	0.0976907	-0.449317	443.268	0	2	1	167	0	0	7	0	0	1	536.282	0	0.106422	45.1	0	0	3.1	0	0	1
GLDN	-3.42679	-1.14855	-0.362965	-0.371195	-0.46849	0.250776	443.201	0	6	1	231	13	0	9	0	0	1	688.162	0	0.15474	62.4	8.2	0	3.9	0	0	1
MXI1	-3.62813	0.316082	-1.47056	-0.724815	-1.41877	-1.09976	442.822	0	2	1	259	0	27	6	13	6	1	657.82	0	0.190214	70	0	6.7	2.6	7	2.1	1
C19orf29	0.498609	-0.186824	0.104801	0.539168	0.345392	0.331494	41.8871	0	4	2	0	0	0	0	0	1	6	4.75704	0.446245	0.000611621	0	0	0	0	0	0.4	6
API5	0.468896	-0.162011	0.414921	0.0306698	0.224238	-0.0202152	41.7841	0	1	2	0	0	0	0	1	2	6	7.59049	0.180295	0.00183486	0	0	0	0	0.5	0.7	6
WDR75	2.48275	0.13677	0.985684	0.730633	0.964418	0.647211	442.406	0	1	2	84	0	0	3	1	0	1	267.147	0	0.0538226	22.7	0	0	1.3	0.5	0	1
NCRNA00116	-0.102971	0.202008	-0.604072	-0.48534	0.0653757	-1.13986	41.7607	0	2	6	15	0	3	21	2	33	6	67.6692	3.12860848339369e-13	0.0452599	4.1	0	0.7	9.2	1.1	11.6	6
SLC9A2	-6.48422	3.71293	-0.0184496	-0.551704	-2.62749	-2.16517	442.061	0	2	1	302	98	56	57	79	88	1	256.407	0	0.415902	81.6	61.6	13.8	24.9	42.2	31	1
NFRKB	0.119139	-0.143207	0.297609	-0.310027	0.0705283	-0.351451	41.6361	0	3	6	0	0	0	0	0	1	6	4.75704	0.446245	0.000611621	0	0	0	0	0	0.4	6
C9orf9	-0.505098	-0.0013377	-0.803811	-0.81135	-0.447655	-1.07951	41.4967	0	2	6	2	0	1	2	0	3	6	4.75939	0.445945	0.00489297	0.5	0	0.2	0.9	0	1.1	6
RCN3	1.1863	-0.0111713	1.19296	1.73029	1.45036	2.12478	41.4936	0	6	2	79	9	32	57	19	79	1	69.7934	1.13131726209303e-13	0.168196	21.4	5.7	7.9	24.9	10.2	27.8	6
FUCA2	0.407409	0.452837	0.948954	0.915786	0.486933	1.18639	41.3913	0	6	1	1	0	2	2	2	5	6	6.9988	0.22073	0.00733945	0.3	0	0.5	0.9	1.1	1.8	6
RXFP1	-0.53973	0.545612	-0.185113	1.34588	-0.233304	1.74274	41.3682	0	6	1	10	8	9	28	9	36	6	51.9309	5.57372814569135e-10	0.0611621	2.7	5	2.2	12.2	4.8	12.7	6
C6orf223	7.70015	1.65144	2.22196	1.83221	4.89322	0.0137035	441.723	0	1	6	358	24	152	69	114	20	1	369.153	0	0.450765	96.8	15.1	37.4	30.1	61	7	1
GATSL3	-0.299563	-0.238952	-1.12655	-0.908992	-0.637	-0.973079	41.2074	0	2	3	1	0	0	5	4	14	6	36.4661	7.6623486866545e-07	0.0146789	0.3	0	0	2.2	2.1	4.9	6
PCK1	-7.29242	2.40688	-0.723601	-1.01804	0.667491	-1.51074	440.879	0	2	1	323	56	114	12	43	1	1	476.146	0	0.33578	87.3	35.2	28.1	5.2	23	0.4	1
POM121L9P	0.767791	-0.396657	0.804509	0.880189	-0.00482405	1.42491	41.0389	0	6	2	48	0	21	20	2	47	1	61.7486	5.28610488714776e-12	0.0844037	13	0	5.2	8.7	1.1	16.5	6
LAP3	-0.02033	-0.65804	0.506205	-0.137013	0.550426	0.782978	40.9999	0	6	2	17	1	6	8	3	27	6	37.4329	4.90408887054983e-07	0.0379205	4.6	0.6	1.5	3.5	1.6	9.5	6
NAP1L2	-3.77755	-0.816041	-1.4252	-0.374905	-0.681898	-0.375092	439.822	0	4	1	304	1	0	3	0	0	1	1018.15	0	0.188379	82.2	0.6	0	1.3	0	0	1
FEV	-3.26856	1.48627	-1.16528	0.322069	-0.980405	-0.0948854	438.95	0	2	1	312	39	5	8	3	0	1	849.436	0	0.224465	84.3	24.5	1.2	3.5	1.6	0	1
CD1D	-3.07756	-1.70322	-0.195571	-0.0359049	-0.833928	0.190383	438.833	0	6	1	196	22	0	11	0	1	1	533.495	0	0.140673	53	13.8	0	4.8	0	0.4	1
ATP6V1C2	2.42616	0.058761	0.612334	-1.09138	0.762074	-1.47946	437.809	0	1	6	126	2	6	18	1	19	1	262.542	0	0.105199	34.1	1.3	1.5	7.9	0.5	6.7	1
GFRA3	-3.97518	1.41594	-2.0808	0.245389	-1.89703	-0.771966	437.654	0	2	1	309	28	153	23	44	2	1	415.923	0	0.341896	83.5	17.6	37.7	10	23.5	0.7	1
MLXIPL	4.06638	1.1788	1.28363	-0.774915	0.940649	-1.55215	437.627	0	1	6	278	15	60	9	28	2	1	541.11	0	0.239755	75.1	9.4	14.8	3.9	15	0.7	1
SPSB4	-0.250336	-0.621373	-0.347015	0.589449	-0.0710827	0.951877	39.6242	0	6	2	22	1	4	26	13	37	6	56.2131	7.34554639336693e-11	0.0629969	5.9	0.6	1	11.4	7	13	6
RBP7	-1.05215	-1.13994	-1.0927	-0.736838	-0.785588	-1.92068	39.4581	0	4	6	8	9	0	11	0	52	6	139.334	0	0.0489297	2.2	5.7	0	4.8	0	18.3	6
IDO1	0.116227	-0.111686	1.6196	1.33994	1.94006	1.87834	39.4284	0	5	2	121	12	70	60	53	95	1	46.7402	6.41808262091814e-09	0.251376	32.7	7.5	17.2	26.2	28.3	33.5	6
TRIM29	5.39449	4.6494	1.4024	-0.708863	4.73876	-0.498765	437.255	0	1	4	314	133	132	10	147	4	1	445.801	0	0.452599	84.9	83.6	32.5	4.4	78.6	1.4	1
TFAP4	2.53135	0.112051	0.891034	0.864278	1.22396	0.292819	437.001	0	1	2	106	0	0	0	0	0	1	362.405	0	0.0648318	28.6	0	0	0	0	0	1
EPB41L3	-7.71423	-1.24577	-1.74895	-1.98732	-0.930406	-1.78149	436.964	0	5	1	339	28	85	79	24	64	1	379.643	0	0.378593	91.6	17.6	20.9	34.5	12.8	22.5	1
CCDC89	-0.920463	-0.206024	-0.437453	-0.367523	-0.717199	-0.189238	39.0806	0	6	1	0	0	0	0	0	3	6	14.2711	0.0139759	0.00183486	0	0	0	0	0	1.1	6
TMEM104	0.281974	-0.059328	0.564232	0.716189	0.539585	0.748679	38.8783	0	6	2	1	0	0	0	0	1	1	3.08798	0.686424	0.00122324	0.3	0	0	0	0	0.4	6
MASP1	-6.26494	0.492939	-1.33564	-0.582834	-1.62242	-0.520125	436.273	0	2	1	308	8	0	19	19	18	1	777.069	0	0.227523	83.2	5	0	8.3	10.2	6.3	1
KIAA1274	3.24161	-2.16338	-0.406386	-0.501504	0.154999	0.0562819	436.04	0	1	2	236	43	7	11	2	0	1	591.387	0	0.182875	63.8	27	1.7	4.8	1.1	0	1
CAPN2	-2.25286	1.3737	-0.353149	-0.647258	-0.594017	-0.286634	434.924	0	2	1	80	2	4	1	0	0	1	239.365	0	0.053211	21.6	1.3	1	0.4	0	0	1
AIF1L	-2.39399	-2.06723	-1.75273	-2.88628	-1.43543	-3.53439	38.1861	0	5	6	150	46	90	99	39	162	6	76.401	4.77395900588817e-15	0.35841	40.5	28.9	22.2	43.2	20.9	57	6
POLR1D	2.46278	0.0462767	-0.238142	-0.120943	-0.10484	-0.238122	434.923	0	1	3	118	0	0	2	0	0	1	392.98	0	0.0733945	31.9	0	0	0.9	0	0	1
ORAOV1	0.616867	-0.128879	0.300981	0.864774	0.748361	1.06215	37.7831	0	6	2	2	0	0	21	13	39	6	103.672	0	0.0458716	0.5	0	0	9.2	7	13.7	6
MDFI	4.94751	1.91626	1.20564	0.447467	2.33689	1.81877	434.759	0	1	4	318	15	13	32	46	27	1	612.995	0	0.275841	85.9	9.4	3.2	14	24.6	9.5	1
EDIL3	-5.71876	1.19008	-1.21708	0.0642566	-1.34027	0.683409	433.896	0	2	1	306	23	40	18	36	14	1	570.84	0	0.267278	82.7	14.5	9.9	7.9	19.3	4.9	1
PKHD1L1	-3.3139	-0.541959	-1.2633	-0.947304	-1.86282	-1.30691	432.708	0	2	1	283	2	1	3	0	0	1	935.97	0	0.176758	76.5	1.3	0.2	1.3	0	0	1
PI16	-9.2752	-0.0427045	-4.63684	-3.61619	-6.15052	-3.95797	432.643	0	2	1	354	17	309	163	164	220	1	113.457	0	0.750459	95.7	10.7	76.1	71.2	87.7	77.5	1
BEST2	-9.63361	0.815785	0.792711	2.79154	-0.253398	0.671807	431.604	0	4	1	349	12	29	67	9	33	1	667.582	0	0.305199	94.3	7.5	7.1	29.3	4.8	11.6	1
XRCC6	0.129842	0.125725	-0.00983627	0.403329	0.628842	0.201156	37.3585	0	5	3	0	0	0	0	0	1	6	4.75704	0.446245	0.000611621	0	0	0	0	0	0.4	6
ACAT2	-0.365781	-0.642339	-0.144407	-0.0132656	0.751296	-0.903344	37.3308	0	5	6	24	0	2	12	4	27	6	45.874	9.63473667514592e-09	0.0422018	6.5	0	0.5	5.2	2.1	9.5	6
PRND	-0.756917	0.0172075	0.491628	0.698064	0.125095	0.63994	37.3017	0	4	1	14	1	25	25	8	40	6	42.9867	3.71802785226194e-08	0.0691131	3.8	0.6	6.2	10.9	4.3	14.1	6
DARS	2.33337	-0.209271	0.224935	0.112798	0.520746	0.307277	431.473	0	1	2	89	0	0	2	0	0	1	293.954	0	0.0556575	24.1	0	0	0.9	0	0	1
C9orf47	-0.814409	-0.847931	-0.673158	-0.46897	-1.00199	-0.236647	37.042	0	6	5	1	0	0	0	0	1	1	3.08798	0.686424	0.00122324	0.3	0	0	0	0	0.4	6
C3orf36	-0.35407	-0.363673	0.380024	0.010422	-0.137331	0.407153	36.9277	0	6	2	2	0	2	3	0	7	6	13.1526	0.0219897	0.00856269	0.5	0	0.5	1.3	0	2.5	6
PADI4	-0.729916	-0.987936	-0.40126	0.00405047	-0.0911691	0.419586	36.8538	0	6	2	7	0	7	3	7	20	6	28.9398	2.38266077676741e-05	0.0269113	1.9	0	1.7	1.3	3.7	7	6
ITLN1	-10.9041	1.10201	-0.364137	-0.719226	-0.855368	-1.14574	431.359	0	2	1	316	37	38	7	11	2	1	714.496	0	0.251376	85.4	23.3	9.4	3.1	5.9	0.7	1
NEDD4L	-3.16722	-0.0516894	0.0039239	0.581158	-1.68165	-0.216656	431.203	0	4	1	220	0	2	10	32	4	1	566.519	0	0.163914	59.5	0	0.5	4.4	17.1	1.4	1
STK40	-0.702593	-0.512943	-0.665997	-0.945005	-0.87467	-1.48351	36.4847	0	2	6	9	1	1	4	1	11	6	17.1416	0.00423889	0.0165138	2.4	0.6	0.2	1.7	0.5	3.9	6
MYH8	-0.127127	-0.930392	0.311875	-1.49399	-0.329344	-0.620327	36.2118	0	3	4	4	1	8	2	1	10	6	10.6049	0.0598025	0.0159021	1.1	0.6	2	0.9	0.5	3.5	6
C3orf14	-0.182493	0.251272	-0.55648	-0.613163	0.0413504	-1.31471	36.0913	0	2	6	41	0	1	22	0	34	1	81.0102	5.55111512312578e-16	0.0599388	11.1	0	0.2	9.6	0	12	6
HERC6	-0.446721	0.309442	-0.343441	-0.745853	0.562706	0.819635	36.076	0	6	4	32	4	8	36	18	53	6	68.8987	1.73638881051374e-13	0.0923547	8.6	2.5	2	15.7	9.6	18.7	6
BSCL2	0.114658	0.559595	-0.0531206	-0.148816	0.16541	-0.81671	36.0023	0	2	6	12	0	0	12	4	21	6	39.6366	1.76772897542143e-07	0.0299694	3.2	0	0	5.2	2.1	7.4	6
UBE2B	-0.286357	0.0591474	-0.358667	-0.802217	-0.319403	-0.734441	35.9142	0	2	4	1	0	0	0	0	1	1	3.08798	0.686424	0.00122324	0.3	0	0	0	0	0.4	6
P2RX1	-4.03767	-0.923974	-1.12034	0.107844	-1.615	0.109881	431.179	0	6	1	277	11	11	9	17	4	1	716.556	0	0.201223	74.9	6.9	2.7	3.9	9.1	1.4	1
CDK5RAP2	0.519606	-0.161255	0.193373	0.273778	-0.170565	-0.234756	35.3484	0	1	6	4	0	0	4	2	5	6	9.25586	0.0992839	0.00917431	1.1	0	0	1.7	1.1	1.8	6
NID2	1.20616	0.358445	1.47139	1.22053	1.1857	2.22366	34.9002	0	6	2	75	10	25	22	20	73	1	68.484	2.1183055309848e-13	0.137615	20.3	6.3	6.2	9.6	10.7	25.7	6
CYB5A	-1.63918	-0.342888	-1.15334	-0.869253	-1.38858	-1.80754	34.7675	0	2	6	42	0	10	29	16	52	6	65.8157	7.5905948193622e-13	0.0911315	11.4	0	2.5	12.7	8.6	18.3	6
LRRC66	-3.71139	2.57536	-0.47469	-0.407262	-0.538011	-0.423356	430.637	0	2	1	213	64	3	5	6	0	1	544.501	0	0.177982	57.6	40.3	0.7	2.2	3.2	0	1
TESK2	-2.88038	-0.642907	-0.78959	-0.418142	-0.0953482	-0.729216	430.567	0	5	1	151	0	1	2	0	0	1	500.47	0	0.0941896	40.8	0	0.2	0.9	0	0	1
RRP9	2.57565	0.507548	0.743137	0.209241	0.916944	0.0429451	430.231	0	1	6	123	0	0	2	0	0	1	410.059	0	0.0764526	33.2	0	0	0.9	0	0	1
AZGP1	4.54569	2.6965	0.122684	-3.86872	-2.9081	-4.23469	430.172	0	1	6	289	74	82	155	109	208	1	148.37	0	0.560856	78.1	46.5	20.2	67.7	58.3	73.2	1
F2RL1	-2.76163	2.43229	1.28629	-0.670422	1.24387	1.38331	430.11	0	2	1	148	48	45	41	24	11	1	144.746	0	0.193884	40	30.2	11.1	17.9	12.8	3.9	1
CCDC147	-0.42396	-0.631632	-0.554993	-0.296588	-0.622634	0.170585	33.692	0	6	2	1	0	1	4	2	5	6	10.1985	0.069801	0.00795107	0.3	0	0.2	1.7	1.1	1.8	6
ACTR1B	-0.423334	-0.218861	-0.61077	-0.211014	-0.544269	-0.934375	33.6567	0	4	6	0	0	1	0	1	2	6	4.94964	0.422057	0.00244648	0	0	0.2	0	0.5	0.7	6
GCNT3	-6.13067	4.06026	0.914609	-3.14373	1.0806	-4.74878	430.073	0	2	1	285	115	135	124	97	217	1	87.0753	0	0.595107	77	72.3	33.3	54.1	51.9	76.4	1
C17orf76	-2.94819	-0.257255	0.463903	0.569237	0.119511	-0.101186	429.317	0	4	1	168	0	1	9	1	2	1	511.451	0	0.110703	45.4	0	0.2	3.9	0.5	0.7	1
PNCK	-3.72782	3.37181	-2.55607	4.60125	-0.634643	1.19676	428.691	0	4	1	276	57	229	163	5	57	1	216.594	0	0.481346	74.6	35.8	56.4	71.2	2.7	20.1	1
PSG7	0.00079772	-0.178522	0.121901	0.15814	-0.0502797	0.677171	33.2675	0	6	2	0	0	5	6	1	19	6	47.8627	3.7886925818853e-09	0.0189602	0	0	1.2	2.6	0.5	6.7	6
KAT2A	3.28951	-0.274013	1.15645	1.40323	1.30658	0.746428	428.291	0	1	2	225	1	5	10	4	0	1	672.031	0	0.149847	60.8	0.6	1.2	4.4	2.1	0	1
FLG2	-0.0165045	-0.126147	-0.827409	-1.27515	-0.346422	-0.527376	32.9449	0	1	4	1	1	4	5	13	26	6	62.5402	3.62487817540114e-12	0.030581	0.3	0.6	1	2.2	7	9.2	6
RPS6KA1	-1.99271	-0.523677	0.772287	0.564223	0.968429	1.10114	427.649	0	6	1	83	0	1	6	0	3	1	237.697	0	0.0568807	22.4	0	0.2	2.6	0	1.1	1
GUCY1A2	0.996502	-0.517729	0.783437	0.736165	0.570554	1.40253	32.7692	0	6	2	41	0	9	12	2	46	6	80.9036	5.55111512312578e-16	0.0672783	11.1	0	2.2	5.2	1.1	16.2	6
CBX4	2.8148	-0.194838	0.905917	0.297225	1.00934	0.173235	427.486	0	1	2	167	0	4	1	1	0	1	539.83	0	0.10581	45.1	0	1	0.4	0.5	0	1
INTS4	0.325449	-0.214531	0.439816	0.0682207	0.406513	0.224515	32.5855	0	3	2	0	0	1	0	0	1	3	2.89207	0.716621	0.00122324	0	0	0.2	0	0	0.4	6
C1orf94	-0.73811	-0.834729	-0.402701	0.166627	-0.0405787	0.330621	32.2186	0	6	2	1	1	6	6	4	17	6	28.4396	2.9859628493889e-05	0.0214067	0.3	0.6	1.5	2.6	2.1	6	6
MYOC	-5.24677	0.967461	-5.70742	-2.7545	-6.49839	-3.01308	427.356	0	2	5	345	21	350	162	170	238	3	105.893	0	0.786544	93.2	13.2	86.2	70.7	90.9	83.8	1
NADSYN1	-0.573881	-0.165065	0.0398318	0.112995	0.59093	0.106423	31.91	0	5	1	9	0	0	9	11	17	6	33.5213	2.96490593598708e-06	0.0281346	2.4	0	0	3.9	5.9	6	6
CHST5	-8.27509	2.17544	-0.551227	0.420608	-0.423723	-0.472692	427.026	0	2	1	296	43	77	15	21	1	1	508.426	0	0.277064	80	27	19	6.6	11.2	0.4	1
DKFZp434J0226	0.937784	0.209287	-0.342554	0.771792	0.789382	1.40201	31.3686	0	6	3	52	5	10	31	31	59	6	66.8533	4.62185845151453e-13	0.114985	14.1	3.1	2.5	13.5	16.6	20.8	6
MOGAT2	-7.72102	6.93851	-0.956752	-0.437097	0.962751	-0.710076	426.83	0	2	1	333	91	1	7	40	4	1	762.652	0	0.291131	90	57.2	0.2	3.1	21.4	1.4	1
ITGB1BP3	-1.03325	-0.324793	-0.788567	-1.54001	-1.19082	-1.1089	30.9563	0	2	4	1	1	2	2	0	4	6	5.14819	0.398064	0.00611621	0.3	0.6	0.5	0.9	0	1.4	6
SLC22A2	-0.543616	-0.757689	-0.636262	0.342495	-0.139827	0.596909	30.8401	0	6	2	10	3	6	12	3	21	6	23.6379	0.000254808	0.0336391	2.7	1.9	1.5	5.2	1.6	7.4	6
TESK1	-0.223678	-0.116726	-0.197496	0.375749	-0.233404	0.414806	30.7497	0	6	5	3	0	1	3	1	8	6	14.3281	0.0136545	0.00978593	0.8	0	0.2	1.3	0.5	2.8	6
ALDH4A1	2.72493	-0.687389	-0.53428	-1.22445	-1.02952	-0.90353	426.749	0	1	4	165	3	4	20	10	5	1	393.658	0	0.126606	44.6	1.9	1	8.7	5.3	1.8	1
TMEM177	0.109442	0.330759	0.23298	0.537268	0.793009	0.405547	30.5072	0	5	1	1	0	0	0	0	2	6	6.14903	0.291987	0.00183486	0.3	0	0	0	0	0.7	6
IMPA1	-2.48174	0.273952	0.35742	-0.362567	0.0692582	0.00387677	426.439	0	3	1	143	0	2	1	0	0	1	473.08	0	0.0892966	38.6	0	0.5	0.4	0	0	1
GLT8D1	0.568389	0.0919379	0.190298	0.207185	-0.0653564	0.150559	30.1261	0	1	5	0	0	0	0	0	1	6	4.75704	0.446245	0.000611621	0	0	0	0	0	0.4	6
NR3C2	-6.98449	-0.0798901	-1.69895	-2.03183	-3.18745	-3.16078	426.289	0	2	1	343	2	79	94	95	183	1	309.337	0	0.48685	92.7	1.3	19.5	41	50.8	64.4	1
DGAT2	3.22395	0.537304	0.197865	-2.47071	0.680991	-1.6274	426.166	0	1	4	228	7	6	99	6	62	1	383.136	0	0.249541	61.6	4.4	1.5	43.2	3.2	21.8	1
BATF2	0.314497	0.0900639	1.1331	0.445929	0.842974	1.46717	29.5039	0	6	2	55	1	27	12	11	64	6	76.9422	3.66373598126302e-15	0.103976	14.9	0.6	6.7	5.2	5.9	22.5	6
TUBA3D	0.190031	-0.678487	0.403607	0.231695	0.109262	0.0229479	29.3421	0	3	2	5	1	3	4	0	6	6	6.18364	0.288758	0.0116208	1.4	0.6	0.7	1.7	0	2.1	6
LOC340508	0.0201726	-0.144713	0.348608	0.438468	0.414717	1.15361	29.316	0	6	2	4	1	23	8	11	25	6	29.7271	1.66891111327283e-05	0.0440367	1.1	0.6	5.7	3.5	5.9	8.8	6
C13orf16	0.659413	-0.355373	0.409986	0.565636	0.92604	1.52382	29.117	0	6	2	26	3	22	18	21	50	6	42.7895	4.07640844413137e-08	0.0856269	7	1.9	5.4	7.9	11.2	17.6	6
FJX1	3.70106	-0.697019	0.672845	0.531646	1.17394	1.55251	425.752	0	1	2	249	3	0	12	7	15	1	681.908	0	0.174924	67.3	1.9	0	5.2	3.7	5.3	1
GRIN2D	7.38676	1.29144	2.65456	3.17224	3.24454	2.98665	425.012	0	1	2	345	21	208	124	110	122	1	151.707	0	0.568807	93.2	13.2	51.2	54.1	58.8	43	1
LHB	0.772978	1.08048	0.488193	1.46835	0.0313592	1.82251	28.5149	0	6	5	28	24	23	35	7	59	6	55.4355	1.06198161375914e-10	0.107645	7.6	15.1	5.7	15.3	3.7	20.8	6
LDOC1	-1.91597	-0.505838	-1.95296	-1.58376	-1.38314	-2.62961	28.4605	0	2	6	101	8	113	83	58	135	6	65.6099	8.37441227474756e-13	0.304587	27.3	5	27.8	36.2	31	47.5	6
NEU4	-6.84655	3.30465	-0.11582	-0.37587	1.91602	-1.19558	424.784	0	2	1	320	53	17	7	46	0	1	688.821	0	0.270948	86.5	33.3	4.2	3.1	24.6	0	1
MYO3B	1.54934	-0.520709	0.519488	0.456475	0.71759	1.43648	28.18	0	1	2	73	1	33	22	26	66	1	61.2986	6.54998277838104e-12	0.135168	19.7	0.6	8.1	9.6	13.9	23.2	6
IGF2BP1	4.73551	1.2337	5.17062	8.40319	3.2098	7.79043	28.1658	0	4	2	120	34	177	136	72	177	3	65.325	9.59565760183523e-13	0.43792	32.4	21.4	43.6	59.4	38.5	62.3	6
FAM10A4	0.257305	0.133723	-0.131205	-0.16318	-0.147285	-0.174158	28.0377	0	1	6	0	0	0	0	0	1	6	4.75704	0.446245	0.000611621	0	0	0	0	0	0.4	6
LOC283392	-1.24607	-0.263535	-0.189792	-0.703705	-0.368254	-0.0223827	27.9924	0	6	1	8	4	25	5	10	24	3	20.4889	0.0010114	0.0464832	2.2	2.5	6.2	2.2	5.3	8.5	6
MYF5	0.0179609	-0.175727	0.130363	-0.732738	0.0605278	-0.234902	27.841	0	3	4	1	1	3	5	1	10	6	17.7565	0.00326756	0.012844	0.3	0.6	0.7	2.2	0.5	3.5	6
MAP1LC3A	-0.395385	-0.177686	-0.738602	-0.268016	-0.64178	-1.39403	27.7756	0	2	6	26	0	19	10	4	34	6	35.4944	1.19871584169928e-06	0.0568807	7	0	4.7	4.4	2.1	12	6
AMPD1	-3.9946	-0.205021	-1.3491	-2.46556	-0.919396	-2.3811	424.649	0	2	1	325	7	0	104	1	149	1	561.264	0	0.35841	87.8	4.4	0	45.4	0.5	52.5	1
ARHGAP1	-0.0931135	-0.118526	-0.0881603	-0.433418	-0.222295	0.3361	27.5742	0	6	4	2	0	0	2	0	3	6	7.00686	0.220131	0.00428135	0.5	0	0	0.9	0	1.1	6
NACC1	0.360441	0.283325	0.325072	0.765613	0.717466	0.832543	27.5235	0	6	2	0	0	1	1	0	2	6	4.54875	0.473387	0.00244648	0	0	0.2	0.4	0	0.7	6
KLHL31	2.39834	-0.22838	0.858431	-1.6371	0.303056	-1.2643	424.606	0	1	4	139	0	7	7	0	5	1	386.741	0	0.0966361	37.6	0	1.7	3.1	0	1.8	1
MRPL21	0.140801	0.585315	-0.0949856	0.626137	0.898295	0.461504	26.9917	0	5	3	4	0	3	17	13	23	6	51.5571	6.64943988759603e-10	0.0366972	1.1	0	0.7	7.4	7	8.1	6
TRIM62	-0.326832	-0.332362	0.0265015	-0.306719	0.16737	-0.00270356	26.9078	0	5	2	1	0	0	0	0	1	1	3.08798	0.686424	0.00122324	0.3	0	0	0	0	0.4	6
MAGEL2	0.0385242	-0.123713	0.222209	0.41345	-0.408401	0.984459	26.4132	0	6	5	21	0	11	17	0	38	6	60.271	1.06841202551777e-11	0.053211	5.7	0	2.7	7.4	0	13.4	6
SULT2B1	4.37825	1.33517	0.147844	-2.53567	1.61711	-2.047	424.308	0	1	4	297	16	8	95	46	96	1	389.442	0	0.341284	80.3	10.1	2	41.5	24.6	33.8	1
MSX1	4.11273	-0.0723082	0.675696	0.558274	0.550107	0.486735	423.522	0	1	2	253	0	2	6	1	2	1	808.559	0	0.161468	68.4	0	0.5	2.6	0.5	0.7	1
LCE3A	-5.90246e-14	0.0513998	-0.575151	-0.502434	0.618371	0.195102	25.9571	0	5	3	0	0	1	7	19	34	6	105.645	0	0.0373089	0	0	0.2	3.1	10.2	12	6
SLC24A2	1.85446	1.36026	0.990201	1.07689	0.511154	2.82795	25.8367	0	6	5	80	32	58	31	18	103	6	60.387	1.01100239291441e-11	0.196942	21.6	20.1	14.3	13.5	9.6	36.3	6
BCL8	-0.367094	-0.091737	0.0574416	1.00959	1.12798	1.39035	25.6544	0	6	1	6	3	25	31	29	46	6	68.3206	2.2903900998017e-13	0.0856269	1.6	1.9	6.2	13.5	15.5	16.2	6
BHLHE40	3.02488	1.79239	0.0999843	-1.04471	0.632459	-0.754848	422.469	0	1	4	187	33	2	17	6	4	1	426.541	0	0.152294	50.5	20.8	0.5	7.4	3.2	1.4	1
FOXC2	0.966523	0.43563	0.545692	0.359226	0.758187	1.88401	25.4031	0	6	4	60	11	14	17	24	72	6	79.2005	1.22124532708767e-15	0.121101	16.2	6.9	3.4	7.4	12.8	25.4	6
LITAF	-2.45131	-0.449937	0.218667	-0.113171	0.438249	0.311151	422.343	0	5	1	100	0	1	12	1	0	1	282.755	0	0.0697248	27	0	0.2	5.2	0.5	0	1
CD300E	0.254079	-0.962467	0.201298	0.0833162	0.741315	1.105	25.2437	0	6	2	39	0	27	10	24	48	6	45.7248	1.03322662647898e-08	0.0905199	10.5	0	6.7	4.4	12.8	16.9	6
ACPT	0.23218	-0.0967789	0.0662541	0.682221	0.333442	1.47041	25.1775	0	6	2	3	1	7	16	5	42	6	94.2319	0	0.0452599	0.8	0.6	1.7	7	2.7	14.8	6
CCDC117	0.0661198	-0.223173	0.297394	0.532975	0.0471526	0.160197	25.1544	0	4	2	1	0	1	0	0	1	1	1.73435	0.884544	0.00183486	0.3	0	0.2	0	0	0.4	6
ST13	0.226168	-0.0181271	-0.115707	0.0175016	-0.306473	-0.2455	25.149	0	1	5	0	0	0	0	0	1	6	4.75704	0.446245	0.000611621	0	0	0	0	0	0.4	6
TPH1	-3.08279	-0.703557	-0.755329	0.238876	-1.07189	-0.101691	422.16	0	4	1	286	0	6	11	2	2	1	873.836	0	0.187768	77.3	0	1.5	4.8	1.1	0.7	1
ZER1	-2.77939	-0.174916	-1.19591	-0.405415	-0.995683	-0.681971	421.271	0	2	1	145	0	2	2	0	0	1	474.842	0	0.0911315	39.2	0	0.5	0.9	0	0	1
FXYD1	-5.63324	0.280626	-3.29417	-2.3649	-3.33071	-2.61382	420.65	0	2	1	338	0	266	96	126	149	1	175.971	0	0.59633	91.4	0	65.5	41.9	67.4	52.5	1
PSMD5	0.681662	0.0398931	0.342232	0.231745	0.48021	0.611907	24.8697	0	1	2	2	0	1	1	0	2	1	2.64511	0.7545	0.00366972	0.5	0	0.2	0.4	0	0.7	6
FHAD1	0.942688	0.269645	0.240027	1.01916	0.321244	1.13661	24.713	0	6	3	41	0	3	30	7	48	6	84.8206	1.11022302462516e-16	0.0788991	11.1	0	0.7	13.1	3.7	16.9	6
HAS2AS	0.533924	0.575376	-0.140625	0.68819	0.215589	1.02739	24.6924	0	6	3	49	5	4	25	4	38	1	65.7739	7.74380559676047e-13	0.0764526	13.2	3.1	1	10.9	2.1	13.4	6
TRAM1L1	-0.778911	-0.208949	-0.447245	-0.495571	-0.933586	-0.227701	24.679	0	2	5	1	0	0	0	0	1	1	3.08798	0.686424	0.00122324	0.3	0	0	0	0	0.4	6
PTGS1	-6.49677	-1.59075	-2.6959	-1.53906	-2.48378	0.823556	420.106	0	6	1	335	26	177	77	77	39	1	270.308	0	0.447095	90.5	16.4	43.6	33.6	41.2	13.7	1
EPHB6	-1.94451	-0.988746	-1.42099	-1.49765	-1.27221	-2.81775	24.3903	0	2	6	136	33	76	58	57	134	1	56.5862	6.15405504333921e-11	0.302141	36.8	20.8	18.7	25.3	30.5	47.2	6
DIRC1	2.09405	-0.312444	1.64544	0.839751	2.05994	2.08252	24.0901	0	1	2	89	3	76	19	41	70	1	50.4556	1.11802245239545e-09	0.182263	24.1	1.9	18.7	8.3	21.9	24.6	6
TMEM8C	0.025939	-0.341547	0.0573017	-0.11523	0.0754318	0.799393	23.8408	0	6	2	0	2	1	13	1	44	6	142.38	0	0.0373089	0	1.3	0.2	5.7	0.5	15.5	6
ADAM21P1	0.0127183	0.273028	0.269686	0.140731	-0.595641	0.449177	23.7954	0	6	5	4	6	11	6	0	11	3	11.5211	0.0419727	0.0232416	1.1	3.8	2.7	2.6	0	3.9	6
CLIC5	-4.82463	-0.241264	0.456229	-2.28974	-0.259194	-2.20352	419.375	0	3	1	299	6	21	80	18	100	1	436.495	0	0.320489	80.8	3.8	5.2	34.9	9.6	35.2	1
SNW1	0.210487	0.117051	0.250248	0.348462	0.591613	0.524043	23.1511	0	5	2	0	0	0	0	0	1	6	4.75704	0.446245	0.000611621	0	0	0	0	0	0.4	6
HHIPL2	-0.0586832	0.10038	1.47914	1.62247	1.94807	1.87616	23.0478	0	5	1	14	8	65	44	37	66	6	62.6175	3.49364981389044e-12	0.143119	3.8	5	16	19.2	19.8	23.2	6
IGHMBP2	0.245012	-0.275517	0.101851	0.205306	-0.0179747	0.602732	22.938	0	6	2	2	0	1	6	7	16	6	36.155	8.84374514731334e-07	0.0195719	0.5	0	0.2	2.6	3.7	5.6	6
METTL11B	0.947359	0.878323	0.553286	1.29933	1.59045	2.03307	22.1548	0	6	3	38	26	25	32	41	65	6	46.9264	5.88130766310258e-09	0.138838	10.3	16.4	6.2	14	21.9	22.9	6
MRPL42P5	-0.234249	-0.672263	0.0711398	-0.0198014	-0.420444	-0.159699	22.0005	0	3	2	1	0	1	0	0	1	1	1.73435	0.884544	0.00183486	0.3	0	0.2	0	0	0.4	6
CAND1	0.323071	-0.00294791	0.690648	0.392759	0.607962	0.606525	21.9593	0	3	2	1	0	7	2	4	8	6	11.575	0.0410995	0.0134557	0.3	0	1.7	0.9	2.1	2.8	6
TXNL1	-0.44504	-0.293651	-0.472205	-0.450062	-0.217074	-0.879135	21.6732	0	5	6	2	0	0	0	0	2	1	6.17596	0.289472	0.00244648	0.5	0	0	0	0	0.7	6
C9orf144B	-0.154807	-0.240898	0.0970376	0.239053	-0.371935	0.7509	21.6416	0	6	5	3	1	15	10	5	26	6	36.3411	8.11670741285297e-07	0.0366972	0.8	0.6	3.7	4.4	2.7	9.2	6
TAC4	-0.130942	0.133183	0.0788869	0.182066	-0.222762	0.619585	21.34	0	6	5	0	1	6	9	0	24	6	61.2408	6.7328365105368e-12	0.0244648	0	0.6	1.5	3.9	0	8.5	6
GGCX	-0.0478004	0.181492	0.187882	0.197536	0.333689	0.503243	21.3386	0	6	1	0	0	1	0	0	1	3	2.89207	0.716621	0.00122324	0	0	0.2	0	0	0.4	6
C2orf84	-0.603098	-0.270809	-0.407705	0.0541109	-0.625321	0.0787431	21.295	0	6	5	5	1	5	6	1	8	6	6.90992	0.227426	0.0159021	1.4	0.6	1.2	2.6	0.5	2.8	6
NOG	-0.546235	0.556587	-0.00556346	-0.51289	-0.300824	-0.11242	21.0745	0	2	1	12	5	10	6	4	16	6	6.75161	0.239778	0.0324159	3.2	3.1	2.5	2.6	2.1	5.6	6
LCTL	0.410771	-0.0238116	0.806213	0.747238	0.877945	1.37898	20.997	0	6	2	4	2	18	16	6	40	6	62.4932	3.7070346792234e-12	0.0525994	1.1	1.3	4.4	7	3.2	14.1	6
RAB21	-0.10518	0.328551	-0.130506	0.0675184	-0.0456065	0.251233	20.9959	0	2	3	0	0	0	0	0	4	6	19.0282	0.00189905	0.00244648	0	0	0	0	0	1.4	6
CCR10	-2.38593	-0.0656185	-0.971551	0.664205	-0.474111	-0.360893	417.977	0	4	1	68	0	0	21	1	2	1	164.668	0	0.0562691	18.4	0	0	9.2	0.5	0.7	1
ABCF1	0.556971	0.00396091	0.594892	0.291385	0.531792	0.47392	20.6665	0	3	2	1	0	1	1	0	2	6	2.72278	0.742632	0.0030581	0.3	0	0.2	0.4	0	0.7	6
NF2	0.0751179	-0.535207	0.102604	-0.106116	-0.260161	-0.238866	20.6273	0	3	2	3	0	0	1	0	4	6	9.37784	0.0949099	0.00489297	0.8	0	0	0.4	0	1.4	6
CSDC2	-0.42418	-0.324447	-0.114465	-0.134155	-1.06397	0.189834	20.5001	0	6	5	24	2	0	13	0	21	1	45.5317	1.13109629440444e-08	0.0366972	6.5	1.3	0	5.7	0	7.4	6
CA9	9.12239	3.36516	-0.584979	6.34958	-2.54331	6.79912	417.647	0	1	5	320	93	127	187	92	241	1	132.864	0	0.648318	86.5	58.5	31.3	81.7	49.2	84.9	1
SEMA5B	1.09806	0.339407	1.51169	1.30625	1.26084	1.53941	20.4918	0	6	2	37	0	49	29	22	47	3	26.1747	8.25370360905131e-05	0.112538	10	0	12.1	12.7	11.8	16.5	6
LRMP	-5.24191	-1.45473	-0.451263	-0.808279	-0.284808	-1.24696	417.402	0	5	1	316	24	3	29	3	11	1	790.152	0	0.236086	85.4	15.1	0.7	12.7	1.6	3.9	1
TFR2	4.63142	0.610446	0.550266	1.35732	-1.72387	0.212194	416.841	0	1	5	264	8	16	27	44	3	1	554.723	0	0.221407	71.4	5	3.9	11.8	23.5	1.1	1
RPS6KB2	0.218381	-0.0190621	-0.325228	-0.462543	0.0371764	-0.0643022	20.405	0	1	4	1	0	0	2	0	3	6	8.13188	0.149116	0.00366972	0.3	0	0	0.9	0	1.1	6
HLA-J	0.0494488	-0.279151	0.426988	0.53339	0.126326	0.774901	20.3832	0	6	2	10	0	16	13	8	28	6	28.3672	3.08508184421186e-05	0.0458716	2.7	0	3.9	5.7	4.3	9.9	6
C9orf150	0.273679	0.70413	0.399158	0.443449	-0.0960893	0.974281	20.3448	0	6	5	16	0	2	4	1	17	6	33.3529	3.20242024176576e-06	0.0244648	4.3	0	0.5	1.7	0.5	6	6
C7orf25	0.429262	0.0257084	0.177733	0.197047	0.447324	0.380804	20.2857	0	5	2	0	0	0	0	0	1	6	4.75704	0.446245	0.000611621	0	0	0	0	0	0.4	6
TGIF2	3.31938	-0.880009	1.00149	1.04791	1.01228	0.48213	416.4	0	1	2	229	0	1	23	6	1	1	647.054	0	0.159021	61.9	0	0.2	10	3.2	0.4	1
LCE1A	0.00493753	0.0306656	0.0450576	-0.406962	0.385907	0.710558	19.7135	0	6	4	0	0	2	9	10	44	6	129.068	0	0.0397554	0	0	0.5	3.9	5.3	15.5	6
LOC100128164	-1.29532	-1.06532	-1.112	-0.965506	-1.06884	-0.949989	19.5919	0	6	1	0	0	0	0	0	1	6	4.75704	0.446245	0.000611621	0	0	0	0	0	0.4	6
FAM133A	-0.767287	0.521074	0.909439	1.46698	1.57795	1.98206	19.1032	0	6	1	9	8	52	29	34	54	6	54.8851	1.37835520774843e-10	0.113761	2.4	5	12.8	12.7	18.2	19	6
PSG1	0.133347	-0.778068	0.325867	0.107909	0.767532	1.24424	18.9915	0	6	2	2	0	13	7	8	33	6	62.0332	4.61575222487909e-12	0.0385321	0.5	0	3.2	3.1	4.3	11.6	6
LCE6A	0.00612627	-0.302819	0.260686	-0.490639	0.860863	0.566024	18.9511	0	5	4	0	0	9	8	15	44	6	106.842	0	0.0464832	0	0	2.2	3.5	8	15.5	6
MCF2	-0.244109	-0.565713	-0.289523	0.170337	-0.491109	0.419373	18.873	0	6	2	4	2	5	12	5	28	6	50.656	1.01719277445511e-09	0.0342508	1.1	1.3	1.2	5.2	2.7	9.9	6
IFNA13	0.0692707	-0.0644762	0.248972	-0.0375879	-0.101403	0.68307	18.8106	0	6	5	2	6	13	0	9	15	6	23.2664	0.000300194	0.0275229	0.5	3.8	3.2	0	4.8	5.3	6
ZNF221	-0.0978882	0.130953	-0.0640046	-0.0827098	-0.610898	-0.109627	18.7864	0	2	5	1	0	0	0	0	1	1	3.08798	0.686424	0.00122324	0.3	0	0	0	0	0.4	6
USP17L2	0.00318555	-0.394658	0.269001	0.0149192	-0.158315	0.295022	18.774	0	6	2	0	0	9	1	0	9	3	23.0871	0.000324867	0.0116208	0	0	2.2	0.4	0	3.2	6
CHODL	-2.99728	-0.995025	-1.44518	0.577683	-0.154977	-0.203743	415.533	0	4	1	233	0	1	11	9	0	1	696.688	0	0.155352	63	0	0.2	4.8	4.8	0	1
KRT79	0.240793	-0.975098	-0.224853	-0.0276502	0.281624	0.578913	18.505	0	6	2	17	1	11	27	15	48	6	67.6468	3.16191517413245e-13	0.0727829	4.6	0.6	2.7	11.8	8	16.9	6
FAM173B	0.33156	0.0312785	0.220516	0.258132	0.0240495	-0.0926481	18.43	0	1	6	0	0	0	0	0	1	6	4.75704	0.446245	0.000611621	0	0	0	0	0	0.4	6
SPRED3	0.790081	0.993317	0.373428	0.66663	0.727581	1.42036	18.3168	0	6	3	30	18	9	10	10	34	6	32.0483	5.81172876013003e-06	0.0678899	8.1	11.3	2.2	4.4	5.3	12	6
GAP43	-3.47999	0.682415	-0.547466	0.487414	-0.333123	0.515313	415.533	0	2	1	259	3	1	26	2	29	1	636.954	0	0.195719	70	1.9	0.2	11.4	1.1	10.2	1
LIPM	0.0243418	0.0215201	0.0702878	-0.701949	0.707017	0.068264	18.1813	0	5	4	1	0	6	4	14	31	6	78.1042	2.1094237467878e-15	0.0342508	0.3	0	1.5	1.7	7.5	10.9	6
LOR	-0.26277	-0.781149	-0.645854	-0.748022	0.41612	-0.446745	17.9494	0	5	2	1	1	1	12	18	29	6	78.6671	1.55431223447522e-15	0.0379205	0.3	0.6	0.2	5.2	9.6	10.2	6
BET1L	0.174551	0.301348	0.240196	0.176878	-0.188266	0.361447	17.9057	0	6	5	1	0	0	0	0	1	1	3.08798	0.686424	0.00122324	0.3	0	0	0	0	0.4	6
HAND2	-6.21792	0.578712	-2.17776	-0.564112	-1.39962	-0.277442	415.363	0	2	1	319	6	211	10	5	2	1	586.764	0	0.338226	86.2	3.8	52	4.4	2.7	0.7	1
SIRT3	-0.233784	-0.100106	0.199584	-0.0347754	-0.176364	-0.112695	17.5915	0	3	1	1	0	0	0	0	1	1	3.08798	0.686424	0.00122324	0.3	0	0	0	0	0.4	6
MYO16	-0.490802	-0.564866	-0.235606	-0.0470905	-0.50663	0.230708	17.5324	0	6	2	7	0	3	8	2	17	6	28.0939	3.4892904602124e-05	0.02263	1.9	0	0.7	3.5	1.1	6	6
CHRND	0.770574	-0.455982	0.487754	-1.18994	-0.243135	-0.384745	17.4543	0	1	4	14	0	18	4	0	17	3	21.5077	0.000649302	0.0324159	3.8	0	4.4	1.7	0	6	6
IL29	0.141998	0.902119	0.757731	1.73368	2.19362	2.07996	17.2956	1.11022302462516e-16	5	1	12	13	45	38	32	68	6	63.214	2.62867505540498e-12	0.127217	3.2	8.2	11.1	16.6	17.1	23.9	6
LPAR4	-0.301487	-0.0200562	-0.0517357	0.0367449	-0.00669739	0.427889	16.9631	2.22044604925031e-16	6	1	11	1	2	2	0	11	1	20.6386	0.000947804	0.0165138	3	0.6	0.5	0.9	0	3.9	6
IGFL3	2.54918	0.511694	1.54062	1.1806	5.33418	2.66516	16.8744	2.22044604925031e-16	5	2	66	22	64	48	55	100	6	42.7174	4.21589718690996e-08	0.217125	17.8	13.8	15.8	21	29.4	35.2	6
CSAG1	5.49715	0.735824	10.3333	4.63108	11.1702	5.76618	16.8315	2.22044604925031e-16	5	2	54	9	134	69	64	125	3	85.1927	1.11022302462516e-16	0.278287	14.6	5.7	33	30.1	34.2	44	6
EID2	0.0396835	-0.137627	-0.0189501	0.282339	0.258929	0.134402	16.5825	5.55111512312578e-16	4	2	0	1	0	0	0	2	6	8.10373	0.150611	0.00183486	0	0.6	0	0	0	0.7	6
PIGO	0.0694988	0.116474	0.605853	0.103352	0.27332	0.317904	16.4636	6.66133814775094e-16	3	1	4	0	5	0	2	6	6	7.32981	0.197244	0.0103976	1.1	0	1.2	0	1.1	2.1	6
EPPK1	0.403045	1.07887	1.08997	0.322206	1.37949	1.51228	16.3864	8.88178419700125e-16	6	4	71	15	43	43	39	83	6	39.9992	1.49391496062634e-07	0.179817	19.2	9.4	10.6	18.8	20.9	29.2	6
LCE2D	0.00295571	0	0.110776	-0.51417	0.856878	0.432171	16.3724	8.88178419700125e-16	5	4	0	0	3	9	14	38	6	102.272	0	0.0391437	0	0	0.7	3.9	7.5	13.4	6
C18orf22	0.0495653	-0.455059	-0.149641	-0.0387282	-0.0241659	-0.34955	16.2439	1.11022302462516e-15	1	2	1	0	0	0	0	1	1	3.08798	0.686424	0.00122324	0.3	0	0	0	0	0.4	6
ZFP42	0.148404	0.203061	3.32294	2.17272	3.80324	4.32105	16.0896	1.66533453693773e-15	6	1	13	2	73	38	40	80	6	92.9938	0	0.150459	3.5	1.3	18	16.6	21.4	28.2	6
FGF16	-0.333077	-0.0274576	-0.170853	-0.113893	-0.101634	0.0229462	15.8698	2.66453525910038e-15	6	1	0	1	1	2	0	4	6	8.87272	0.11425	0.00489297	0	0.6	0.2	0.9	0	1.4	6
ZNF222	-0.0969307	-0.249025	0.0251463	0.129264	-0.235585	0.00153571	15.7973	3.21964677141295e-15	4	2	0	0	0	0	0	1	6	4.75704	0.446245	0.000611621	0	0	0	0	0	0.4	6
NEU2	-0.161511	0.0943584	-0.0835725	-0.32958	0.745187	0.714939	15.6772	4.21884749357559e-15	5	4	0	1	10	7	14	46	6	109.929	0	0.0477064	0	0.6	2.5	3.1	7.5	16.2	6
COLQ	-0.30608	-0.697638	-0.0862839	-0.280174	-0.555733	-0.358101	15.6644	4.44089209850063e-15	3	2	1	0	0	1	1	2	6	3.66603	0.598427	0.0030581	0.3	0	0	0.4	0.5	0.7	6
ADAM21	-0.031719	0.213496	0.207017	0.289276	-0.434815	0.598093	15.6602	4.44089209850063e-15	6	5	17	1	13	9	0	21	6	22.3624	0.000446728	0.0373089	4.6	0.6	3.2	3.9	0	7.4	6
MTX2	0.261636	0.626471	0.147427	0.186966	0.405772	0.189836	15.2922	1.02140518265514e-14	2	3	1	0	0	1	0	2	6	4.64671	0.460498	0.00244648	0.3	0	0	0.4	0	0.7	6
SPANXA2	0.147534	0.3894	0.114201	1.49509	3.11086	3.30632	15.0432	1.82076576038526e-14	6	3	4	4	8	24	17	57	6	112.639	0	0.0697248	1.1	2.5	2	10.5	9.1	20.1	6
SPANXB2	0.70832	1.00116	0.568106	1.48042	1.85308	4.26741	14.9491	2.26485497023532e-14	6	3	12	5	16	26	19	76	6	126.259	0	0.0941896	3.2	3.1	3.9	11.4	10.2	26.8	6
CLEC4C	-0.265112	-0.518813	0.334031	-0.138301	0.261677	0.250884	14.763	3.46389583683049e-14	3	2	6	4	21	7	8	16	3	10.3029	0.0670938	0.0379205	1.6	2.5	5.2	3.1	4.3	5.6	6
C8orf48	-0.701435	-0.295839	-0.458985	-0.44685	-0.504903	-0.181749	14.6339	4.66293670342566e-14	6	1	1	0	0	0	0	2	6	6.14903	0.291987	0.00183486	0.3	0	0	0	0	0.7	6
PAEP	5.43344	9.39222	5.58386	2.99386	6.76256	9.50098	14.2848	1.0413891970984e-13	6	4	137	93	161	55	70	225	6	112.108	0	0.453211	37	58.5	39.7	24	37.4	79.2	6
KRT2	-0.626988	-0.77354	-1.00841	-1.01656	-0.242604	-0.244856	14.1955	1.27897692436818e-13	5	4	12	1	1	10	12	29	6	49.851	1.48654011322691e-09	0.0397554	3.2	0.6	0.2	4.4	6.4	10.2	6
MDGA2	-0.821513	-0.0937156	-0.0477555	-0.164025	-0.395121	0.198126	13.8849	2.60902410786912e-13	6	1	1	4	21	5	11	23	6	30.797	1.02725671241588e-05	0.0397554	0.3	2.5	5.2	2.2	5.9	8.1	6
MYH16	2.56964	2.14477	0.741067	2.00294	1.77485	2.99815	13.7026	3.96793709001031e-13	6	3	90	43	31	54	36	100	6	65.2029	1.01718633516157e-12	0.216514	24.3	27	7.6	23.6	19.3	35.2	6
LCE2C	0.000877402	0.114857	0.14537	-0.541621	0.867045	0.441976	13.6324	4.66071625737641e-13	5	4	0	2	6	15	19	43	6	98.4548	0	0.0519878	0	1.3	1.5	6.6	10.2	15.1	6
ALOX12B	-0.431133	0.851046	0.0738527	0.0548696	0.776924	0.486727	13.5338	5.84643444767607e-13	2	1	26	22	23	62	32	107	6	141.254	0	0.166361	7	13.8	5.7	27.1	17.1	37.7	6
LCE4A	-0.0255375	0	0.00665434	-0.110322	-1.12633e-15	-0.00493227	13.0984	1.58917323744845e-12	3	4	0	0	0	0	0	1	6	4.75704	0.446245	0.000611621	0	0	0	0	0	0.4	6
LCE2B	-5.90246e-14	-0.273255	0.110205	-0.43715	0.568041	0.717051	13.0862	1.63447033685316e-12	6	4	0	1	4	16	13	48	6	120.98	0	0.0501529	0	0.6	1	7	7	16.9	6
MRPL1	0.164703	0.157661	-0.013945	-0.199068	-0.00739955	-0.243426	12.5938	5.06328312610549e-12	1	6	1	0	0	0	0	1	1	3.08798	0.686424	0.00122324	0.3	0	0	0	0	0.4	6
ZP4	0.174057	0.0894101	0.132708	1.05123	0.333982	1.15264	12.5782	5.24813525970558e-12	6	2	3	1	3	22	14	29	6	68.2402	2.38031816479634e-13	0.0440367	0.8	0.6	0.7	9.6	7.5	10.2	6
MAGEA4	5.13828	1.1809	9.34347	3.11437	8.22404	7.16048	12.5483	5.62083712907224e-12	3	2	67	10	118	69	74	147	6	98.9437	0	0.296636	18.1	6.3	29.1	30.1	39.6	51.8	6
TPTE	0.279615	-0.0347733	-0.159916	0.384243	-0.913954	0.52876	12.0413	1.79963821622664e-11	6	5	12	4	20	10	11	20	3	7.23925	0.203447	0.0470948	3.2	2.5	4.9	4.4	5.9	7	6
SPANXE	0.138569	0.537072	0.494172	1.11956	3.17694	2.7912	12.008	1.94253502172614e-11	5	1	4	2	14	21	23	52	6	92.983	0	0.070948	1.1	1.3	3.4	9.2	12.3	18.3	6
OR51I1	0.0603559	-0.364365	0.108003	0.11467	0.0283997	0.133332	11.8783	2.61579646831933e-11	6	2	1	0	5	2	2	4	3	4.62437	0.463418	0.00856269	0.3	0	1.2	0.9	1.1	1.4	6
NPFFR2	-0.558583	0.737873	0.576879	0.347378	0.419967	0.996691	11.6453	4.46406245302455e-11	6	1	6	18	34	11	20	33	3	31.9078	6.19628594977772e-06	0.0746177	1.6	11.3	8.4	4.8	10.7	11.6	6
PRMT8	-0.0345745	0.227061	0.600276	1.03023	-0.0203193	1.52793	11.5219	5.92459414860969e-11	6	1	11	8	32	32	14	60	6	66.3546	5.86641846211933e-13	0.0960245	3	5	7.9	14	7.5	21.1	6
CGB	3.18796	3.58798	2.40549	2.48139	3.67936	5.97722	11.1437	1.41017642008023e-10	6	3	80	69	80	62	53	163	6	100.448	0	0.310092	21.6	43.4	19.7	27.1	28.3	57.4	6
ZNHIT2	0.836836	0.00388515	0.18841	0.54955	-0.134334	-0.082291	11.0945	1.57852397819624e-10	1	5	101	4	0	63	0	82	1	199.16	0	0.152905	27.3	2.5	0	27.5	0	28.9	6
LCE3C	0.00858038	0	-0.229806	-0.388514	0.613843	0.306167	10.9851	2.02827310502585e-10	5	4	0	0	2	11	11	43	6	120.802	0	0.0409786	0	0	0.5	4.8	5.9	15.1	6
LCE1D	0.0836344	0.0297395	0.0560146	-0.387501	0.106455	0.352893	10.9476	2.21010099110686e-10	6	4	3	0	2	6	1	28	6	80.8793	5.55111512312578e-16	0.0244648	0.8	0	0.5	2.6	0.5	9.9	6
NCRNA00162	0.249839	2.03286	0.991507	1.34703	1.43283	2.0339	10.8146	2.99736901965275e-10	6	1	28	37	47	55	34	99	6	81.8916	3.33066907387547e-16	0.183486	7.6	23.3	11.6	24	18.2	34.9	6
AMDHD1	0.472246	-0.14789	0.384507	0.943202	1.13063	1.03378	10.7607	3.39101080548687e-10	5	2	41	1	23	36	31	48	6	44.9359	1.49503797119976e-08	0.110092	11.1	0.6	5.7	15.7	16.6	16.9	6
LOX	1.04486	1.0254	1.2452	0.909992	0.957624	1.88351	10.2469	1.09916831192436e-09	6	4	88	27	32	40	20	81	1	54.1286	1.97208360752654e-10	0.176147	23.8	17	7.9	17.5	10.7	28.5	6
MCART2	0.00425193	-0.209447	0.00278326	0.0926437	-0.00997186	0.180235	9.98894	1.98264349382526e-09	6	2	0	0	0	0	0	2	6	9.51408	0.0902341	0.00122324	0	0	0	0	0	0.7	6
PSG10	0.00201208	-0.187537	0.0819213	0.04039	0.257333	0.207359	9.91733	2.33521169068496e-09	5	2	0	0	5	1	2	6	6	11.0031	0.0513179	0.00856269	0	0	1.2	0.4	1.1	2.1	6
ZNF408	0.422821	0.143586	0.198528	0.366748	0.171952	0.261054	9.7092	3.75694519938463e-09	1	2	2	0	0	1	0	2	1	4.56872	0.470742	0.0030581	0.5	0	0	0.4	0	0.7	6
KIR3DP1	0.0175076	-0.276596	0.203426	0.0595084	0.114804	0.229987	9.70878	3.76049791306343e-09	6	2	0	0	5	1	1	4	3	7.97028	0.157881	0.00672783	0	0	1.2	0.4	0.5	1.4	6
CES7	0.199209	-0.41775	0.557723	-0.227816	1.42111	1.07813	9.4955	6.11945805140124e-09	5	2	10	4	29	6	12	46	6	58.3381	2.67872390935509e-11	0.0654434	2.7	2.5	7.1	2.6	6.4	16.2	6
MRGPRX4	-0.0232451	0.114447	0.296449	0.0969778	0.265081	0.439706	7.67959	3.79552375751047e-07	6	1	1	2	11	2	4	12	6	15.8217	0.00737191	0.0195719	0.3	1.3	2.7	0.9	2.1	4.2	6
RAB28	-0.202269	-0.109413	-0.138659	0.0393534	-0.205711	-0.193381	7.51491	5.5071114979377e-07	4	5	0	0	0	0	0	1	6	4.75704	0.446245	0.000611621	0	0	0	0	0	0.4	6
FLJ44054	0.46687	-0.0272621	0.415707	0.477749	0.980048	1.26315	7.42644	6.7248898361072e-07	6	2	8	2	18	7	15	30	6	34.0894	2.28538613444851e-06	0.0489297	2.2	1.3	4.4	3.1	8	10.6	6
SMEK3P	0.597669	0.0502141	0.935508	0.870329	2.5231	2.11106	6.61053	4.21540348138905e-06	5	2	8	1	30	16	21	40	6	46.1752	8.36600477782667e-09	0.070948	2.2	0.6	7.4	7	11.2	14.1	6
MAGEC2	2.49549	1.1477	4.9765	3.05885	7.58089	6.02596	6.48517	5.58184866561451e-06	5	2	24	9	73	36	35	62	3	41.0516	9.16018723096101e-08	0.146177	6.5	5.7	18	15.7	18.7	21.8	6
PSG2	0.0404228	-0.015277	0.251546	0.0634648	0.416694	0.61307	6.05814	1.44828340451486e-05	6	2	0	2	8	1	3	14	6	26.0384	8.77176790275991e-05	0.0171254	0	1.3	2	0.4	1.6	4.9	6
LCE5A	0.154317	0.119668	-0.108766	-0.317561	0.0154749	-0.0847396	5.96738	1.77250467818801e-05	1	4	3	1	3	9	6	13	6	20.7804	0.000891185	0.0214067	0.8	0.6	0.7	3.9	3.2	4.6	6
HDGFL1	0.0137355	-0.311236	0.572155	0.461535	1.17557	0.96148	5.76181	2.79833574323707e-05	5	2	0	0	8	12	16	32	6	70.5199	7.98250354705488e-14	0.0415902	0	0	2	5.2	8.6	11.3	6
ARG1	-0.625705	-0.249736	-0.765959	-0.626165	-0.124016	-0.59239	5.41029	6.0901901759447e-05	5	3	5	4	4	12	10	20	6	27.631	4.29702029750567e-05	0.0336391	1.4	2.5	1	5.2	5.3	7	6
LCE3B	-5.90246e-14	0	0.00648564	-0.04225	0.0165197	0.0875886	4.94615	0.000168846	6	4	0	0	0	0	0	4	6	19.0282	0.00189905	0.00244648	0	0	0	0	0	1.4	6
CPXCR1	0.0530997	0.0250985	0.146613	0.179341	0.402341	0.265805	4.81832	0.000223232	5	2	0	0	8	4	5	9	6	14.649	0.0119724	0.0159021	0	0	2	1.7	2.7	3.2	6
KPNA4	0.304828	0.361998	0.296428	0.191366	0.474145	0.268633	4.18317	0.000882937	5	4	0	0	0	0	0	1	6	4.75704	0.446245	0.000611621	0	0	0	0	0	0.4	6
OVCH2	0.0764379	-0.322782	0.128396	-0.0789988	0.09304	0.194931	4.02607	0.0012361	6	2	3	3	8	5	8	17	6	19.4523	0.00158266	0.0269113	0.8	1.9	2	2.2	4.3	6	6
KLK14	0.0732179	0.0408055	0.473313	0.323331	0.376852	0.801791	3.81182	0.00195045	6	2	30	7	37	38	24	57	6	35.2101	1.36614905588139e-06	0.118043	8.1	4.4	9.1	16.6	12.8	20.1	6
CLEC2A	0.923401	0.060198	0.446074	0.613133	1.9083	0.438993	3.21153	0.00686208	5	2	12	0	8	17	11	25	6	31.295	8.19106725391539e-06	0.0446483	3.2	0	2	7.4	5.9	8.8	6
TGIF2LY	0.0590726	0.0275856	0.197414	0.0342536	0.299213	0.2	3.03761	0.0098147	5	2	1	0	6	1	2	6	3	8.92255	0.112194	0.00978593	0.3	0	1.5	0.4	1.1	2.1	6
RBMY1A1	-0.0369737	0.0196182	0.231619	0.243918	0.726113	0.529531	2.57445	0.0249907	5	1	0	0	6	2	3	7	6	11.6844	0.0393777	0.0110092	0	0	1.5	0.9	1.6	2.5	6
RBMY1B	-5.90246e-14	0	-3.4931e-14	0.100488	0.030501	0.141309	1.35862	0.237112	6	1	0	0	0	1	1	2	6	5.72781	0.333612	0.00244648	0	0	0	0.4	0.5	0.7	6
RBMY1F	-5.90246e-14	0	-3.4931e-14	0.0872507	0.00772064	0.0276834	1.09583	0.360697	4	1	0	0	0	1	0	2	6	7.05597	0.216511	0.00183486	0	0	0	0.4	0	0.7	6
RBMY1J	-5.90246e-14	0	0.03841	0.0706101	0.0359241	0.126475	0.743515	0.590872	6	1	0	0	2	1	1	2	3	3.16993	0.673806	0.00366972	0	0	0.5	0.4	0.5	0.7	6
TTTY20	-5.90246e-14	0	0.00971922	-2.61396e-14	-1.12633e-15	0.0134086	0.678862	0.639499	6	1	0	0	1	0	0	1	3	2.89207	0.716621	0.00122324	0	0	0.2	0	0	0.4	6
GAGE12F	-5.90246e-14	0	0.00517672	0.00593453	-1.12633e-15	0.0173114	0.656656	0.656447	6	1	0	0	0	0	0	1	6	4.75704	0.446245	0.000611621	0	0	0	0	0	0.4	6
RBMY1A3P	0.0234176	0	0.0371934	0.0264664	0.019013	0.0473241	0.45099	0.812785	6	2	1	0	1	0	0	1	1	1.73435	0.884544	0.00183486	0.3	0	0.2	0	0	0.4	6
ASB2	-6.58372	-0.621362	-3.03095	-1.04546	-1.60466	-0.579715	415.17	0	6	1	332	3	224	36	39	12	1	457.108	0	0.395107	89.7	1.9	55.2	15.7	20.9	4.2	1
ACOX1	-3.03401	0.459328	-0.717506	-1.19482	-1.16506	-1.39156	414.575	0	2	1	191	0	0	9	3	5	1	570.882	0	0.127217	51.6	0	0	3.9	1.6	1.8	1
SCNN1B	-12.0602	-0.418656	-4.77234	-4.09103	-4.535	-5.43262	413.921	0	2	1	357	1	358	144	132	212	3	156.85	0	0.736391	96.5	0.6	88.2	62.9	70.6	74.6	1
TLX1	7.97168	-1.09435	2.17154	-0.96926	3.95709	-1.19444	413.731	0	1	6	306	0	157	7	91	3	1	474.721	0	0.344954	82.7	0	38.7	3.1	48.7	1.1	1
ASPG	-5.16608	1.85734	-1.0809	-1.26294	-0.0347409	-2.08585	413.705	0	2	1	335	36	0	51	13	93	1	568.744	0	0.322936	90.5	22.6	0	22.3	7	32.7	1
PLAC8	-8.0915	1.48095	-0.572119	-0.583727	-0.708607	-3.02588	412.103	0	2	1	343	33	90	75	74	159	1	256.08	0	0.473394	92.7	20.8	22.2	32.8	39.6	56	1
CCL8	-3.50442	-0.0600476	0.245571	-0.206669	0.633929	0.274136	411.828	0	5	1	238	2	5	3	19	7	1	652.824	0	0.167584	64.3	1.3	1.2	1.3	10.2	2.5	1
EPB41L4B	-2.88052	1.64466	0.463872	1.0273	-0.962254	0.879311	410.63	0	2	1	155	25	8	18	26	8	1	266.006	0	0.146789	41.9	15.7	2	7.9	13.9	2.8	1
SLITRK3	-2.77991	1.537	-1.32472	-0.577931	-1.68814	-0.635336	410.469	0	2	1	247	33	1	5	0	5	1	675.043	0	0.177982	66.8	20.8	0.2	2.2	0	1.8	1
C15orf48	-5.2725	2.31746	0.0585586	-1.6337	0.88878	-1.89464	410.082	0	2	1	302	47	69	65	34	84	1	273.885	0	0.367584	81.6	29.6	17	28.4	18.2	29.6	1
PLCG2	-4.49189	-1.83657	-0.411388	0.29464	0.0667978	0.510411	410.064	0	6	1	264	31	17	15	2	2	1	637.856	0	0.202446	71.4	19.5	4.2	6.6	1.1	0.7	1
PAQR5	-5.02227	0.168917	0.0777783	-1.47657	-1.72169	0.653076	409.479	0	6	1	282	3	1	58	50	24	1	540.61	0	0.255657	76.2	1.9	0.2	25.3	26.7	8.5	1
DDX60	-3.61128	0.518252	-0.178787	0.733059	0.716441	2.7428	409.28	0	6	1	226	11	21	41	16	143	1	329.526	0	0.280122	61.1	6.9	5.2	17.9	8.6	50.4	1
JPH1	2.95269	2.00474	0.702299	-0.651131	1.10632	-1.59054	409.047	0	1	6	179	22	10	26	7	54	1	269.143	0	0.182263	48.4	13.8	2.5	11.4	3.7	19	1
PLCD3	-3.47684	2.61374	-0.181169	-1.10896	-0.655218	-0.139921	408.882	0	2	1	218	57	17	34	13	2	1	404.842	0	0.208563	58.9	35.8	4.2	14.8	7	0.7	1
TTLL6	-3.83559	1.23248	1.14881	0.0199166	1.40814	-0.604164	408.743	0	5	1	252	18	49	17	49	1	1	434.419	0	0.236086	68.1	11.3	12.1	7.4	26.2	0.4	1
C4orf19	-4.10858	1.57991	0.830351	-1.24761	-0.911473	-2.49241	408.682	0	2	1	252	11	14	61	62	136	1	302.267	0	0.327829	68.1	6.9	3.4	26.6	33.2	47.9	1
SCUBE2	-5.66703	0.334009	-2.36699	-0.430953	-4.2901	-0.89526	408.629	0	2	1	306	6	160	15	142	0	1	476.152	0	0.384709	82.7	3.8	39.4	6.6	75.9	0	1
ATP6V0D1	-2.47605	-0.580296	-0.844409	-0.479621	-0.353765	0.0041591	408.301	0	6	1	92	0	1	2	0	0	1	299.045	0	0.058104	24.9	0	0.2	0.9	0	0	1
MOBKL2B	-3.76117	-1.29946	-0.398799	-0.146336	-0.738598	1.4491	408.192	0	6	1	241	10	23	18	18	22	1	474.465	0	0.203058	65.1	6.3	5.7	7.9	9.6	7.7	1
GSN	-3.24521	0.36035	-1.70014	-0.723371	-1.38397	-0.933124	407.411	0	2	1	214	0	22	2	3	1	1	602.756	0	0.148012	57.8	0	5.4	0.9	1.6	0.4	1
PUS7	3.06305	0.436478	1.38217	0.629186	1.53737	0.738548	407.194	0	1	2	199	0	6	2	9	1	1	593.512	0	0.132722	53.8	0	1.5	0.9	4.8	0.4	1
EPHA7	-6.01929	0.198495	-2.12983	-0.0607776	-1.3823	-1.16972	406.754	0	2	1	344	17	175	19	51	2	1	501.475	0	0.371865	93	10.7	43.1	8.3	27.3	0.7	1
XYLT2	0.606392	-0.0695072	-0.484844	1.08233	-1.9959	1.18727	452.794	0	6	5	3	0	0	1	30	3	5	178.343	0	0.02263	0.8	0	0	0.4	16	1.1	5
PPP2R3A	-4.6377	0.155757	-1.78865	-0.75197	-2.30226	0.200149	405.942	0	6	1	305	0	82	17	70	3	1	535.8	0	0.291743	82.4	0	20.2	7.4	37.4	1.1	1
SLC19A2	1.61538	0.310054	0.147414	-1.3004	-1.47645	-0.966761	435.079	0	1	5	29	2	0	9	19	3	1	59.676	1.41802125597223e-11	0.0379205	7.8	1.3	0	3.9	10.2	1.1	5
B3GALT4	-3.59538	0.200333	-1.28292	-0.604314	-0.327767	-1.03168	405.736	0	2	1	239	0	23	9	1	19	1	592.879	0	0.177982	64.6	0	5.7	3.9	0.5	6.7	1
XPO4	2.14286	-0.270448	0.951672	-0.654398	0.289032	-0.443071	405.704	0	1	4	80	0	2	3	0	2	1	239.258	0	0.053211	21.6	0	0.5	1.3	0	0.7	1
FAM165B	0.563925	-0.0858649	-0.539957	0.269744	-2.11539	-0.548011	409.997	0	1	5	3	0	0	0	22	0	5	145.861	0	0.0152905	0.8	0	0	0	11.8	0	5
FMO4	-2.93076	-0.42734	-0.6492	-0.598962	-0.417781	-0.418872	405.657	0	5	1	164	0	0	6	1	0	1	525.591	0	0.104587	44.3	0	0	2.6	0.5	0	1
SCD	5.98987	0.849797	0.876015	0.954608	2.44622	0.907483	405.532	0	1	2	327	11	48	26	81	37	1	513.596	0	0.324159	88.4	6.9	11.8	11.4	43.3	13	1
NR3C1	-4.75108	-0.71541	-1.29222	-0.326492	-0.758893	0.477065	405.291	0	6	1	268	1	46	7	13	0	1	643.339	0	0.204893	72.4	0.6	11.3	3.1	7	0	1
TCF7	3.64653	-1.13509	0.854769	-0.38907	0.656758	-0.0155489	404.887	0	1	2	268	9	15	19	9	1	1	683.408	0	0.19633	72.4	5.7	3.7	8.3	4.8	0.4	1
CYTSA	-2.53852	-0.434322	-0.151927	-0.141345	-0.599258	-0.266869	403.682	0	4	1	114	1	0	1	1	0	1	374.064	0	0.0715596	30.8	0.6	0	0.4	0.5	0	1
BAK1	-1.78696	0.581791	0.273356	0.461277	1.15953	1.53226	403.351	0	6	1	69	0	0	5	1	11	1	168.911	0	0.0525994	18.6	0	0	2.2	0.5	3.9	1
LANCL3	-2.10315	1.91791	-0.882714	-0.286183	-0.517283	-0.509823	401.883	0	2	1	83	34	0	1	0	0	1	240.782	0	0.0721713	22.4	21.4	0	0.4	0	0	1
TMEM59L	-2.89886	1.0434	-1.03563	-0.149206	-0.879549	-0.398296	401.396	0	2	1	222	10	0	11	0	1	1	656.328	0	0.149235	60	6.3	0	4.8	0	0.4	1
ABCE1	2.47042	0.0906282	1.29156	0.0114472	0.923026	0.362626	401.051	0	1	4	97	0	8	2	2	0	1	275.393	0	0.0666667	26.2	0	2	0.9	1.1	0	1
BMP5	-3.77359	1.21068	-1.03388	-0.681547	-0.92398	-0.729974	401.035	0	2	1	257	34	3	8	4	2	1	680.339	0	0.188379	69.5	21.4	0.7	3.5	2.1	0.7	1
SLC29A1	2.66711	0.370345	-0.527242	0.353985	-1.14715	0.658789	400.72	0	1	5	148	1	2	8	16	2	1	385.354	0	0.108257	40	0.6	0.5	3.5	8.6	0.7	1
CCL11	-3.14388	-0.193684	-0.93626	3.22148	-0.506974	3.84641	399.66	0	6	1	204	0	51	118	4	152	1	278.063	0	0.323547	55.1	0	12.6	51.5	2.1	53.5	1
IARS	2.40284	0.185318	0.917029	0.107815	0.0665298	0.200891	399.542	0	1	5	102	0	0	1	0	0	1	343.423	0	0.0629969	27.6	0	0	0.4	0	0	1
BYSL	2.64967	0.518995	0.972829	0.623576	1.10729	0.612316	399.379	0	1	2	104	0	4	3	4	1	1	298.391	0	0.070948	28.1	0	1	1.3	2.1	0.4	1
SCG2	-4.72616	1.82373	-1.33576	0.41408	-1.07596	0.533477	399.166	0	2	1	269	55	41	14	4	14	1	510.559	0	0.242813	72.7	34.6	10.1	6.1	2.1	4.9	1
CNTN2	-3.29804	0.0592417	-1.02405	-0.374359	-1.38449	-0.891801	399	0	2	1	294	6	0	13	1	1	1	902.603	0	0.192661	79.5	3.8	0	5.7	0.5	0.4	1
CLDN1	6.51422	1.06397	2.77959	0.78586	4.07319	0.504644	398.903	0	1	6	357	16	196	76	136	55	1	289.472	0	0.511315	96.5	10.1	48.3	33.2	72.7	19.4	1
NOP2	3.19068	0.236788	1.39019	0.972212	1.47644	0.773945	398.841	0	1	2	209	0	5	9	3	1	1	626.684	0	0.138838	56.5	0	1.2	3.9	1.6	0.4	1
VAT1L	-3.54958	0.755817	-0.93153	-0.405888	-1.01192	-0.471145	398.619	0	2	1	243	4	3	3	0	1	1	774.36	0	0.155352	65.7	2.5	0.7	1.3	0	0.4	1
ANGPTL1	-8.09753	-0.898868	-3.47295	-3.19534	-3.73025	-2.73363	397.373	0	2	1	344	22	274	147	132	147	1	117.173	0	0.651988	93	13.8	67.5	64.2	70.6	51.8	1
DPEP1	7.6661	0.718513	0.00776039	1.39211	1.21254	0.619602	396.98	0	1	3	331	25	55	55	39	24	1	493.613	0	0.323547	89.5	15.7	13.5	24	20.9	8.5	1
ANO5	-6.29346	-0.316507	-1.57107	-2.21311	-3.14776	-1.90702	396.977	0	2	1	326	2	116	68	95	69	1	305.045	0	0.413456	88.1	1.3	28.6	29.7	50.8	24.3	1
PTPRR	-4.70725	0.673124	0.0478427	1.00757	-0.235096	1.85737	396.693	0	6	1	252	7	5	35	4	74	1	476.144	0	0.230581	68.1	4.4	1.2	15.3	2.1	26.1	1
KIAA0895	1.76317	0.717868	0.458804	0.323293	-1.62358	0.211025	306.344	0	1	5	49	0	0	2	29	0	1	144.894	0	0.0489297	13.2	0	0	0.9	15.5	0	5
CFD	-8.88375	-0.372336	-4.01102	-2.61174	-4.36766	-3.72498	396.556	0	2	1	346	24	303	100	144	195	1	125.655	0	0.680122	93.5	15.1	74.6	43.7	77	68.7	1
VSTM2A	-4.39801	1.17666	-1.51588	0.309443	-1.38309	-0.281657	395.952	0	2	1	355	31	0	12	0	0	1	1028.64	0	0.243425	95.9	19.5	0	5.2	0	0	1
PLA2G7	-0.651252	-2.18231	1.92506	1.22882	2.75969	1.98029	300.727	0	5	2	57	54	68	41	79	62	5	59.1181	1.84889881182926e-11	0.220795	15.4	34	16.7	17.9	42.2	21.8	5
GDPD3	-5.71687	1.01221	-1.45754	-2.99866	-0.292387	-3.30416	395.554	0	2	1	319	3	46	120	0	166	1	446.521	0	0.4	86.2	1.9	11.3	52.4	0	58.5	1
VSIG2	-10.1608	3.61481	-2.29239	-2.76157	-6.12227	-3.97044	395.117	0	2	1	328	114	147	127	132	241	1	102.864	0	0.666055	88.6	71.7	36.2	55.5	70.6	84.9	1
CYTSB	-3.10521	-0.819108	0.0691666	0.00564108	-1.10255	1.15713	395.072	0	6	1	173	1	2	8	10	2	1	485.809	0	0.119878	46.8	0.6	0.5	3.5	5.3	0.7	1
PAFAH2	-2.74996	0.188076	-0.303766	-1.00152	-1.25455	-0.927495	394.739	0	2	1	161	0	0	0	8	0	1	512.079	0	0.103364	43.5	0	0	0	4.3	0	1
SLC6A1	1.73832	-0.286444	-0.0400509	-1.76133	0.231129	-1.62399	394.57	0	1	4	85	0	0	0	4	0	1	271.299	0	0.0544343	23	0	0	0	2.1	0	1
CLCA4	-13.5779	8.41556	-1.65192	-5.20061	0.359446	-5.9374	394.187	0	2	1	360	82	7	165	40	231	1	423.025	0	0.541284	97.3	51.6	1.7	72.1	21.4	81.3	1
C22orf23	-0.882906	-0.0421939	-1.01055	-0.221569	-2.36828	-0.0394972	291.293	0	6	5	0	0	0	0	68	0	5	526.545	0	0.0415902	0	0	0	0	36.4	0	5
RXRG	-2.94221	0.372026	-1.44734	-1.00977	-1.23431	-0.771072	393.814	0	2	1	227	12	0	6	0	1	1	686.707	0	0.150459	61.4	7.5	0	2.6	0	0.4	1
HIST1H2BD	-2.41729	1.9386	0.383669	1.02117	1.17132	1.16171	392.446	0	2	1	152	28	0	11	8	7	1	337.02	0	0.125994	41.1	17.6	0	4.8	4.3	2.5	1
MCOLN2	-4.07131	-1.59377	0.615403	0.11504	0.688491	0.510674	391.244	0	5	1	219	16	3	11	7	0	1	587.347	0	0.156575	59.2	10.1	0.7	4.8	3.7	0	1
CAP1	-0.987459	-0.156198	-0.0441511	-0.123751	0.550375	0.812149	286.112	0	6	1	0	0	0	2	2	0	4	11.8831	0.0364258	0.00244648	0	0	0	0.9	1.1	0	5
DUSP19	-0.928293	-0.165575	-0.69607	-0.153666	-2.54	-0.372278	284.754	0	4	5	1	0	0	1	62	1	5	452.333	0	0.0397554	0.3	0	0	0.4	33.2	0.4	5
TYRO3	2.13446	-0.160531	-0.252221	-1.07503	-0.4528	-1.28503	390.89	0	1	6	102	0	3	17	0	16	1	221.042	0	0.0844037	27.6	0	0.7	7.4	0	5.6	1
HOXA1	-0.58981	-0.293999	0.386386	1.06007	1.7649	1.80307	278.728	0	6	1	12	0	1	3	15	8	5	38.9566	2.42313312193154e-07	0.0238532	3.2	0	0.2	1.3	8	2.8	5
SOX9	4.68949	1.9701	3.29554	-0.315381	1.85246	0.378388	389.874	0	1	4	323	32	267	29	72	21	1	348.08	0	0.455046	87.3	20.1	65.8	12.7	38.5	7.4	1
SCN2B	-3.10838	0.221311	-1.00923	-1.77592	-1.23078	-1.37624	389.852	0	2	1	249	2	0	1	0	0	1	835.403	0	0.154128	67.3	1.3	0	0.4	0	0	1
GPR82	-1.61896	-0.689755	0.172173	0.112776	0.956881	0.419344	276.493	0	5	1	0	0	1	5	14	8	5	52.8808	3.55838580823331e-10	0.0171254	0	0	0.2	2.2	7.5	2.8	5
RNF112	-2.41617	-0.137782	-0.867232	-0.178307	-0.602233	-0.152338	389.638	0	2	1	99	0	0	2	2	2	1	308.299	0	0.0642202	26.8	0	0	0.9	1.1	0.7	1
DNAJC2	2.97916	0.431273	1.23115	0.904472	1.18558	0.628735	389.545	0	1	2	185	1	7	3	2	1	1	562.558	0	0.121713	50	0.6	1.7	1.3	1.1	0.4	1
PNMA1	-2.71894	0.591698	-0.852238	0.819281	-0.396957	1.16448	389.354	0	6	1	178	0	10	9	0	4	1	500.901	0	0.122936	48.1	0	2.5	3.9	0	1.4	1
GTPBP4	2.69578	0.310687	1.26684	0.552333	1.10137	0.503518	389.354	0	1	2	134	0	4	2	2	0	1	417.677	0	0.0868502	36.2	0	1	0.9	1.1	0	1
WNT3	4.22941	0.0894506	0.252052	0.251588	2.34758	0.509948	388.922	0	1	2	251	0	1	4	66	9	1	626.906	0	0.202446	67.8	0	0.2	1.7	35.3	3.2	1
SMTNL1	0.651512	-0.621424	0.822356	-2.12712	1.21677	-1.84445	269.69	0	5	4	35	0	26	10	28	10	1	40.3571	1.26509943521036e-07	0.0666667	9.5	0	6.4	4.4	15	3.5	5
RSAD2	-3.97605	-0.513114	0.0561359	1.18429	1.1465	2.81573	388.734	0	6	1	239	10	22	48	20	152	1	340.667	0	0.300306	64.6	6.3	5.4	21	10.7	53.5	1
MMP27	-1.63019	0.175824	-0.739522	-0.892751	-0.759819	-0.979148	266.694	0	2	1	1	0	0	0	1	1	1	3.30643	0.652858	0.00183486	0.3	0	0	0	0.5	0.4	5
VAPA	-2.0984	0.306835	-0.376269	-0.165069	-0.236708	-0.143613	388.138	0	2	1	83	0	0	1	0	0	1	278.489	0	0.0513761	22.4	0	0	0.4	0	0	1
PACSIN2	-2.82199	0.0480069	-0.4784	-0.330651	-1.13882	-0.0556395	387.901	0	2	1	140	3	2	7	1	0	1	416.138	0	0.093578	37.8	1.9	0.5	3.1	0.5	0	1
SLC22A23	-3.56624	0.514693	-0.379026	0.0200427	-0.690393	0.61564	387.195	0	6	1	247	1	12	14	9	5	1	657.957	0	0.176147	66.8	0.6	3	6.1	4.8	1.8	1
GDF15	5.51428	2.02681	2.68987	0.918216	0.793611	-0.3	387.053	0	1	6	319	51	176	37	31	6	1	379.269	0	0.379205	86.2	32.1	43.3	16.2	16.6	2.1	1
CAD	3.21317	-0.440218	1.49602	1.0632	1.64524	1.08933	386.237	0	1	2	217	2	10	5	11	2	1	602.335	0	0.15107	58.6	1.3	2.5	2.2	5.9	0.7	1
RAB11FIP2	0.200751	-0.623476	-0.235421	-0.576565	-2.47254	-0.086875	260.236	0	1	5	3	0	1	3	52	0	5	343.542	0	0.0360856	0.8	0	0.2	1.3	27.8	0	5
AFF3	-4.59003	-0.980888	-2.44684	-0.671223	-4.6483	-1.03762	385.721	0	4	5	318	4	183	7	148	1	1	509.584	0	0.404281	85.9	2.5	45.1	3.1	79.1	0.4	1
LOC25845	-4.86193	0.844822	-0.934396	0.257818	-2.01395	-0.380132	385.252	0	2	1	294	13	82	4	54	1	1	526.074	0	0.274006	79.5	8.2	20.2	1.7	28.9	0.4	1
LASP1	-0.662105	0.162572	0.626544	0.713545	0.331531	1.15684	257.538	0	6	1	2	0	4	2	3	1	3	4.25958	0.512679	0.00733945	0.5	0	1	0.9	1.6	0.4	5
LIFR	-7.42555	-1.45804	-2.12294	-1.73848	-4.69262	-2.01242	385.069	0	2	1	353	22	126	85	147	73	1	299.144	0	0.492966	95.4	13.8	31	37.1	78.6	25.7	1
HSD3B2	-5.32253	-0.180264	1.36516	-0.241807	-0.166012	-0.317675	384.983	0	3	1	346	3	71	3	11	1	1	830.601	0	0.266055	93.5	1.9	17.5	1.3	5.9	0.4	1
PGM1	-3.76268	0.269511	-1.02045	-1.45771	-0.964106	-1.17447	384.857	0	2	1	246	1	19	19	8	5	1	615.29	0	0.182263	66.5	0.6	4.7	8.3	4.3	1.8	1
FER1L6	-7.29644	3.23125	-1.24576	-0.390292	-2.76158	0.188307	384.85	0	2	1	310	83	194	13	108	14	1	318.691	0	0.44159	83.8	52.2	47.8	5.7	57.8	4.9	1
AMPD2	2.29299	-0.308268	0.620908	0.533041	0.843174	0.72686	384.726	0	1	2	84	0	0	2	2	2	1	257.405	0	0.0550459	22.7	0	0	0.9	1.1	0.7	1
HSD17B11	-2.78079	0.926052	0.220968	0.0877663	0.556649	0.033985	384.452	0	2	1	151	3	3	4	18	1	1	396.874	0	0.110092	40.8	1.9	0.7	1.7	9.6	0.4	1
SEC14L2	2.93867	1.32303	-0.644493	-0.358139	0.328546	1.18443	384.373	0	1	3	179	12	9	11	3	31	1	366.709	0	0.149847	48.4	7.5	2.2	4.8	1.6	10.9	1
P2RY4	-2.047	0.17616	-0.186975	-0.280731	0.0450039	-0.549655	251.786	0	2	1	1	1	2	2	4	0	5	9.92623	0.0773526	0.00611621	0.3	0.6	0.5	0.9	2.1	0	5
KRT33A	0.0829949	0.0936929	-0.81284	-0.958587	-0.470916	-1.3246	250.762	0	2	6	2	1	0	2	4	0	5	12.8234	0.025091	0.00550459	0.5	0.6	0	0.9	2.1	0	5
S100A2	7.32062	2.36578	-0.0358368	0.486245	3.68937	1.10212	384.085	0	1	3	333	42	18	27	126	8	1	626.209	0	0.338838	90	26.4	4.4	11.8	67.4	2.8	1
TMEM140	-2.66255	-1.21437	-0.225472	-0.0132599	0.0500736	0.479002	384.064	0	6	1	141	4	0	5	0	0	1	437.97	0	0.0917431	38.1	2.5	0	2.2	0	0	1
LPAR1	-5.58444	-0.474371	-1.93965	-1.00282	-1.42206	-0.645693	384.019	0	2	1	329	1	97	26	33	14	1	563.371	0	0.30581	88.9	0.6	23.9	11.4	17.6	4.9	1
HIST1H4J	-0.720523	-0.247055	0.180517	0.961895	1.60655	0.741431	246.555	0	5	1	0	0	1	12	17	3	5	76.4176	4.66293670342566e-15	0.0201835	0	0	0.2	5.2	9.1	1.1	5
RNF7	-0.960518	0.561559	0.028814	0.847485	0.915092	0.324361	246.544	0	5	1	1	1	0	0	2	0	5	8.4188	0.134615	0.00244648	0.3	0.6	0	0	1.1	0	5
SPINK2	-2.37046	-0.602	-1.10433	0.163147	0.136297	-0.447246	246.439	0	4	1	0	2	0	13	11	0	4	62.6803	3.39051009490277e-12	0.0159021	0	1.3	0	5.7	5.9	0	5
ABCD3	-2.52182	0.470899	-0.178484	-1.43693	-1.1383	-1.52307	383.945	0	2	1	122	0	0	9	3	4	1	344.031	0	0.0844037	33	0	0	3.9	1.6	1.4	1
TECR	0.869831	0.71997	-0.20081	-0.559631	1.0218	-1.0757	244.884	0	5	6	4	0	1	2	9	0	5	34.7186	1.71229394019257e-06	0.00978593	1.1	0	0.2	0.9	4.8	0	5
ABCA9	-3.71645	0.122026	-1.14684	-0.918855	-2.03466	-0.81431	383.761	0	2	1	295	2	0	3	52	0	1	807.954	0	0.215291	79.7	1.3	0	1.3	27.8	0	1
SPTBN5	4.78467	-0.665476	0.804024	-0.257594	0.0601047	-0.357922	383.761	0	1	2	245	13	17	6	1	0	1	669.819	0	0.172477	66.2	8.2	4.2	2.6	0.5	0	1
KIAA1143	0.611972	-0.247839	0.121045	-0.712359	-0.742582	-0.941142	241.99	0	1	6	0	0	0	1	1	0	4	5.94153	0.31195	0.00122324	0	0	0	0.4	0.5	0	5
KIAA0513	-4.9981	0.0161428	-1.22327	-1.09319	-2.15199	-0.533635	383.46	0	2	1	296	1	41	21	54	10	1	577.396	0	0.258716	80	0.6	10.1	9.2	28.9	3.5	1
ECE1	-1.97625	0.20499	0.083262	1.48167	0.550914	0.941797	383.433	0	4	1	66	0	1	38	2	5	1	153.549	0	0.0685015	17.8	0	0.2	16.6	1.1	1.8	1
STK17B	-2.69879	-1.30156	0.23486	-0.0520327	0.471982	0.681336	383.375	0	6	1	164	8	7	12	2	2	1	424.45	0	0.119266	44.3	5	1.7	5.2	1.1	0.7	1
SH3GL1	1.03183	0.298824	-0.463175	-0.459819	0.67219	-0.370541	237.656	0	1	3	1	0	1	1	1	0	1	2.08227	0.837649	0.00244648	0.3	0	0.2	0.4	0.5	0	5
ACAN	5.86121	0.146912	3.3718	1.38498	1.75421	1.94966	383.351	0	1	2	327	0	253	39	40	80	1	332.684	0	0.451988	88.4	0	62.3	17	21.4	28.2	1
TXNRD3IT1	1.5526	0.262011	-0.0870102	0.170832	-0.500503	0.26741	235.416	0	1	5	7	0	0	2	6	0	1	22.323	0.000454502	0.00917431	1.9	0	0	0.9	3.2	0	5
GRB2	-0.590661	-0.891101	0.0028304	0.410047	0.570167	0.33665	234.912	0	5	2	0	0	0	1	1	0	4	5.94153	0.31195	0.00122324	0	0	0	0.4	0.5	0	5
CNN2	2.8764	-0.248383	0.385273	-0.190512	0.970493	0.241426	382.309	0	1	2	183	0	1	11	4	0	1	549.709	0	0.121713	49.5	0	0.2	4.8	2.1	0	1
CARD14	3.42385	0.630686	0.866947	-0.930387	1.80989	-0.613926	382.247	0	1	4	220	3	13	17	25	21	1	452.557	0	0.182875	59.5	1.9	3.2	7.4	13.4	7.4	1
CLEC9A	-2.17699	-0.85542	-0.536891	-0.391576	-0.0622248	-0.304135	231.934	0	5	1	0	0	0	1	9	1	5	54.555	1.61158308920051e-10	0.00672783	0	0	0	0.4	4.8	0.4	5
FMO5	-5.19666	0.957458	-0.422519	-1.06566	-3.60175	-1.07941	382.229	0	2	1	299	18	38	2	112	0	1	626.751	0	0.28685	80.8	11.3	9.4	0.9	59.9	0	1
TMEM63A	2.70722	0.439364	1.49003	-0.950713	0.162656	-0.999004	382.129	0	1	6	160	4	21	11	14	2	1	343.026	0	0.129664	43.2	2.5	5.2	4.8	7.5	0.7	1
MMP12	2.2813	-3.36919	1.87682	2.19215	5.11324	3.45706	229.072	0	5	2	189	88	118	118	147	175	1	73.0366	2.38697950294409e-14	0.510703	51.1	55.3	29.1	51.5	78.6	61.6	5
OSBPL3	3.52159	0.780233	1.80809	0.53794	1.21987	1.19675	381.774	0	1	4	266	2	23	9	4	2	1	725.3	0	0.187156	71.9	1.3	5.7	3.9	2.1	0.7	1
CNGA3	-2.95228	1.52137	-0.893114	-0.331136	-1.30201	-0.640274	381.353	0	2	1	236	34	0	8	0	1	1	647.401	0	0.170642	63.8	21.4	0	3.5	0	0.4	1
LOC572558	-2.84629	-0.293727	-1.59342	-0.637764	-1.49731	-0.716641	381.352	0	2	1	216	5	0	3	0	0	1	697.832	0	0.137003	58.4	3.1	0	1.3	0	0	1
SLC39A10	3.12096	0.166427	1.5857	0.510436	1.3238	0.770815	381.336	0	1	2	204	0	18	1	6	1	1	576.653	0	0.140673	55.1	0	4.4	0.4	3.2	0.4	1
CRHBP	-1.88227	-1.5115	-0.819264	-0.59706	-0.448082	-0.839527	225.805	0	5	1	0	0	0	2	2	1	4	8.85785	0.11487	0.0030581	0	0	0	0.9	1.1	0.4	5
UGT1A1	-4.3872	7.81509	-1.00354	0.836709	1.43686	0.152751	380.814	0	2	1	295	106	78	38	44	12	1	391.508	0	0.350459	79.7	66.7	19.2	16.6	23.5	4.2	1
SEMA3E	-4.20908	0.830996	-0.992933	-1.03545	-3.31219	-1.40246	379.602	0	2	1	320	17	54	6	112	0	1	624.881	0	0.311315	86.5	10.7	13.3	2.6	59.9	0	1
LOC100130933	-2.77027	1.21488	-0.288595	-0.320196	-1.14678	-0.740216	379.234	0	2	1	164	5	0	10	0	0	1	490.398	0	0.10948	44.3	3.1	0	4.4	0	0	1
LEPREL1	-4.87228	-0.794872	-2.13729	1.50867	-1.49372	2.86339	378.918	0	6	1	258	12	156	104	72	142	1	105.81	0	0.455046	69.7	7.5	38.4	45.4	38.5	50	1
RIMKLA	-3.60772	0.62074	0.311726	0.06188	-0.96648	-1.05829	378.398	0	2	1	226	0	2	9	23	0	1	628.155	0	0.159021	61.1	0	0.5	3.9	12.3	0	1
PRHOXNB	-1.70029	0.028948	-0.665433	0.00429529	0.249508	0.00293265	221.922	0	5	1	2	0	9	0	8	0	3	28.5496	2.84147228543086e-05	0.0116208	0.5	0	2.2	0	4.3	0	5
C16orf74	-0.597685	0.245509	-0.644679	1.55781	0.917399	1.73092	219.275	0	6	3	16	5	1	21	18	10	4	40.9649	9.53717741447591e-08	0.0434251	4.3	3.1	0.2	9.2	9.6	3.5	5
ARMC10	2.2928	0.537399	0.573026	0.474412	0.441552	0.184388	378.227	0	1	6	85	0	3	1	0	0	1	270.214	0	0.0544343	23	0	0.7	0.4	0	0	1
CDH19	-3.53622	0.4963	-1.56081	-1.22155	-2.32314	-1.11938	377.497	0	2	1	303	10	1	3	84	1	1	763.402	0	0.245872	81.9	6.3	0.2	1.3	44.9	0.4	1
WDR62	2.52345	0.663519	1.77087	0.716796	2.46038	0.118769	377.251	0	1	6	130	1	13	3	40	0	1	291.204	0	0.114373	35.1	0.6	3.2	1.3	21.4	0	1
TMPRSS11BNL	0.00762627	0.0296916	-1.16956	-1.37509	0.163676	-1.89705	214.749	0	5	6	0	0	1	0	31	0	5	230.699	0	0.0195719	0	0	0.2	0	16.6	0	5
SLC6A9	-3.41108	0.112058	-0.267132	0.0555708	0.128044	0.274364	377.116	0	6	1	204	0	1	3	2	4	1	646.248	0	0.130887	55.1	0	0.2	1.3	1.1	1.4	1
NEURL1B	-3.41173	1.02389	-0.485483	0.744307	0.519898	0.444499	377.025	0	2	1	201	5	20	35	10	4	1	416.306	0	0.168196	54.3	3.1	4.9	15.3	5.3	1.4	1
NUAK2	0.149847	-1.62093	0.695765	-1.12944	1.84964	-0.801468	212.585	0	5	2	15	19	5	20	29	8	5	64.256	1.59872115546023e-12	0.0587156	4.1	11.9	1.2	8.7	15.5	2.8	5
SHROOM4	2.8328	-0.157595	0.332216	-1.18309	-0.580525	-1.05004	376.947	0	1	4	205	0	0	22	12	17	1	494.326	0	0.156575	55.4	0	0	9.6	6.4	6	1
FGD6	-0.708351	0.687255	1.11789	1.00205	2.073	1.82995	211.28	0	5	1	18	3	6	20	31	12	5	62.8499	3.12727621576414e-12	0.0550459	4.9	1.9	1.5	8.7	16.6	4.2	5
LRTM1	-0.314215	-1.32284	0.253066	-1.29937	0.315118	-1.29557	209.747	0	5	2	1	0	14	0	8	1	3	32.6274	4.46195024417229e-06	0.0146789	0.3	0	3.4	0	4.3	0.4	5
XPR1	-0.243841	-0.0309328	0.831961	1.11761	1.85363	1.71093	208.859	0	5	1	2	0	4	18	28	20	5	88.4578	0	0.0440367	0.5	0	1	7.9	15	7	5
ENHO	-2.67659	0.148604	-1.03266	0.135173	-0.669781	-0.801239	376.854	0	2	1	162	3	1	13	0	1	1	471.55	0	0.110092	43.8	1.9	0.2	5.7	0	0.4	1
CEACAM3	-2.025	-1.06367	0.29224	-0.258711	0.169186	-0.379773	208.09	0	3	1	13	0	17	1	8	0	3	24.5215	0.000172322	0.0238532	3.5	0	4.2	0.4	4.3	0	5
BTBD3	-2.7593	0.675129	0.0506197	-0.118652	-1.59216	-0.111907	376.827	0	2	1	142	1	3	7	22	0	1	360.607	0	0.107034	38.4	0.6	0.7	3.1	11.8	0	1
KIAA0408	-4.30342	-0.472425	-2.26089	-1.50335	-1.74051	-1.37416	376.724	0	2	1	334	5	199	2	1	2	1	659.12	0	0.33211	90.3	3.1	49	0.9	0.5	0.7	1
OXTR	4.37625	-0.201701	1.38565	0.419234	0.849418	0.312716	376.353	0	1	2	269	4	34	6	8	3	1	680.462	0	0.198165	72.7	2.5	8.4	2.6	4.3	1.1	1
NOLC1	2.79501	0.482887	1.18653	0.280039	1.01063	0.535735	376.291	0	1	4	164	1	2	0	1	0	1	539.657	0	0.102752	44.3	0.6	0.5	0	0.5	0	1
PDX1	7.73484	0.948649	1.19125	1.5533	0.825526	2.01878	376.207	0	1	5	354	6	6	45	52	69	1	633.01	0	0.325382	95.7	3.8	1.5	19.7	27.8	24.3	1
EPHA10	-3.11216	1.16814	0.87707	0.0470631	0.172877	-0.647876	375.184	0	2	1	170	1	1	14	4	1	1	485.786	0	0.11682	45.9	0.6	0.2	6.1	2.1	0.4	1
PGD	0.980767	-0.293768	-0.200437	-0.805418	1.09396	-1.66575	204.694	0	5	6	18	0	3	6	33	16	5	91.3721	0	0.0464832	4.9	0	0.7	2.6	17.6	5.6	5
CLECL1	-1.66359	-1.67968	-0.261486	0.17785	0.338946	0.0824094	204.637	0	5	2	0	0	4	13	11	0	4	55.1782	1.19967036305013e-10	0.0171254	0	0	1	5.7	5.9	0	5
ATP6V0D2	-2.67614	-0.819256	1.34378	0.634425	1.99764	1.39103	374.732	0	5	1	178	0	63	16	48	49	1	187.773	0	0.216514	48.1	0	15.5	7	25.7	17.3	1
PDE2A	-5.38853	-2.14526	-2.10101	-1.31043	-2.88252	-0.488492	374.593	0	6	1	322	48	119	13	94	2	1	434.402	0	0.365749	87	30.2	29.3	5.7	50.3	0.7	1
TAT	-2.52415	0.0860438	-0.237174	0.0434671	1.31606	-0.251882	203.283	0	5	1	0	8	9	8	29	5	5	92.4967	0	0.0360856	0	5	2.2	3.5	15.5	1.8	5
ARSF	-0.324688	0.330585	-1.03191	-1.79479	-0.15323	-1.95003	203.136	0	2	6	3	8	1	0	19	0	5	93.4596	0	0.0189602	0.8	5	0.2	0	10.2	0	5
LOC389332	-4.66334	2.0344	-0.233685	0.290046	0.948045	-0.620567	374.558	0	2	1	277	48	6	18	42	2	1	575.59	0	0.240367	74.9	30.2	1.5	7.9	22.5	0.7	1
IPO5	2.13748	0.0586616	0.559483	-0.35778	-0.13333	-0.16933	374.512	0	1	4	89	0	2	0	0	0	1	293.817	0	0.0556575	24.1	0	0.5	0	0	0	1
IMPDH1	3.28922	-0.384505	0.405259	1.10272	0.0295911	1.84649	373.933	0	1	2	230	0	2	24	2	27	1	564.548	0	0.174312	62.2	0	0.5	10.5	1.1	9.5	1
SDAD1	1.30402	-0.0226575	0.525435	-0.0325757	0.282418	0.236411	200.275	0	1	4	2	0	0	1	2	0	1	6.95774	0.223803	0.0030581	0.5	0	0	0.4	1.1	0	5
EHHADH	-2.53845	0.630551	0.0401905	0.466678	-0.154171	0.296019	373.789	0	2	1	137	0	1	2	1	0	1	447.511	0	0.0862385	37	0	0.2	0.9	0.5	0	1
KIAA1244	1.12067	1.55776	1.54887	-0.590796	-1.33845	-1.82517	200.226	0	2	6	64	8	42	28	62	52	1	58.9832	1.97136751367566e-11	0.156575	17.3	5	10.3	12.2	33.2	18.3	5
CD2AP	-1.16571	0.771467	0.777735	-0.488543	0.668314	0.0902434	200.009	0	3	1	13	0	5	4	10	0	1	25.3763	0.000117851	0.0195719	3.5	0	1.2	1.7	5.3	0	5
PDZD4	-4.73472	-0.87253	-2.08296	-0.50227	-2.04716	-1.04941	373.59	0	4	1	321	0	129	12	63	0	1	538	0	0.321101	86.8	0	31.8	5.2	33.7	0	1
C10orf140	-1.57413	-0.185507	-0.519871	0.0384599	0.123729	-0.306329	199.451	0	5	1	0	0	0	0	5	0	5	38.7166	2.7080989706274e-07	0.0030581	0	0	0	0	2.7	0	5
RFC3	3.12866	0.211904	1.57721	0.855158	1.7422	0.759846	373.56	0	1	2	211	0	12	0	9	0	1	621.547	0	0.141896	57	0	3	0	4.8	0	1
DTX4	-1.31241	0.792099	1.45176	-0.131867	0.56362	-0.199361	198.432	0	3	1	23	3	11	11	23	7	1	33.393	3.14424076441888e-06	0.0477064	6.2	1.9	2.7	4.8	12.3	2.5	5
ACVR1C	-2.81296	-0.191514	0.255084	0.886464	0.51625	1.00781	373.516	0	6	1	161	1	0	5	0	1	1	514.96	0	0.102752	43.5	0.6	0	2.2	0	0.4	1
FAM189A1	-5.40484	-1.07948	-1.10791	0.217345	-0.580996	0.152145	373.513	0	4	1	262	5	0	20	6	16	1	688.52	0	0.188991	70.8	3.1	0	8.7	3.2	5.6	1
P4HTM	0.614041	0.405138	0.103161	-0.114101	-1.0808	-1.7021	197.875	0	1	6	3	0	1	14	20	24	6	71.1705	5.85087533977457e-14	0.0379205	0.8	0	0.2	6.1	10.7	8.5	5
SGPP1	-2.1432	-1.10519	-0.0124089	0.0509691	-0.0909071	1.3767	373.469	0	6	1	87	8	3	2	5	3	1	210.89	0	0.066055	23.5	5	0.7	0.9	2.7	1.1	1
IGFBP6	-5.43267	1.27415	-2.76156	-0.256369	-2.20127	1.71087	372.756	0	6	1	316	19	182	103	75	103	1	159.85	0	0.488073	85.4	11.9	44.8	45	40.1	36.3	1
XKRX	2.91358	0.16985	-0.212104	-0.685875	0.425696	-0.731434	372.577	0	1	6	176	3	3	4	3	0	1	536.937	0	0.115596	47.6	1.9	0.7	1.7	1.6	0	1
SFTA2	21.9479	2.21891	0.121316	-0.92854	-0.0678676	-1.54415	372.294	0	1	6	331	47	19	7	13	0	1	806.352	0	0.255046	89.5	29.6	4.7	3.1	7	0	1
C1orf115	-5.37877	-0.548278	-0.744597	-0.62713	-1.22562	-1.72051	371.727	0	2	1	319	7	38	20	25	45	1	594.394	0	0.277676	86.2	4.4	9.4	8.7	13.4	15.8	1
FAM181B	-1.98275	0.104037	-0.949662	0.284535	0.0784685	0.322631	195.233	0	6	1	2	1	1	14	18	8	5	61.2877	6.58417764753949e-12	0.0269113	0.5	0.6	0.2	6.1	9.6	2.8	5
LPP	-3.53531	0.233899	-0.71512	0.0719289	-1.11583	0.321815	371.463	0	6	1	232	3	14	9	2	0	1	660.535	0	0.159021	62.7	1.9	3.4	3.9	1.1	0	1
PINK1	-3.36752	0.22771	-1.41013	-1.70692	-1.68521	-0.918523	370.753	0	2	1	222	0	5	28	9	2	1	576.9	0	0.162691	60	0	1.2	12.2	4.8	0.7	1
PPA1	2.54823	0.610222	0.918551	-0.274263	1.12382	-0.188411	370.646	0	1	4	144	0	1	0	4	0	1	466.937	0	0.0911315	38.9	0	0.2	0	2.1	0	1
HLA-C	-0.936779	-0.191267	0.299381	0.434781	1.22734	1.21162	193.51	0	5	1	15	0	1	0	10	1	1	42.5693	4.51730757244917e-08	0.0165138	4.1	0	0.2	0	5.3	0.4	5
TLL1	-2.55298	-0.164702	-0.722306	-0.543274	-0.87393	1.34631	370.29	0	6	1	168	0	0	2	2	27	1	449.141	0	0.121713	45.4	0	0	0.9	1.1	9.5	1
STK32B	-1.75043	-0.108353	-0.914492	0.170063	-1.70928	0.0913741	192.657	0	4	1	23	0	0	14	13	3	1	46.3666	7.64768792738124e-09	0.0324159	6.2	0	0	6.1	7	1.1	5
RHBDF2	3.0152	-0.912004	1.38756	0.288254	1.84501	1.13776	369.84	0	1	2	184	6	13	10	19	2	1	426.474	0	0.143119	49.7	3.8	3.2	4.4	10.2	0.7	1
HM13	2.56761	0.57924	0.431895	0.0549987	0.633025	0.0806602	369.384	0	1	4	125	1	0	4	0	0	1	402.078	0	0.0795107	33.8	0.6	0	1.7	0	0	1
GLTP	-3.58596	-0.165936	-1.20644	-0.700493	0.215718	-1.10739	369.274	0	5	1	279	0	2	5	20	26	1	726.906	0	0.203058	75.4	0	0.5	2.2	10.7	9.2	1
ABP1	-3.57176	3.27664	1.72055	-0.519843	0.962634	0.0298982	368.679	0	2	1	240	94	160	11	77	4	1	269.425	0	0.35841	64.9	59.1	39.4	4.8	41.2	1.4	1
TIGD4	2.42817	0.170789	0.674037	-0.46242	0.515056	-0.648693	368.581	0	1	6	144	1	7	1	6	0	1	420.624	0	0.0972477	38.9	0.6	1.7	0.4	3.2	0	1
KRTAP2-2	0.0706555	-0.610322	0.101922	-0.66323	0.139253	-0.676958	190.971	0	5	6	2	0	2	0	2	0	1	5.45955	0.362402	0.00366972	0.5	0	0.5	0	1.1	0	5
FAM49B	1.29238	-0.779783	1.16103	0.770439	1.97853	1.42594	190.834	0	5	2	28	0	4	9	16	1	1	51.504	6.81831036075664e-10	0.035474	7.6	0	1	3.9	8.6	0.4	5
DAZAP2	-1.04444	-0.471216	-0.340212	0.0706062	0.0571503	-0.0624079	189.926	0	4	1	0	0	0	0	1	0	5	7.74332	0.170961	0.000611621	0	0	0	0	0.5	0	5
KCNK13	-0.917257	-1.02263	0.553126	0.353187	1.52836	0.481449	189.809	0	5	2	0	0	9	3	32	2	5	157.623	0	0.0281346	0	0	2.2	1.3	17.1	0.7	5
FGFR2	-6.50016	0.826818	-0.395506	-0.48311	-0.0948621	-1.64107	368.256	0	2	1	299	10	59	40	23	34	1	465.766	0	0.284404	80.8	6.3	14.5	17.5	12.3	12	1
SCGB2A1	-3.04016	1.48112	-1.33683	-0.837838	-1.56519	-1.43478	368.211	0	2	1	236	23	1	7	0	0	1	676.482	0	0.163303	63.8	14.5	0.2	3.1	0	0	1
DUPD1	0.0509665	-0.215736	-0.121498	-1.11543	0.0225041	-1.06185	188.872	0	1	4	1	0	1	0	1	1	1	1.73659	0.884258	0.00244648	0.3	0	0.2	0	0.5	0.4	5
KCTD5	-0.715038	0.272231	0.282565	0.240858	1.05511	0.636845	187.641	0	5	1	1	0	0	1	1	0	1	3.76732	0.583378	0.00183486	0.3	0	0	0.4	0.5	0	5
SYP	-3.50053	0.235642	-0.919178	0.278171	-1.27154	-0.563095	367.481	0	4	1	266	6	5	12	1	0	1	793.354	0	0.17737	71.9	3.8	1.2	5.2	0.5	0	1
AGXT2L2	-2.71779	-0.69456	-0.490687	-0.42895	-0.708847	-0.452147	366.341	0	4	1	160	0	0	2	0	1	1	531.225	0	0.0996942	43.2	0	0	0.9	0	0.4	1
TLR6	-1.04841	-0.991315	0.201891	0.362973	0.890002	0.804464	186.437	0	5	1	0	0	2	8	11	0	5	51.9044	5.64385316259575e-10	0.012844	0	0	0.5	3.5	5.9	0	5
MYO1A	-4.66403	3.36709	0.237075	0.225253	-0.810911	-0.413125	365.98	0	2	1	270	88	72	9	99	2	1	402.485	0	0.330275	73	55.3	17.7	3.9	52.9	0.7	1
TEF	-4.08006	-0.144383	-1.78919	-0.561362	-1.37612	-0.914359	365.659	0	2	1	289	1	51	12	21	11	1	615.358	0	0.235474	78.1	0.6	12.6	5.2	11.2	3.9	1
PRKACB	-4.94321	-0.147317	-1.00411	-0.799664	-2.70082	-0.11761	365.659	0	6	1	274	4	34	22	62	2	1	540.851	0	0.243425	74.1	2.5	8.4	9.6	33.2	0.7	1
SNORD1C	3.53455	-0.112013	1.53773	0.969909	0.603084	0.96008	365.622	0	1	2	224	0	21	2	2	4	1	631.013	0	0.15474	60.5	0	5.2	0.9	1.1	1.4	1
CCL28	-5.72802	-0.792935	-0.77075	-1.58744	0.0692014	-1.71345	365.318	0	5	1	299	11	47	29	9	27	1	564.032	0	0.258104	80.8	6.9	11.6	12.7	4.8	9.5	1
ATP2B1	-2.13651	-0.623629	0.593536	0.98616	0.192571	0.679667	365.258	0	4	1	74	1	2	30	2	6	1	153.629	0	0.0703364	20	0.6	0.5	13.1	1.1	2.1	1
C14orf43	-2.60699	-0.568425	-0.596042	-0.543127	-0.346493	0.540514	365.181	0	6	1	129	2	0	7	0	1	1	392.885	0	0.0850153	34.9	1.3	0	3.1	0	0.4	1
CCDC78	7.11816	0.07736	1.45926	1.14886	0.737919	-0.0109142	364.582	0	1	6	288	0	59	26	10	3	1	614.761	0	0.236086	77.8	0	14.5	11.4	5.3	1.1	1
SIK2	-0.191938	-0.269802	-0.527555	-0.868173	-2.42116	-0.941989	182.652	0	1	5	4	0	1	4	46	1	5	277.85	0	0.0342508	1.1	0	0.2	1.7	24.6	0.4	5
XCL2	-1.60266	-0.827507	-0.298537	0.32265	0.26957	0.212181	181.532	0	4	1	0	0	0	9	8	1	4	45.536	1.12880850222652e-08	0.0110092	0	0	0	3.9	4.3	0.4	5
KLHL35	5.61812	0.660879	1.39923	1.31331	0.280853	0.260512	364.528	0	1	6	307	1	43	55	3	13	1	636.257	0	0.258104	83	0.6	10.6	24	1.6	4.6	1
ADCY9	-3.43714	-0.0690088	-0.739367	-0.775773	-0.441434	-0.327349	364.246	0	2	1	214	0	6	13	3	2	1	618.395	0	0.145566	57.8	0	1.5	5.7	1.6	0.7	1
CUX2	-1.67447	-0.707906	-0.605916	-0.223109	-2.5361	-0.48204	181.225	0	4	5	1	0	5	10	50	3	5	260.408	0	0.0422018	0.3	0	1.2	4.4	26.7	1.1	5
CLMN	-3.08635	-0.133136	1.22203	-0.84052	-1.22687	-0.811248	364.183	0	3	1	192	3	13	23	50	7	1	370.297	0	0.176147	51.9	1.9	3.2	10	26.7	2.5	1
GNGT2	-1.09375	-1.32593	-0.0558426	0.165169	0.346704	0.234984	180.308	0	5	2	0	1	0	2	2	0	4	9.76305	0.0822345	0.0030581	0	0.6	0	0.9	1.1	0	5
IL1RN	1.83968	2.19582	-1.2408	-1.89183	1.49021	-1.40444	180.138	0	2	4	129	52	92	56	68	54	1	25.7909	9.79675970224081e-05	0.275841	34.9	32.7	22.7	24.5	36.4	19	5
AKD1	0.437242	-0.339041	-0.186838	-0.712779	-1.22069	-0.985643	179.196	0	1	5	1	0	1	1	7	0	5	34.4008	1.9811862930208e-06	0.00611621	0.3	0	0.2	0.4	3.7	0	5
CHGB	-6.48482	2.48388	-1.89092	-0.00789904	-1.84457	0.548336	364.136	0	2	1	329	97	161	33	4	56	1	357.377	0	0.415902	88.9	61	39.7	14.4	2.1	19.7	1
TUBG2	-0.287325	0.183719	-0.888572	0.545506	-0.964079	0.551078	178.35	0	6	5	3	0	2	2	7	0	5	22.6329	0.000396711	0.00856269	0.8	0	0.5	0.9	3.7	0	5
GAS2	2.7848	-0.0367448	0.0437346	-0.80972	-1.30049	-1.09649	363.263	0	1	5	162	0	4	3	0	0	1	517.975	0	0.103364	43.8	0	1	1.3	0	0	1
ZNF536	-2.8902	-0.0871101	-1.28605	-0.422991	-1.88687	-0.815998	363.079	0	2	1	205	4	1	9	0	1	1	627.535	0	0.134557	55.4	2.5	0.2	3.9	0	0.4	1
NAT10	2.6397	0.294467	1.10728	0.438169	1.04205	0.501821	362.555	0	1	2	127	0	2	0	3	3	1	394.032	0	0.0825688	34.3	0	0.5	0	1.6	1.1	1
P2RY6	-0.648741	-1.06356	0.880778	0.20279	1.44169	1.07935	176.488	0	5	2	16	7	3	17	20	9	5	34.922	1.55953476388415e-06	0.0440367	4.3	4.4	0.7	7.4	10.7	3.2	5
TRMT1	2.48229	-0.456463	0.62305	0.737178	0.872812	0.405169	361.726	0	1	2	116	1	1	4	1	1	1	356.678	0	0.075841	31.4	0.6	0.2	1.7	0.5	0.4	1
C7orf46	0.657091	0.278682	0.68489	-0.496678	-1.17058	-1.50766	175.415	0	3	6	27	0	3	2	34	0	5	136.931	0	0.040367	7.3	0	0.7	0.9	18.2	0	5
PITPNM2	-1.21759	-0.956082	-0.807327	0.225881	-1.69585	0.590277	175.4	0	6	5	30	3	7	4	19	1	1	53.863	2.23620233441579e-10	0.0391437	8.1	1.9	1.7	1.7	10.2	0.4	5
TCF21	-5.25247	-1.48103	-1.64898	-0.645664	-2.44824	-0.454029	360.147	0	6	1	297	18	74	15	68	7	1	476.094	0	0.292966	80.3	11.3	18.2	6.6	36.4	2.5	1
ARHGAP18	0.736298	0.0779661	0.790554	-1.14492	-1.01913	-0.387862	174.166	0	3	4	17	0	3	13	16	0	1	48.1064	3.37857175569667e-09	0.0299694	4.6	0	0.7	5.7	8.6	0	5
CPSF6	1.21694	-0.215058	0.788096	0.441523	0.690268	0.275365	174.124	0	1	2	0	1	5	0	4	0	3	15.0853	0.0100038	0.00611621	0	0.6	1.2	0	2.1	0	5
MS4A2	-2.98964	1.17177	-1.04063	-0.384782	-1.41048	-0.264151	359.718	0	2	1	209	9	0	0	0	1	1	666.212	0	0.133945	56.5	5.7	0	0	0	0.4	1
TMEM161B	-0.161234	-0.0339889	-0.276446	-0.462844	-1.80958	-0.473408	173.178	0	2	5	1	0	1	3	4	0	5	14.6219	0.0121064	0.00550459	0.3	0	0.2	1.3	2.1	0	5
TDGF3	4.14472	-1.28586	0.340956	-0.2949	-0.563408	-0.438082	359.367	0	1	2	257	0	35	4	8	0	1	674.527	0	0.185933	69.5	0	8.6	1.7	4.3	0	1
ATP2B4	-3.50376	0.380148	-1.09098	0.344793	-0.579834	0.780445	359.296	0	6	1	224	2	25	4	4	1	1	603.622	0	0.159021	60.5	1.3	6.2	1.7	2.1	0.4	1
TIFAB	-1.59794	-1.22487	-0.315544	0.0779459	0.896156	0.23629	172.469	0	5	1	0	0	0	6	22	7	5	101.311	0	0.0214067	0	0	0	2.6	11.8	2.5	5
ASTN2	-0.761202	-0.129995	-0.518665	1.08812	-1.79575	0.0877558	172.426	0	4	5	3	0	1	10	38	1	5	199.62	0	0.0324159	0.8	0	0.2	4.4	20.3	0.4	5
PLEKHH3	0.531503	0.893521	-0.97125	-0.150024	-0.843234	-0.738124	171.691	0	2	3	3	2	6	2	5	1	3	6.19877	0.287356	0.0116208	0.8	1.3	1.5	0.9	2.7	0.4	5
LOC401093	-4.45396	-0.293876	-1.47837	-0.624144	-1.34248	-1.0688	359.271	0	2	1	306	3	50	2	16	0	1	753.496	0	0.230581	82.7	1.9	12.3	0.9	8.6	0	1
SH2D1B	-1.77342	-0.731719	-0.248387	-1.00548	-0.0904442	-1.13079	170.595	0	5	1	0	1	0	0	3	0	5	18.2432	0.00265654	0.00244648	0	0.6	0	0	1.6	0	5
PANK3	-2.56939	0.45044	-0.0686199	-0.300638	0.210228	0.16022	359.092	0	2	1	141	0	0	5	1	0	1	451.91	0	0.0899083	38.1	0	0	2.2	0.5	0	1
TARP	-1.60809	-1.29067	0.19288	0.0833191	0.42958	0.1713	169.818	0	5	1	0	0	10	5	14	5	5	37.73	4.27508755507233e-07	0.0207951	0	0	2.5	2.2	7.5	1.8	5
HLA-B	-0.691815	-0.390161	0.47711	0.557621	1.50101	1.32184	169.793	0	5	1	20	0	0	4	32	1	5	133.188	0	0.0348624	5.4	0	0	1.7	17.1	0.4	5
DCAF15	1.12022	-0.460845	0.310775	0.756519	1.07409	0.760649	169.61	0	1	2	3	0	0	0	2	1	1	7.41676	0.191444	0.00366972	0.8	0	0	0	1.1	0.4	5
KIAA1549	3.60961	0.908466	1.18417	0.394803	0.392897	-0.10144	358.077	0	1	6	289	0	8	14	21	0	1	796.269	0	0.203058	78.1	0	2	6.1	11.2	0	1
ARPC5	-0.337907	-0.151907	0.630662	0.490948	1.08903	0.490648	169.398	0	5	1	0	0	0	1	1	0	4	5.94153	0.31195	0.00122324	0	0	0	0.4	0.5	0	5
HRNBP3	-3.87887	0.466404	-1.33551	1.29999	-1.27107	0.62469	358.059	0	4	1	314	10	4	28	0	16	1	821.15	0	0.227523	84.9	6.3	1	12.2	0	5.6	1
AHCY	2.99449	0.819115	0.879498	0.329142	1.11862	-0.237193	357.441	0	1	6	195	1	5	9	2	2	1	574.676	0	0.130887	52.7	0.6	1.2	3.9	1.1	0.7	1
C17orf53	1.90157	0.482868	1.13587	1.35749	2.12308	0.794843	168.574	0	5	2	33	1	2	3	20	0	1	83.3759	1.11022302462516e-16	0.0360856	8.9	0.6	0.5	1.3	10.7	0	5
KIF5C	-3.21948	-0.0488898	-0.502546	0.046614	-1.33313	-0.321877	357.067	0	4	1	252	5	1	13	0	1	1	765.105	0	0.166361	68.1	3.1	0.2	5.7	0	0.4	1
PRDX1	1.11798	0.148975	-0.116639	0.0226996	0.987698	-0.292195	167.592	0	1	6	12	0	0	3	9	0	1	34.6996	1.72727993719146e-06	0.0146789	3.2	0	0	1.3	4.8	0	5
ZMIZ2	2.25565	-0.744006	0.98368	0.330966	0.528291	-0.00300614	356.533	0	1	2	100	0	0	1	1	0	1	331.383	0	0.0623853	27	0	0	0.4	0.5	0	1
GNAI1	-3.49151	0.654434	-1.47555	0.574167	-0.911743	1.39808	356.427	0	6	1	204	2	69	13	34	7	1	323.607	0	0.201223	55.1	1.3	17	5.7	18.2	2.5	1
IRX5	9.2486	2.65046	-0.422118	0.116885	-0.154968	-0.395372	356.26	0	1	3	279	77	1	5	15	0	1	702.817	0	0.230581	75.4	48.4	0.2	2.2	8	0	1
AGAP3	2.34589	0.19384	0.22039	-0.166684	0.121286	0.0501935	356.035	0	1	4	97	0	0	3	1	0	1	311.382	0	0.0617737	26.2	0	0	1.3	0.5	0	1
MAPK3	-2.45754	1.19362	-1.22416	-1.29434	-0.287547	-1.14244	356.023	0	2	1	109	1	7	7	1	1	1	295.215	0	0.0770642	29.5	0.6	1.7	3.1	0.5	0.4	1
CDHR2	-6.17423	3.06807	-0.187697	0.472423	-0.70326	0.18756	355.843	0	2	1	298	85	124	18	107	6	1	351.429	0	0.390214	80.5	53.5	30.5	7.9	57.2	2.1	1
RAP1A	-2.59082	-0.727703	-1.16843	-0.805042	-1.09558	-0.119452	355.582	0	6	1	120	2	2	6	0	0	1	361.898	0	0.0795107	32.4	1.3	0.5	2.6	0	0	1
BAD	-2.12423	0.477135	-1.05326	0.648049	-0.497202	0.153042	355.418	0	4	1	74	1	0	12	0	1	1	198.843	0	0.0538226	20	0.6	0	5.2	0	0.4	1
PDE1C	-1.7073	-0.140652	-1.3033	-0.708536	-2.13933	-0.491978	164.936	0	2	5	0	0	0	3	38	0	5	268.503	0	0.0250765	0	0	0	1.3	20.3	0	5
WDR19	0.836417	-0.520995	0.188746	-0.229491	-0.662193	-0.475974	164.548	0	1	5	0	0	0	0	1	0	5	7.74332	0.170961	0.000611621	0	0	0	0	0.5	0	5
KCNJ15	2.21597	-0.620438	-1.85436	-1.32622	-1.68081	1.19722	164.544	0	1	3	129	45	115	64	73	8	1	81.7203	3.33066907387547e-16	0.265443	34.9	28.3	28.3	27.9	39	2.8	5
MIXL1	-1.25492	-0.282637	-0.667725	1.08501	1.06593	0.496553	164.523	0	4	1	1	0	2	30	27	14	4	114.494	0	0.0452599	0.3	0	0.5	13.1	14.4	4.9	5
NPM1	2.42385	0.147166	0.576642	-0.0217796	0.85749	0.158365	355.283	0	1	4	111	0	2	0	2	0	1	358.883	0	0.0703364	30	0	0.5	0	1.1	0	1
SGOL1	1.79306	0.811164	1.56438	1.02377	2.47608	0.750842	164.165	0	5	6	25	1	7	0	46	0	5	192.776	0	0.048318	6.8	0.6	1.7	0	24.6	0	5
LYAR	2.71963	0.282924	0.98716	0.401949	1.14816	0.54276	354.955	0	1	2	145	0	3	2	2	0	1	459.892	0	0.0929664	39.2	0	0.7	0.9	1.1	0	1
FAM84B	2.18863	1.3865	1.35688	-1.1469	-0.302117	-1.33654	354.789	0	1	6	111	8	20	18	12	21	1	140.661	0	0.116208	30	5	4.9	7.9	6.4	7.4	1
PRKCB	-6.11366	-2.94393	-1.758	-0.287856	-1.5661	0.0454439	354.314	0	6	1	316	82	120	16	40	0	1	443.78	0	0.35107	85.4	51.6	29.6	7	21.4	0	1
NRARP	-2.49974	1.18122	0.953633	0.983146	2.04096	0.243919	354.266	0	5	1	149	3	18	16	49	13	1	249.158	0	0.151682	40.3	1.9	4.4	7	26.2	4.6	1
GLRA4	-1.88033	-0.356052	-0.96686	-0.666596	0.2563	-0.30109	161.994	0	5	1	1	0	1	3	12	8	5	43.0077	3.68186972021789e-08	0.0152905	0.3	0	0.2	1.3	6.4	2.8	5
GPR34	-3.41764	-2.08702	-0.0870245	-0.566025	0.0496909	0.00347223	353.525	0	5	1	218	47	1	10	0	0	1	569.789	0	0.168807	58.9	29.6	0.2	4.4	0	0	1
SUCLG2	-2.6383	0.488859	-0.766765	-1.60608	-2.24299	-1.74062	353.457	0	2	1	125	0	0	16	51	8	1	269.916	0	0.122324	33.8	0	0	7	27.3	2.8	1
KIAA0020	2.5707	-0.175466	0.880503	-0.160097	0.698324	0.0968968	353.404	0	1	2	126	0	5	9	2	5	1	336.079	0	0.0899083	34.1	0	1.2	3.9	1.1	1.8	1
FGFRL1	3.37303	0.743881	0.706587	-0.163009	-0.88542	-0.114727	353.387	0	1	5	219	5	25	11	14	0	1	519.02	0	0.167584	59.2	3.1	6.2	4.8	7.5	0	1
UTP20	2.22951	-0.266135	1.1713	-0.204356	0.672459	-0.0192983	353.032	0	1	2	80	0	1	7	0	0	1	237.397	0	0.0538226	21.6	0	0.2	3.1	0	0	1
NOL6	2.44731	-0.0161433	1.1893	-0.263684	0.774653	0.329714	352.527	0	1	4	100	0	12	0	3	1	1	270.668	0	0.070948	27	0	3	0	1.6	0.4	1
MEX3A	3.63907	-0.572127	1.46647	0.820721	1.50832	0.195922	352.431	0	1	2	245	0	45	13	21	3	1	524.727	0	0.2	66.2	0	11.1	5.7	11.2	1.1	1
FAM129A	-6.97061	-1.17644	-2.52886	-1.1102	-2.47669	-0.956088	352.328	0	6	1	326	19	180	42	68	26	1	338.592	0	0.404281	88.1	11.9	44.3	18.3	36.4	9.2	1
FAM55D	-9.90762	1.26888	-0.906131	-0.353628	-0.0389832	-1.22271	352.142	0	2	1	322	21	4	4	9	0	1	927.758	0	0.220183	87	13.2	1	1.7	4.8	0	1
C10orf81	3.58407	1.53917	1.97181	-1.25381	2.18276	-1.97545	351.956	0	1	6	246	36	111	12	78	1	1	310.604	0	0.296024	66.5	22.6	27.3	5.2	41.7	0.4	1
LRRC3B	-1.66676	-0.284497	-1.00957	-0.767796	-0.984337	-0.891379	157.421	0	2	1	1	0	0	3	3	1	4	11.1404	0.0486657	0.00489297	0.3	0	0	1.3	1.6	0.4	5
LMTK3	3.34568	0.692258	0.293905	0.242478	0.604236	0.221284	351.952	0	1	6	237	2	0	7	3	1	1	744.727	0	0.152905	64.1	1.3	0	3.1	1.6	0.4	1
PTK2B	-2.89901	-1.02384	-0.395434	0.214576	0.179793	0.600405	351.869	0	6	1	167	2	4	6	5	5	1	466.896	0	0.115596	45.1	1.3	1	2.6	2.7	1.8	1
PTPRJ	-1.14126	-0.381101	1.27311	0.122976	-0.848068	0.254934	156.626	0	3	1	38	0	9	5	24	3	1	72.5642	2.99760216648792e-14	0.048318	10.3	0	2.2	2.2	12.8	1.1	5
SPINK8	-0.0144285	0.197043	-0.819544	-0.814048	-0.674792	-0.940176	156.625	0	2	6	0	2	0	1	6	0	5	31.3368	8.03675530225423e-06	0.00550459	0	1.3	0	0.4	3.2	0	5
SSB	2.6215	0.186302	1.06258	0.672605	1.15529	0.51271	351.725	0	1	2	130	0	4	2	2	0	1	404.085	0	0.0844037	35.1	0	1	0.9	1.1	0	1
SORD	3.13119	1.15685	0.571199	-0.119328	0.809325	-0.403668	351.568	0	1	6	210	3	11	5	7	2	1	585.883	0	0.145566	56.8	1.9	2.7	2.2	3.7	0.7	1
ABCC3	-1.88561	1.36969	1.84998	-0.139	0.438905	0.228426	155.416	0	3	1	97	23	103	36	68	7	3	84.2786	1.11022302462516e-16	0.204281	26.2	14.5	25.4	15.7	36.4	2.5	5
SMCHD1	-2.5742	-0.467035	0.334966	0.392612	0.152853	0.306323	351.129	0	4	1	145	2	1	8	1	1	1	433.294	0	0.0966361	39.2	1.3	0.2	3.5	0.5	0.4	1
C9orf140	4.13258	1.35084	2.24977	1.64742	2.52846	0.150508	351.076	0	1	6	289	7	105	35	58	10	1	394.233	0	0.308257	78.1	4.4	25.9	15.3	31	3.5	1
MMRN1	-7.8544	0.123397	-2.90506	-2.861	-3.95975	-2.52201	349.5	0	2	1	336	15	194	129	126	125	1	156.439	0	0.565749	90.8	9.4	47.8	56.3	67.4	44	1
TRPM4	-2.70356	1.79068	0.258088	0.0871285	-0.578261	0.231114	348.568	0	2	1	157	30	8	7	6	1	1	360.879	0	0.127829	42.4	18.9	2	3.1	3.2	0.4	1
MT1E	-7.60585	0.430033	-1.88908	-1.2776	-2.55622	0.609654	348.527	0	6	1	322	14	132	86	69	75	1	243.505	0	0.426911	87	8.8	32.5	37.6	36.9	26.4	1
RPH3A	-1.70606	-0.555897	-0.190397	0.203579	0.0878791	-0.0563005	153.85	0	4	1	2	2	10	7	7	4	3	9.62186	0.0866868	0.0195719	0.5	1.3	2.5	3.1	3.7	1.4	5
AIM1	-1.65895	-0.112435	0.0290106	-1.57015	1.6584	-0.433979	153.714	0	5	1	67	4	26	26	35	5	1	72.6093	2.93098878501041e-14	0.0996942	18.1	2.5	6.4	11.4	18.7	1.8	5
TMEM30B	-2.51811	2.27383	0.262307	-0.399804	0.0148498	-0.731925	348.072	0	2	1	126	43	12	15	5	6	1	236.383	0	0.126606	34.1	27	3	6.6	2.7	2.1	1
LOC388796	3.308	0.132387	0.792681	0.894414	1.19725	0.275485	347.039	0	1	2	211	0	7	7	2	1	1	637.45	0	0.13945	57	0	1.7	3.1	1.1	0.4	1
C19orf38	-1.00789	-1.43784	-0.150513	0.397573	0.858078	0.263299	152.518	0	5	2	3	0	1	3	16	0	5	79.0149	1.33226762955019e-15	0.0140673	0.8	0	0.2	1.3	8.6	0	5
SNORA74B	0.226275	-1.30605	-0.394541	0.0319024	0.634332	0.00281335	152.31	0	5	2	3	1	2	2	7	0	5	19.8762	0.00131837	0.00917431	0.8	0.6	0.5	0.9	3.7	0	5
CLDN17	-0.107317	0.0577925	-1.04522	-1.72517	-0.346624	-1.36829	152.156	0	2	4	0	1	1	0	11	1	5	63.0006	2.91033863675239e-12	0.00856269	0	0.6	0.2	0	5.9	0.4	5
AP1S3	2.35602	1.27098	1.17989	-0.387195	0.808866	-0.535422	347.006	0	1	6	97	8	4	6	2	4	1	231.763	0	0.0740061	26.2	5	1	2.6	1.1	1.4	1
ZNF566	0.720073	-0.387982	0.291596	-0.0117457	-0.46283	-0.581795	151.672	0	1	6	0	0	0	0	4	1	5	24.13	0.000204971	0.0030581	0	0	0	0	2.1	0.4	5
CAPN9	-5.37752	4.33333	-1.58698	-0.618095	-3.01851	-1.33922	346.898	0	2	1	280	102	143	8	121	0	1	361.666	0	0.4	75.7	64.2	35.2	3.5	64.7	0	1
TH1L	3.08732	0.268533	1.13763	0.649222	1.43855	0.354047	346.611	0	1	2	189	1	8	0	2	0	1	590.756	0	0.122324	51.1	0.6	2	0	1.1	0	1
B3GNT6	-9.0169	1.85608	-2.63507	-1.45955	-3.2426	-1.92188	346.452	0	2	1	328	58	242	6	126	0	1	404.35	0	0.464832	88.6	36.5	59.6	2.6	67.4	0	1
IQCD	-0.243912	0.592513	0.31059	-0.185781	0.842804	-0.808727	150.604	0	5	6	0	1	0	1	7	0	5	40.5384	1.1629258944712e-07	0.00550459	0	0.6	0	0.4	3.7	0	5
NLE1	2.16216	0.00730595	0.599376	0.318114	0.539605	-0.0172167	346.273	0	1	6	85	0	0	1	0	0	1	285.324	0	0.0525994	23	0	0	0.4	0	0	1
VIPR1	-4.63178	1.01736	-0.534082	-0.614248	-0.112144	-0.474177	346.06	0	2	1	266	4	32	23	7	17	1	575.993	0	0.213456	71.9	2.5	7.9	10	3.7	6	1
TMIGD2	-1.66906	-0.778529	-0.524838	0.137633	0.378675	0.0116479	149.427	0	5	1	0	0	1	10	15	6	5	58.3906	2.61266563938989e-11	0.0195719	0	0	0.2	4.4	8	2.1	5
RHBDL2	-4.62872	1.61231	-0.171913	-0.937815	0.228409	-0.844623	345.484	0	2	1	236	6	13	25	0	18	1	552.653	0	0.182263	63.8	3.8	3.2	10.9	0	6.3	1
ZNF33A	0.27757	-0.528586	0.379318	-0.328675	-1.02	-0.870893	148.894	0	3	5	0	0	0	1	4	0	5	24.4066	0.000181335	0.0030581	0	0	0	0.4	2.1	0	5
XRCC1	1.24931	0.151317	0.051026	0.757434	0.257176	0.333332	148.666	0	1	3	3	0	1	2	2	0	1	5.4162	0.367223	0.00489297	0.8	0	0.2	0.9	1.1	0	5
SLC9A3	-9.13197	2.54517	-1.38498	-1.10136	-4.08907	-1.29482	345.417	0	2	1	314	70	181	3	113	3	1	382.909	0	0.418349	84.9	44	44.6	1.3	60.4	1.1	1
PPP1R9B	0.758026	-0.941603	0.585786	0.180043	0.8508	0.908366	148.518	0	6	2	1	0	0	1	2	0	5	7.63298	0.177657	0.00244648	0.3	0	0	0.4	1.1	0	5
TNF	-0.505147	-1.32261	0.18267	-0.011466	2.23035	0.421626	148.434	0	5	2	1	0	4	3	57	8	5	323.008	0	0.0446483	0.3	0	1	1.3	30.5	2.8	5
MAP7	0.844998	1.34596	1.41501	-0.40448	1.11177	-0.389958	148.383	0	3	4	8	5	14	9	10	5	3	6.3681	0.272031	0.0311927	2.2	3.1	3.4	3.9	5.3	1.8	5
RAE1	2.73845	0.123253	0.922283	0.853676	1.36846	0.62538	344.608	0	1	2	168	0	2	2	1	0	1	548.231	0	0.10581	45.4	0	0.5	0.9	0.5	0	1
DHX34	2.38055	-0.0137615	1.11068	0.672268	1.13324	0.194343	344.441	0	1	2	98	0	4	2	2	0	1	295.578	0	0.0648318	26.5	0	1	0.9	1.1	0	1
UBE2D1	0.203035	-0.368601	0.565493	-0.521469	0.852703	-0.114018	148.285	0	5	4	0	0	0	0	1	0	5	7.74332	0.170961	0.000611621	0	0	0	0	0.5	0	5
PLSCR5	-0.680956	0.122904	-0.748237	0.10701	0.214111	0.0225802	147.973	0	5	3	1	0	3	1	3	0	3	7.81154	0.166932	0.00489297	0.3	0	0.7	0.4	1.6	0	5
C1orf126	0.626449	0.591373	-0.152675	-0.989489	-1.08983	-0.8995	147.948	0	1	5	3	0	3	3	27	0	5	144.949	0	0.0220183	0.8	0	0.7	1.3	14.4	0	5
LETM1	-2.13999	0.406859	0.254715	-0.412696	-0.274913	-0.260532	344.389	0	2	1	82	2	1	2	0	0	1	255.374	0	0.053211	22.2	1.3	0.2	0.9	0	0	1
SCIN	-6.99445	1.37981	-2.18074	-3.05678	-0.939718	-4.12315	344.266	0	2	1	319	17	143	139	36	231	1	235.311	0	0.541284	86.2	10.7	35.2	60.7	19.3	81.3	1
GALNT10	-0.397215	0.706413	0.292091	0.240018	-1.51174	1.41691	147.698	0	6	5	20	1	1	6	26	16	5	64.617	1.34570132814815e-12	0.0428135	5.4	0.6	0.2	2.6	13.9	5.6	5
TDGF1	3.47412	-1.33594	0.207673	-0.444336	-0.957032	-0.664715	343.911	0	1	2	262	0	29	5	4	0	1	723.458	0	0.183486	70.8	0	7.1	2.2	2.1	0	1
TBCC	-1.04836	-0.428845	-0.0728157	0.16167	0.268663	0.0484464	147.201	0	5	1	3	0	0	1	2	1	1	5.52004	0.355753	0.00428135	0.8	0	0	0.4	1.1	0.4	5
IGSF3	-2.68959	1.19149	-1.08386	0.77859	0.43401	1.41813	343.808	0	6	1	143	2	25	16	24	20	1	213.858	0	0.140673	38.6	1.3	6.2	7	12.8	7	1
TSPYL2	0.0202431	-0.531937	-1.23153	0.531638	-1.87496	-0.338119	147.032	0	4	5	8	1	16	7	32	0	5	102.047	0	0.0391437	2.2	0.6	3.9	3.1	17.1	0	5
RNASEL	-2.73496	-0.122016	-0.258363	-0.311328	-0.511182	-0.345399	343.127	0	2	1	155	0	1	7	2	0	1	480.778	0	0.100917	41.9	0	0.2	3.1	1.1	0	1
PDCD11	2.41338	-0.00264685	1.25156	0.254578	0.800184	0.48189	343.001	0	1	2	123	0	3	2	1	0	1	389.817	0	0.0788991	33.2	0	0.7	0.9	0.5	0	1
PSMD2	-0.0730584	0.368494	0.437669	1.02805	1.10957	1.23833	145.84	0	6	1	0	1	0	2	3	2	5	9.57	0.0883774	0.00489297	0	0.6	0	0.9	1.6	0.7	5
RAB4B	-2.27907	-0.497289	-0.496395	0.162014	0.208625	-0.237206	342.917	0	5	1	92	2	0	0	0	0	1	304.328	0	0.0574924	24.9	1.3	0	0	0	0	1
JARID2	0.813021	-1.20035	-0.263065	0.162332	0.656183	0.790144	145.441	0	1	2	5	2	2	1	3	0	1	6.50331	0.260276	0.00795107	1.4	1.3	0.5	0.4	1.6	0	5
NT5C3	-0.362583	0.683719	0.972457	-0.14714	1.27025	0.311385	145.317	0	5	1	2	0	1	2	7	1	5	24.2647	0.000193101	0.00795107	0.5	0	0.2	0.9	3.7	0.4	5
DBI	-0.462826	0.0871795	-0.31582	-0.690787	1.11456	-1.35303	145.185	0	5	6	11	0	1	2	11	5	1	28.9714	2.34889075314548e-05	0.0183486	3	0	0.2	0.9	5.9	1.8	5
FAM129B	-0.58081	0.955497	-0.536427	-0.885583	0.277168	-0.740724	145.148	0	2	4	2	2	2	1	4	0	5	9.17717	0.102203	0.00672783	0.5	1.3	0.5	0.4	2.1	0	5
MYOCD	-5.65505	0.516456	-3.06721	-0.864132	-4.78565	-0.709737	342.671	0	2	1	307	9	237	3	140	2	1	469.573	0	0.426911	83	5.7	58.4	1.3	74.9	0.7	1
KCNE4	0.28604	0.452861	-0.741348	0.578137	-1.7096	1.30017	144.981	0	6	5	27	5	15	8	30	14	5	40.7866	1.03618781444048e-07	0.0605505	7.3	3.1	3.7	3.5	16	4.9	5
SMR3A	0.0424902	0.124586	-0.103707	-1.36528	0.0283056	-1.50085	144.917	0	2	6	2	2	7	0	4	0	3	11.4019	0.0439689	0.00917431	0.5	1.3	1.7	0	2.1	0	5
SNORA23	0.265676	-1.24499	-0.0696461	-0.115737	0.661866	-0.0402055	144.59	0	5	2	3	1	2	0	4	2	5	7.09024	0.214015	0.00733945	0.8	0.6	0.5	0	2.1	0.7	5
ZNF185	1.06251	1.23568	-1.00189	-1.94366	1.71378	-1.1433	144.509	0	5	4	106	14	56	48	68	29	1	71.5736	4.81836792687318e-14	0.19633	28.6	8.8	13.8	21	36.4	10.2	5
CDH1	-0.345797	1.5171	1.53605	-0.117664	1.9115	-0.10152	144.446	0	5	1	4	13	45	7	34	5	3	82.4115	2.22044604925031e-16	0.066055	1.1	8.2	11.1	3.1	18.2	1.8	5
TXN	0.339842	1.54702	-0.050888	-0.636683	1.39274	-0.684846	144.355	0	2	6	6	14	1	7	21	1	5	77.7997	2.44249065417534e-15	0.030581	1.6	8.8	0.2	3.1	11.2	0.4	5
GPR3	3.54312	0.285849	0.649294	0.651305	0.532712	0.100729	342.394	0	1	6	202	0	4	4	2	1	1	634.554	0	0.130275	54.6	0	1	1.7	1.1	0.4	1
COMP	13.9794	2.99704	2.48975	-0.263253	1.03231	-0.0189368	342.188	0	1	4	302	84	169	53	38	88	1	175.893	0	0.44893	81.6	52.8	41.6	23.1	20.3	31	1
MBOAT1	-2.82984	0.36772	0.507696	0.124321	-0.337436	-0.547851	342.154	0	3	1	166	0	4	15	3	0	1	469.007	0	0.114985	44.9	0	1	6.6	1.6	0	1
MAN2A2	0.774522	-0.834561	0.533176	-0.103371	-0.838632	-0.838674	143.539	0	1	6	6	0	1	9	8	2	4	24.9241	0.000144113	0.0159021	1.6	0	0.2	3.9	4.3	0.7	5
KCNMA1	-8.19282	-0.53768	-3.05763	-0.355628	-4.376	-0.222139	341.797	0	6	1	325	17	244	38	130	15	1	360.837	0	0.470336	87.8	10.7	60.1	16.6	69.5	5.3	1
SLC17A7	-2.66247	-0.171312	-0.993581	-0.235539	-0.88031	-0.295317	341.548	0	2	1	113	0	1	6	1	10	1	306.181	0	0.0801223	30.5	0	0.2	2.6	0.5	3.5	1
CDKN2B	-7.49336	-0.737752	-0.694687	-1.03341	0.106376	-0.842161	341.489	0	5	1	355	24	36	63	38	130	1	447.333	0	0.395107	95.9	15.1	8.9	27.5	20.3	45.8	1
PPP1CA	-0.603615	0.120476	0.0683198	0.283777	1.17029	0.383502	142.539	0	5	1	0	0	0	4	5	1	5	23.8576	0.00023123	0.00611621	0	0	0	1.7	2.7	0.4	5
SLC12A2	2.90433	0.360869	1.02018	-1.30006	-1.66021	-1.28147	341.444	0	1	5	200	8	51	31	66	11	1	269.33	0	0.224465	54.1	5	12.6	13.5	35.3	3.9	1
TLR3	-4.7686	0.0964735	-1.51451	-1.94153	-0.435852	-0.896315	341.408	0	2	1	290	1	58	56	4	24	1	516.272	0	0.264832	78.4	0.6	14.3	24.5	2.1	8.5	1
MFSD4	-5.7668	0.647032	-1.48145	-0.203447	-5.9225	-1.83986	341.155	0	2	5	301	17	118	30	152	81	1	310.452	0	0.427523	81.4	10.7	29.1	13.1	81.3	28.5	1
WDR60	0.646992	-0.0115808	-0.13259	-0.253123	-1.07863	-0.520468	141.413	0	1	5	0	0	0	4	4	0	4	23.7661	0.000240771	0.00489297	0	0	0	1.7	2.1	0	5
TMEM161A	2.27847	0.0789096	0.364882	0.883984	0.728131	0.179519	340.802	0	1	2	85	0	1	6	0	0	1	257.867	0	0.0562691	23	0	0.2	2.6	0	0	1
MMP15	-1.44885	0.427329	0.684906	0.747931	-0.610105	0.284036	141.298	0	4	1	41	3	12	10	27	3	1	62.7533	3.2746028111319e-12	0.0587156	11.1	1.9	3	4.4	14.4	1.1	5
KIAA1958	0.536156	0.175456	0.277591	0.0287253	-1.15331	-0.391874	141.167	0	1	5	1	0	0	1	8	0	5	47.1131	5.38771705027585e-09	0.00611621	0.3	0	0	0.4	4.3	0	5
CYP21A2	-1.70729	-0.998168	-0.263216	-1.22674	-0.72306	-1.47099	140.884	0	3	1	1	1	2	1	2	0	3	3.41762	0.635888	0.00428135	0.3	0.6	0.5	0.4	1.1	0	5
SEMA6A	-6.6167	-1.68954	-0.988797	-0.416749	-0.741253	-0.525751	340.576	0	4	1	317	39	92	44	41	8	1	425.113	0	0.330887	85.7	24.5	22.7	19.2	21.9	2.8	1
ZNF717	0.496202	-0.153663	-0.142865	-0.616758	-1.02757	-0.933248	140.478	0	1	5	1	0	0	0	1	0	1	4.58112	0.469104	0.00122324	0.3	0	0	0	0.5	0	5
ACER1	-0.102333	-0.585029	-1.20845	-1.72522	-0.537195	-1.36401	140.276	0	1	4	1	3	1	0	9	1	5	39.3306	2.03738702464484e-07	0.00917431	0.3	1.9	0.2	0	4.8	0.4	5
OASL	-2.84335	1.44986	0.27576	1.53074	0.71451	2.8357	340.527	0	6	1	180	24	15	63	15	138	1	231.538	0	0.266055	48.6	15.1	3.7	27.5	8	48.6	1
TRAF5	2.94541	-0.908946	0.873731	0.401507	-0.522778	0.473202	340.365	0	1	2	185	5	3	8	12	0	1	506.469	0	0.130275	50	3.1	0.7	3.5	6.4	0	1
GYS2	-0.262792	0.15269	-1.22108	-1.74983	-0.537726	-1.75183	139.978	0	2	6	3	10	0	1	13	1	5	63.3782	2.43061126781186e-12	0.0171254	0.8	6.3	0	0.4	7	0.4	5
CDC25B	4.67988	-0.0835259	1.80569	2.07376	3.03512	2.69397	340.253	0	1	2	304	2	67	58	101	106	1	309.323	0	0.390214	82.2	1.3	16.5	25.3	54	37.3	1
URB1	2.27834	0.22769	0.75726	-0.189752	0.122097	-0.24996	340.161	0	1	6	103	1	1	0	0	0	1	341.615	0	0.0642202	27.8	0.6	0.2	0	0	0	1
STAP2	-2.65583	1.04202	-0.0386921	0.0179349	1.45976	-0.91024	338.908	0	5	1	140	10	14	9	9	17	1	260.19	0	0.121713	37.8	6.3	3.4	3.9	4.8	6	1
E2F2	-1.6889	-0.131365	0.838843	0.802197	1.88357	-0.0105788	338.691	0	5	1	78	0	1	5	9	0	1	205.661	0	0.0568807	21.1	0	0.2	2.2	4.8	0	1
SRCRB4D	1.54245	-0.834878	0.652738	0.60485	1.26451	0.311751	138.712	0	1	2	35	0	12	8	19	6	1	42.6701	4.3098724367141e-08	0.0489297	9.5	0	3	3.5	10.2	2.1	5
CYP2F1	0.54524	0.233865	-0.373982	-1.92563	0.49374	-2.40044	138.685	0	1	6	19	4	6	1	19	0	1	54.4329	1.70755298789516e-10	0.0299694	5.1	2.5	1.5	0.4	10.2	0	5
ATP8B1	-3.05806	1.28209	0.358007	-0.432075	-1.29712	-1.23682	338.231	0	2	1	205	11	7	28	25	19	1	383.939	0	0.180428	55.4	6.9	1.7	12.2	13.4	6.7	1
LPCAT3	-2.34145	0.816391	-0.0295537	0.155081	0.0148227	-0.197925	338.164	0	2	1	112	1	1	4	0	0	1	352.843	0	0.0721713	30.3	0.6	0.2	1.7	0	0	1
NR1H4	-4.70236	-0.827688	-0.607387	-0.527865	1.03826	-0.488982	337.942	0	5	1	314	18	12	11	32	0	1	774.283	0	0.236697	84.9	11.3	3	4.8	17.1	0	1
FAM176A	5.85644	-0.224488	1.93477	0.377812	3.04718	1.74979	337.376	0	1	2	305	1	94	10	86	40	1	436.49	0	0.327829	82.4	0.6	23.2	4.4	46	14.1	1
LGALS9C	-5.90247	-0.150387	-2.93796	-0.849309	-1.98631	-0.0547035	337.236	0	6	1	308	1	220	19	64	11	1	425.483	0	0.38104	83.2	0.6	54.2	8.3	34.2	3.9	1
VILL	-4.06581	3.17	-0.8483	-0.546094	-2.68874	-1.22686	337.197	0	2	1	242	88	53	9	95	13	1	360.386	0	0.30581	65.4	55.3	13.1	3.9	50.8	4.6	1
GPRIN1	1.03397	0.657798	0.82516	1.7439	1.89591	2.22811	137.282	0	6	2	23	0	3	8	21	31	6	56.0827	7.81393838522604e-11	0.0525994	6.2	0	0.7	3.5	11.2	10.9	5
KLRF1	-1.56539	-1.31479	-0.558574	-0.595965	-0.59651	-0.711062	137.23	0	3	1	0	0	0	0	2	0	5	15.4866	0.00847336	0.00122324	0	0	0	0	1.1	0	5
CCNJL	-3.51371	-0.429532	-0.253267	0.11216	-1.08499	0.939765	336.981	0	6	1	211	0	0	6	6	4	1	642.597	0	0.138838	57	0	0	2.6	3.2	1.4	1
IDH3A	-2.08367	0.0744075	0.0891314	-1.01534	0.405891	-0.717846	336.578	0	5	1	81	0	0	3	0	1	1	256.912	0	0.0519878	21.9	0	0	1.3	0	0.4	1
MPEG1	-5.83883	-2.95709	-0.249966	-0.660805	-0.108141	-0.0808947	336.299	0	6	1	292	78	31	32	7	38	1	482.794	0	0.292355	78.9	49.1	7.6	14	3.7	13.4	1
HLA-A	-0.564178	-0.102172	0.491088	0.621475	1.21482	1.14237	136.38	0	5	1	7	0	1	5	12	0	5	41.3234	8.07202058528134e-08	0.0152905	1.9	0	0.2	2.2	6.4	0	5
LTK	-4.71531	-0.157937	-0.163873	-0.23091	-0.691193	-0.789678	336.195	0	2	1	251	3	1	5	0	0	1	811.813	0	0.159021	67.8	1.9	0.2	2.2	0	0	1
PDZD3	-3.25336	2.86293	-0.154165	0.18592	-0.500792	-0.0749929	336.19	0	2	1	186	76	0	8	3	1	1	502.69	0	0.167584	50.3	47.8	0	3.5	1.6	0.4	1
FMN1	-0.638448	1.21872	0.251637	-1.03511	-0.602721	-0.503837	135.565	0	2	4	9	5	0	0	9	0	1	34.5312	1.86616261976802e-06	0.0140673	2.4	3.1	0	0	4.8	0	5
HDAC9	-3.83572	-0.960693	-0.665852	-0.1416	0.289445	0.841342	336.023	0	6	1	248	8	32	8	14	2	1	581.451	0	0.190826	67	5	7.9	3.5	7.5	0.7	1
MYL12B	-1.01787	0.418072	0.3384	0.0301337	0.626331	0.118424	134.969	0	5	1	3	1	0	1	2	3	1	4.39797	0.49365	0.00611621	0.8	0.6	0	0.4	1.1	1.1	5
SPRYD3	0.188498	-0.0942373	-0.646482	-0.40622	-1.29834	0.0480545	134.877	0	1	5	0	0	1	1	3	1	5	9.93562	0.0770801	0.00366972	0	0	0.2	0.4	1.6	0.4	5
SLC7A6	2.40262	-0.881148	0.900126	0.523424	0.389525	0.912467	335.49	0	1	2	117	1	5	0	2	1	1	355.288	0	0.0770642	31.6	0.6	1.2	0	1.1	0.4	1
FMN2	-3.36208	0.701826	-0.83593	-0.406749	-1.21059	-0.404689	335.293	0	2	1	289	16	0	13	1	15	1	786.406	0	0.204281	78.1	10.1	0	5.7	0.5	5.3	1
ITPRIP	1.22717	-0.557701	-0.454812	-0.997552	-0.737947	0.144274	134.417	0	1	4	36	3	4	16	21	0	1	64.5934	1.36091138358552e-12	0.0489297	9.7	1.9	1	7	11.2	0	5
OTOA	-0.747039	-1.22386	0.908165	0.521574	0.689168	0.216282	134.413	0	3	2	2	0	26	14	16	4	3	42.3513	5.00075271192557e-08	0.0379205	0.5	0	6.4	6.1	8.6	1.4	5
CD300C	-0.763381	-1.11987	0.342009	0.106763	1.12227	0.529742	133.635	0	5	2	1	1	1	7	20	4	5	82.4122	2.22044604925031e-16	0.0207951	0.3	0.6	0.2	3.1	10.7	1.4	5
LHFPL2	-2.0775	-0.558642	0.342588	0.436156	-0.277404	1.52161	335.265	0	6	1	101	1	1	12	2	16	1	225.11	0	0.0813456	27.3	0.6	0.2	5.2	1.1	5.6	1
HTR3B	-0.826683	-0.358976	-0.881947	-1.2571	-0.648585	-1.42493	133.481	0	2	6	0	0	1	0	5	0	5	31.1017	8.94409382468098e-06	0.00366972	0	0	0.2	0	2.7	0	5
FAM151A	-3.70358	-0.851463	-0.117064	2.2424	-0.411718	0.726953	335.101	0	4	1	334	4	24	67	5	26	1	695.656	0	0.281346	90.3	2.5	5.9	29.3	2.7	9.2	1
GTPBP10	1.24759	0.210576	0.58452	0.261304	0.485759	0.0532971	133.315	0	1	6	6	0	4	1	4	0	1	9.70316	0.0840966	0.00917431	1.6	0	1	0.4	2.1	0	5
CARD9	-0.40254	-1.72796	0.50108	0.0384297	1.44544	-0.150067	132.774	0	5	2	18	21	9	13	29	1	5	72.2773	3.44169137633799e-14	0.0556575	4.9	13.2	2.2	5.7	15.5	0.4	5
CCDC149	0.394334	0.480606	-0.481528	-0.0165265	-1.92778	-0.324562	132.355	0	2	5	14	0	11	1	30	2	5	101.527	0	0.035474	3.8	0	2.7	0.4	16	0.7	5
BCKDHB	-0.486235	0.178536	-0.420815	-0.908544	-1.88023	-1.58204	132.063	0	2	5	12	0	2	14	31	7	5	96.6703	0	0.040367	3.2	0	0.5	6.1	16.6	2.5	5
GK3P	-0.640684	-0.30354	-0.0726993	-0.658167	0.832278	-0.847334	132.006	0	5	6	1	0	0	1	5	0	5	25.8774	9.42579032056079e-05	0.00428135	0.3	0	0	0.4	2.7	0	5
PHOX2B	-3.05324	1.28111	-1.01744	-0.183725	-1.23109	-0.215581	334.843	0	2	1	277	28	0	2	0	4	1	805.533	0	0.190214	74.9	17.6	0	0.9	0	1.4	1
HPSE	-2.36863	0.00474081	0.760283	-0.777558	1.24303	-0.694896	334.628	0	5	1	134	0	1	12	3	16	1	327.559	0	0.101529	36.2	0	0.2	5.2	1.6	5.6	1
JUB	3.92936	0.752408	1.43598	0.748362	1.90455	1.79584	334.602	0	1	4	318	1	9	14	32	40	1	713.437	0	0.253211	85.9	0.6	2.2	6.1	17.1	14.1	1
ATP7B	1.26256	1.28214	0.814353	-0.905735	-0.707806	-0.748124	131.477	0	2	4	55	14	24	3	34	0	1	84.4141	1.11022302462516e-16	0.0795107	14.9	8.8	5.9	1.3	18.2	0	5
PUS1	2.63223	0.0975893	0.967643	0.952738	1.0901	0.679224	334.251	0	1	2	121	0	0	3	0	0	1	398.271	0	0.075841	32.7	0	0	1.3	0	0	1
MFAP5	-7.09292	1.81827	-2.07279	-0.800941	-3.90782	0.510853	333.411	0	2	1	311	46	145	64	105	74	1	182.511	0	0.455657	84.1	28.9	35.7	27.9	56.1	26.1	1
CLEC4A	-0.521813	-1.29173	0.362121	0.179746	0.886145	0.651181	130.458	0	5	2	3	5	0	5	6	0	5	22.5841	0.000405293	0.0116208	0.8	3.1	0	2.2	3.2	0	5
LAMB4	-0.394013	0.365506	-0.880129	-1.79388	-1.03894	-1.7424	130.323	0	2	4	6	2	0	5	5	0	1	15.1827	0.00960936	0.0110092	1.6	1.3	0	2.2	2.7	0	5
MKI67IP	2.45665	0.298006	0.839685	0.60052	1.27578	0.647284	333.403	0	1	2	101	0	1	2	5	1	1	302.13	0	0.0672783	27.3	0	0.2	0.9	2.7	0.4	1
KCNMB1	-6.08519	-0.335208	-3.31001	-0.850515	-3.04509	-0.513155	332.473	0	2	1	317	4	261	4	109	0	1	488.511	0	0.425076	85.7	2.5	64.3	1.7	58.3	0	1
FLJ42289	-0.802307	-0.200306	-0.329723	0.493436	0.366177	-0.201695	129.535	0	4	1	0	0	1	0	1	0	3	4.3852	0.495388	0.00122324	0	0	0.2	0	0.5	0	5
GRAMD1A	3.11606	-0.100555	0.657215	0.530554	-0.196568	0.61272	332.465	0	1	5	215	0	8	10	5	2	1	616.158	0	0.146789	58.1	0	2	4.4	2.7	0.7	1
TTC7B	-0.947889	-0.802476	-0.634146	0.133187	-1.33683	1.13939	129.121	0	6	5	44	6	6	6	27	1	1	84.5206	1.11022302462516e-16	0.0550459	11.9	3.8	1.5	2.6	14.4	0.4	5
C17orf60	-1.03309	-0.646087	0.449525	0.000697045	0.681117	0.117059	128.15	0	5	1	0	0	3	2	14	1	5	69.2125	1.49436019114546e-13	0.0122324	0	0	0.7	0.9	7.5	0.4	5
LARP6	-0.369111	0.515682	-1.35702	0.534849	-1.3029	0.705213	127.99	0	6	3	37	1	50	3	28	1	3	72.1024	3.74145159298678e-14	0.0733945	10	0.6	12.3	1.3	15	0.4	5
LOC646627	-10.927	0.342982	0.712095	0.688643	4.87654	0.420895	332.208	0	5	1	353	10	54	14	55	12	1	690.926	0	0.304587	95.4	6.3	13.3	6.1	29.4	4.2	1
DUSP21	-1.30325	-0.17768	-0.577126	0.0686678	0.0397279	0.0148153	127.753	0	4	1	0	1	3	2	2	1	3	3.86846	0.568506	0.00550459	0	0.6	0.7	0.9	1.1	0.4	5
VTA1	-0.479681	-0.0818445	0.308893	-0.230312	0.910614	0.0201172	127.69	0	5	1	1	0	1	1	1	0	1	2.08227	0.837649	0.00244648	0.3	0	0.2	0.4	0.5	0	5
TUBA4A	1.29744	1.14911	-0.709085	-0.208256	1.4414	0.88422	127.594	0	5	3	39	9	19	25	25	5	1	34.3829	1.99753196550301e-06	0.0746177	10.5	5.7	4.7	10.9	13.4	1.8	5
CEP72	2.68305	0.375856	1.04797	0.929488	1.23376	0.692047	332.181	0	1	2	136	1	3	1	2	0	1	429.175	0	0.0874618	36.8	0.6	0.7	0.4	1.1	0	1
AKR1B10	-9.44673	3.07281	-3.60565	-0.257635	-1.63828	0.385497	331.683	0	2	1	343	87	212	114	89	109	1	103.81	0	0.583486	92.7	54.7	52.2	49.8	47.6	38.4	1
TALDO1	0.954281	0.288425	-0.158308	-0.0398197	0.683671	-0.667197	126.864	0	1	6	5	0	0	4	7	0	5	24.8207	0.00015089	0.00978593	1.4	0	0	1.7	3.7	0	5
CLDN5	-5.47006	0.0334367	-2.24499	-0.637561	-1.92997	-1.0417	331.57	0	2	1	311	6	139	18	57	20	1	426.501	0	0.337003	84.1	3.8	34.2	7.9	30.5	7	1
CALB2	-4.86023	0.781384	-0.492659	-0.474673	0.389665	-0.076816	331.086	0	2	1	283	14	10	32	27	12	1	603.055	0	0.231193	76.5	8.8	2.5	14	14.4	4.2	1
TSLP	-1.23452	0.190577	-1.21406	-0.25846	0.118282	-0.2042	126.506	0	2	1	0	1	0	1	2	0	5	9.099	0.10518	0.00244648	0	0.6	0	0.4	1.1	0	5
SPATA13	0.997096	-1.47086	0.974094	-0.846452	-0.903259	-0.602361	126.144	0	1	2	55	20	8	26	31	6	1	67.522	3.35620420344185e-13	0.0892966	14.9	12.6	2	11.4	16.6	2.1	5
DBT	-0.925069	-0.0571955	-0.505625	-0.530108	-1.93399	-0.694883	126.086	0	2	5	7	0	0	1	20	0	5	104.893	0	0.0171254	1.9	0	0	0.4	10.7	0	5
OAF	-2.32611	-0.109102	-0.0447473	-0.267104	0.370511	0.933338	330.833	0	6	1	88	1	1	12	1	2	1	231.136	0	0.0642202	23.8	0.6	0.2	5.2	0.5	0.7	1
ANXA2P2	0.25148	1.36239	0.683158	-0.529937	1.87838	0.144749	125.948	0	5	4	14	5	7	10	26	0	5	66.1446	6.48592290986016e-13	0.0379205	3.8	3.1	1.7	4.4	13.9	0	5
PHGR1	-5.76551	4.34387	-1.96926	0.457333	-1.28718	-0.0820821	330.761	0	2	1	331	80	189	12	15	2	1	478.826	0	0.384709	89.5	50.3	46.6	5.2	8	0.7	1
NRG1	-2.05489	0.417887	-1.18934	0.968146	0.623867	1.94353	330.606	0	6	1	110	5	1	26	14	57	1	157.774	0	0.130275	29.7	3.1	0.2	11.4	7.5	20.1	1
CCDC19	4.1325	0.572497	0.947952	-0.0312335	0.42491	-0.404534	330.492	0	1	6	243	7	38	5	3	0	1	607.746	0	0.18104	65.7	4.4	9.4	2.2	1.6	0	1
SALL4	12.7698	0.455642	5.72311	2.49113	5.03148	2.80359	330.258	0	1	2	341	0	280	90	136	115	1	207.694	0	0.588379	92.2	0	69	39.3	72.7	40.5	1
LOC728743	0.551875	-0.857852	-0.183683	0.172096	-1.32563	-0.347843	125.397	0	1	5	13	0	0	0	12	0	1	55.2334	1.16872289623871e-10	0.0152905	3.5	0	0	0	6.4	0	5
MT1X	-5.6106	0.885444	-2.13482	-1.88195	-2.65807	-1.2868	330.196	0	2	1	317	19	121	62	89	31	1	313.988	0	0.390826	85.7	11.9	29.8	27.1	47.6	10.9	1
UCHL1	-4.847	-0.228335	-0.624595	1.81426	0.247689	0.450299	329.939	0	4	1	280	7	26	78	59	31	1	411.049	0	0.29419	75.7	4.4	6.4	34.1	31.6	10.9	1
CLEC4G	-2.07666	-0.643845	-0.713461	-0.734859	-0.592257	-0.431813	124.981	0	6	1	1	3	1	1	5	4	5	12.9219	0.0241218	0.00917431	0.3	1.9	0.2	0.4	2.7	1.4	5
LYN	1.10424	-1.26917	1.44913	0.390475	1.71271	0.5155	124.775	0	5	2	38	5	15	24	32	6	1	53.4749	2.68686295434861e-10	0.0733945	10.3	3.1	3.7	10.5	17.1	2.1	5
ANXA2	0.262769	1.19253	0.455334	-0.239483	1.75124	0.163482	124.636	0	5	4	4	1	3	6	19	0	5	73.9878	1.50990331349021e-14	0.0201835	1.1	0.6	0.7	2.6	10.2	0	5
ANKRD13B	2.9314	0.284267	0.973511	1.09976	1.08299	0.488044	329.507	0	1	2	184	0	0	5	2	0	1	593.4	0	0.11682	49.7	0	0	2.2	1.1	0	1
C21orf15	-1.22095	-0.546968	-1.12487	-1.86505	-0.6257	-2.33538	124.519	0	2	6	2	1	0	0	11	0	5	63.5643	2.22410978523158e-12	0.00856269	0.5	0.6	0	0	5.9	0	5
TMEM155	-1.50574	-0.677577	-0.309243	0.974061	0.772435	0.722972	124.443	0	4	1	0	0	3	23	20	16	4	79.6822	9.99200722162641e-16	0.0379205	0	0	0.7	10	10.7	5.6	5
F2RL3	-0.280161	0.0626406	0.173244	0.725777	-1.44409	1.01574	124.082	0	6	5	9	1	2	7	22	6	5	63.0679	2.81841217031342e-12	0.0287462	2.4	0.6	0.5	3.1	11.8	2.1	5
FAM150A	8.39937	3.85002	2.23502	-0.351771	-0.47689	-0.772512	329.406	0	1	6	273	84	143	9	2	0	1	437.841	0	0.312538	73.8	52.8	35.2	3.9	1.1	0	1
NDRG1	-2.09893	1.39002	-0.893121	0.731127	0.670033	1.28337	329.158	0	2	1	94	15	13	11	21	8	1	128.913	0	0.0990826	25.4	9.4	3.2	4.8	11.2	2.8	1
HIPK4	-1.21344	-0.309577	-0.664605	-0.388819	-0.785427	-0.323479	123.602	0	2	1	0	0	0	1	1	0	4	5.94153	0.31195	0.00122324	0	0	0	0.4	0.5	0	5
MGST3	-2.3871	1.00096	-0.95481	-0.317428	-0.145781	-0.658869	328.914	0	2	1	97	6	11	5	2	2	1	223.923	0	0.0752294	26.2	3.8	2.7	2.2	1.1	0.7	1
CCDC129	-1.6991	0.0216079	-0.226751	-1.17552	-0.0330589	-1.28053	122.476	0	2	1	3	5	11	1	12	0	5	32.0719	5.74958910593004e-06	0.0195719	0.8	3.1	2.7	0.4	6.4	0	5
TMEM189	1.51924	0.85399	0.107069	1.14462	1.66405	1.23295	122.403	0	5	3	25	2	0	7	19	5	1	53.2598	2.97462166010121e-10	0.035474	6.8	1.3	0	3.1	10.2	1.8	5
C3orf18	-1.45387	-0.539952	-1.17211	-0.67782	-2.29618	-0.624766	122.217	0	2	5	26	0	0	2	42	0	5	193.414	0	0.0428135	7	0	0	0.9	22.5	0	5
FRMD8	-0.3143	-0.0106855	0.79863	0.488166	1.20145	1.01085	121.937	0	5	1	3	0	2	5	8	5	5	17.777	0.00323931	0.0140673	0.8	0	0.5	2.2	4.3	1.8	5
WDFY2	0.542895	-0.723383	-0.181738	-0.0116605	-0.787943	0.409229	121.801	0	1	5	2	0	0	0	3	0	5	14.2731	0.0139646	0.0030581	0.5	0	0	0	1.6	0	5
POTEE	-0.416469	-0.871081	0.523894	-0.570262	0.991056	-0.170117	121.77	0	5	2	4	0	12	0	20	0	5	79.2203	1.22124532708767e-15	0.0220183	1.1	0	3	0	10.7	0	5
ZNF318	1.07099	-1.11086	0.786936	0.692548	0.721561	0.571316	121.762	0	1	2	11	2	6	5	7	0	1	11.8294	0.0372011	0.0189602	3	1.3	1.5	2.2	3.7	0	5
PAN3	2.08814	-0.630558	0.689165	-0.259677	-0.064383	-0.213763	328.741	0	1	2	100	1	1	2	0	1	1	316.313	0	0.0642202	27	0.6	0.2	0.9	0	0.4	1
ENPP6	-2.99446	-0.554324	-1.22201	-0.119679	-1.22822	-0.79819	328.067	0	4	1	229	0	0	22	0	1	1	681.309	0	0.154128	61.9	0	0	9.6	0	0.4	1
MEGF10	-1.69912	0.857611	-0.299256	0.201383	0.329706	-0.181438	121.504	0	2	1	1	15	7	20	19	5	4	62.4266	3.82649467667306e-12	0.0409786	0.3	9.4	1.7	8.7	10.2	1.8	5
KANK2	-3.58928	-0.0340835	-1.63588	-0.224382	-2.27815	0.332394	327.949	0	6	1	253	3	58	10	60	3	1	462.437	0	0.236697	68.4	1.9	14.3	4.4	32.1	1.1	1
CD27	-4.2208	-1.50558	-0.482226	0.507443	0.0281657	0.408904	327.097	0	4	1	253	34	21	30	3	6	1	526.848	0	0.212232	68.4	21.4	5.2	13.1	1.6	2.1	1
FLNA	-2.35696	-0.581623	-0.97887	0.339142	-0.666776	1.30147	327.015	0	6	1	138	0	4	9	0	3	1	396.964	0	0.0941896	37.3	0	1	3.9	0	1.1	1
C12orf53	-2.53248	0.53797	-0.988421	0.633351	-1.05804	0.118787	326.648	0	4	1	132	0	0	27	0	14	1	308.668	0	0.10581	35.7	0	0	11.8	0	4.9	1
RUNDC1	-0.722423	0.231469	0.257825	0.228593	-0.111022	-0.0900633	120.684	0	3	1	1	0	0	0	1	0	1	4.58112	0.469104	0.00122324	0.3	0	0	0	0.5	0	5
FZD2	0.320208	0.156119	0.840448	1.34066	1.89796	1.80551	120.64	0	5	2	6	0	4	16	25	17	5	66.9948	4.31987778881648e-13	0.0415902	1.6	0	1	7	13.4	6	5
DDX56	2.43969	0.175607	0.720937	0.682037	0.95913	0.68656	326.495	0	1	2	95	0	0	3	0	0	1	309.602	0	0.0599388	25.7	0	0	1.3	0	0	1
OBFC1	-0.598045	0.562983	-0.604853	-1.19797	-1.30512	-1.10733	120.557	0	2	5	4	0	1	6	5	2	4	13.854	0.0165641	0.0110092	1.1	0	0.2	2.6	2.7	0.7	5
AHI1	0.885818	0.214297	0.399643	0.254547	-0.600433	-0.135925	120.436	0	1	5	0	0	0	1	2	0	5	11.0377	0.0506383	0.00183486	0	0	0	0.4	1.1	0	5
GCA	0.528255	-0.912977	0.669126	-0.0246961	-0.246983	-0.22919	120.384	0	3	2	0	1	0	4	6	1	5	25.0863	0.00013409	0.00733945	0	0.6	0	1.7	3.2	0.4	5
ITGA1	-0.19509	-1.10978	0.00283004	0.969589	-0.904393	1.83332	120.228	0	6	2	42	17	12	16	29	39	1	33.9292	2.45951408628375e-06	0.0948012	11.4	10.7	3	7	15.5	13.7	5
REEP4	-0.473364	0.119568	0.637953	1.01434	1.6437	0.528926	120.203	0	5	1	22	0	3	6	15	2	1	44.1314	2.17827054171948e-08	0.0293578	5.9	0	0.7	2.6	8	0.7	5
CD300LB	-1.07967	-1.35698	0.0184631	-0.216458	0.512242	-0.0126917	120.058	0	5	2	1	1	2	3	13	5	5	43.6646	2.70928282031235e-08	0.0152905	0.3	0.6	0.5	1.3	7	1.8	5
ANO7	-3.56017	0.895369	-0.568247	0.76908	-1.36449	0.317158	326.476	0	2	1	257	14	1	7	2	3	1	752.343	0	0.1737	69.5	8.8	0.2	3.1	1.1	1.1	1
SLC35A3	-2.67619	0.87095	0.0032826	-0.52078	-0.519653	-0.660972	326.354	0	2	1	153	0	2	7	1	0	1	473.915	0	0.0996942	41.4	0	0.5	3.1	0.5	0	1
SLC25A23	-3.56756	0.162249	-1.30459	-1.46165	-1.56633	-3.23736	326.25	0	2	1	254	0	13	30	16	144	1	448.5	0	0.279511	68.6	0	3.2	13.1	8.6	50.7	1
LOC92973	-0.977787	0.183705	-0.84386	-0.882801	-1.91221	-1.26014	119.606	0	2	5	3	0	0	1	25	0	5	161.051	0	0.017737	0.8	0	0	0.4	13.4	0	5
C7orf68	3.38055	0.544522	0.169823	0.685111	0.58078	0.490181	325.648	0	1	3	231	5	2	26	2	12	1	591.646	0	0.170031	62.4	3.1	0.5	11.4	1.1	4.2	1
STAB1	-4.36664	-2.15226	-0.118578	0.0548476	-0.604042	0.550428	325.469	0	6	1	254	46	8	17	15	21	1	507.912	0	0.220795	68.6	28.9	2	7.4	8	7.4	1
TRIM9	-2.60236	0.230471	-0.325662	0.562081	-0.495027	0.685104	325.298	0	6	1	175	5	3	22	2	11	1	423.33	0	0.133333	47.3	3.1	0.7	9.6	1.1	3.9	1
LILRA1	-1.09465	-1.48561	0.160996	-0.36223	0.422418	-0.0672712	119.25	0	5	2	1	0	5	0	12	3	5	46.4261	7.43742534226044e-09	0.012844	0.3	0	1.2	0	6.4	1.1	5
SLC2A9	0.0523772	-0.275205	-0.215865	0.056511	0.892897	1.21977	119.167	0	6	2	1	0	0	2	4	3	5	12.4684	0.0289034	0.00611621	0.3	0	0	0.9	2.1	1.1	5
MAPK6	-1.94792	0.526709	0.276273	-0.0540626	1.319	0.89032	324.807	0	5	1	77	0	0	14	11	3	1	168.418	0	0.0642202	20.8	0	0	6.1	5.9	1.1	1
SIGLEC1	-4.67456	-2.11112	0.257336	0.145224	0.133954	1.03787	324.732	0	6	1	255	50	13	21	7	23	1	499.159	0	0.225688	68.9	31.4	3.2	9.2	3.7	8.1	1
AADACL2	-1.99916	0.10796	-0.923026	-1.03589	-0.501607	-1.19346	118.255	0	2	1	0	5	1	3	10	3	5	34.8866	1.58512657388865e-06	0.0134557	0	3.1	0.2	1.3	5.3	1.1	5
TMEFF1	-0.0037889	-0.212299	0.402844	0.76682	0.44344	1.26339	117.966	0	6	2	1	0	0	1	2	2	5	5.59335	0.347818	0.00366972	0.3	0	0	0.4	1.1	0.7	5
TAF1D	2.69246	0.118476	0.911822	0.0879991	0.771943	0.393649	324.694	0	1	4	144	0	1	2	1	2	1	461.3	0	0.0917431	38.9	0	0.2	0.9	0.5	0.7	1
TREM2	0.821934	-1.01534	2.24153	1.14729	2.38023	1.93293	117.933	0	5	2	66	17	116	32	72	54	3	51.4962	6.84332257527842e-10	0.218349	17.8	10.7	28.6	14	38.5	19	5
FASN	3.09103	0.386514	0.915559	-0.0840197	0.172181	-0.0572712	324.68	0	1	4	197	4	10	3	0	2	1	580.983	0	0.13211	53.2	2.5	2.5	1.3	0	0.7	1
BAI3	-2.72679	0.249833	-1.05258	-0.878365	-1.4216	-1.01648	324.425	0	2	1	151	7	1	11	0	0	1	430.75	0	0.103976	40.8	4.4	0.2	4.8	0	0	1
CLSPN	1.77257	0.440111	2.17513	1.28951	2.46749	1.51824	117.572	0	5	2	53	0	48	4	33	6	1	74.987	9.32587340685131e-15	0.0880734	14.3	0	11.8	1.7	17.6	2.1	5
PLSCR1	-0.295091	-0.57948	0.852479	0.449249	1.45227	1.32486	117.448	0	5	2	13	1	2	14	14	19	6	31.6755	6.888060636423e-06	0.0385321	3.5	0.6	0.5	6.1	7.5	6.7	5
ADAMTSL3	-5.4556	-0.107221	-1.69086	-1.15268	-3.23935	-1.43933	324.355	0	2	1	303	3	104	6	113	0	1	531.958	0	0.323547	81.9	1.9	25.6	2.6	60.4	0	1
KRTAP19-3	0.00186342	0	0.072136	-0.508688	0.107761	-0.522927	117.078	0	5	6	0	0	3	0	2	0	3	9.24342	0.09974	0.0030581	0	0	0.7	0	1.1	0	5
QSOX2	2.52911	-0.225415	1.23116	1.35125	1.06525	1.22308	324.31	0	1	2	115	0	4	4	1	2	1	339.481	0	0.0770642	31.1	0	1	1.7	0.5	0.7	1
ZBED3	0.167263	-0.245447	-0.0727264	-0.24377	-1.35667	-0.795623	116.66	0	1	5	1	0	0	0	12	0	5	84.189	1.11022302462516e-16	0.00795107	0.3	0	0	0	6.4	0	5
STOX2	-1.93373	-0.340564	-0.900723	-0.284879	-1.0831	-0.652678	116.114	0	4	1	0	0	0	0	22	0	5	170.353	0	0.0134557	0	0	0	0	11.8	0	5
C22orf9	0.855479	-0.748762	0.448672	0.80454	1.27955	1.18622	116.065	0	5	2	3	1	1	9	13	3	5	42.0611	5.72508098706237e-08	0.0183486	0.8	0.6	0.2	3.9	7	1.1	5
SH2B3	-1.73661	-1.55777	1.00166	0.396256	0.843047	1.18357	323.78	0	6	1	72	16	0	11	6	4	1	136.972	0	0.0666667	19.5	10.1	0	4.8	3.2	1.4	1
TMEM108	-1.80217	-0.304122	-1.03046	-0.303635	-1.42789	-0.517504	115.897	0	4	1	3	0	0	9	15	0	5	68.7531	1.86184401229639e-13	0.0165138	0.8	0	0	3.9	8	0	5
FAM86D	0.814112	0.0670376	-0.101313	-0.259751	-0.229533	-0.606838	115.859	0	1	6	8	2	4	2	5	2	1	5.63245	0.343641	0.0140673	2.2	1.3	1	0.9	2.7	0.7	5
CCR2	-3.62224	-1.60711	-0.290077	-0.680638	-0.470836	-0.413254	323.747	0	3	1	248	31	0	10	3	1	1	671.033	0	0.179205	67	19.5	0	4.4	1.6	0.4	1
C17orf51	0.410415	-0.465656	-0.178765	0.47999	-1.34409	0.784427	115.548	0	6	5	18	0	1	2	18	2	1	64.3702	1.51401113868133e-12	0.0250765	4.9	0	0.2	0.9	9.6	0.7	5
PTGIS	-4.36151	1.4036	-2.11841	-1.92561	-5.07751	-1.90942	115.449	0	2	5	245	36	159	80	131	116	1	85.1336	1.11022302462516e-16	0.469113	66.2	22.6	39.2	34.9	70.1	40.8	5
DYX1C1	2.86808	0.329868	0.619771	-0.0258408	0.7989	-0.273196	323.479	0	1	6	177	0	0	1	2	0	1	589.347	0	0.110092	47.8	0	0	0.4	1.1	0	1
PYHIN1	-1.23712	-1.16857	0.262974	0.142552	0.713529	0.244463	115.152	0	5	1	3	0	3	6	14	1	5	49.0182	2.20031837194767e-09	0.0165138	0.8	0	0.7	2.6	7.5	0.4	5
C5	0.531086	-0.310338	-0.367356	0.325761	-1.82754	-0.623345	114.818	0	1	5	14	2	4	1	40	0	5	184.379	0	0.0373089	3.8	1.3	1	0.4	21.4	0	5
N6AMT1	0.441482	-0.195751	0.00290831	-0.181813	-0.721593	-0.318007	114.599	0	1	5	1	0	0	0	1	0	1	4.58112	0.469104	0.00122324	0.3	0	0	0	0.5	0	5
RTN3	-0.483934	0.695745	0.266089	-0.117047	0.334167	-0.338364	114.42	0	2	1	0	0	0	0	1	0	5	7.74332	0.170961	0.000611621	0	0	0	0	0.5	0	5
CHD7	2.60709	-0.465943	1.25881	-0.480016	0.786037	-0.125634	323.373	0	1	4	141	1	16	12	4	9	1	311.689	0	0.111927	38.1	0.6	3.9	5.2	2.1	3.2	1
SLAMF7	-5.44128	-1.25946	-0.508875	0.0906426	0.3956	0.906487	323.317	0	6	1	265	29	43	35	9	19	1	444.863	0	0.244648	71.6	18.2	10.6	15.3	4.8	6.7	1
CD9	-0.368632	0.920629	-0.0497382	-0.053178	1.47624	-0.685242	113.95	0	5	6	4	2	9	9	37	0	5	151.884	0	0.0373089	1.1	1.3	2.2	3.9	19.8	0	5
NOS1AP	-0.769121	1.05902	0.312809	0.20885	-0.610108	-0.349132	113.871	0	2	1	6	8	0	6	10	0	5	34.9519	1.53828990345772e-06	0.0183486	1.6	5	0	2.6	5.3	0	5
FAS	-3.43387	-0.0563761	0.0219111	-0.826867	0.668762	-0.190885	322.238	0	5	1	197	0	9	20	1	0	1	542.536	0	0.138838	53.2	0	2.2	8.7	0.5	0	1
RUNX1	3.16258	-0.0878532	2.20273	0.193175	1.42288	0.613839	321.931	0	1	2	211	0	68	6	11	1	1	432.551	0	0.181651	57	0	16.7	2.6	5.9	0.4	1
CTNNB1	0.788093	0.186552	0.440927	-0.495286	0.570358	-0.230466	113.778	0	1	4	2	0	3	1	3	1	3	4.55061	0.47314	0.00611621	0.5	0	0.7	0.4	1.6	0.4	5
C5orf53	-0.874873	-0.248146	-0.363782	-0.448449	-1.80292	-0.406175	113.562	0	2	5	5	0	1	0	23	0	5	134.438	0	0.017737	1.4	0	0.2	0	12.3	0	5
TIGIT	-0.574195	-1.03786	0.552146	0.885601	1.36769	1.16722	113.367	0	5	2	29	9	2	32	29	13	4	63.2149	2.6274538100779e-12	0.0697248	7.8	5.7	0.5	14	15.5	4.6	5
C19orf40	0.770667	-0.116332	0.60518	0.837455	1.44324	0.787538	112.788	0	5	2	1	0	0	0	6	0	5	38.5969	2.8624473691341e-07	0.00428135	0.3	0	0	0	3.2	0	5
NOTCH4	1.11954	-0.467891	0.742283	0.295294	-0.991816	0.268408	112.676	0	1	5	28	1	2	2	16	2	1	62.3471	3.9744874058556e-12	0.0311927	7.6	0.6	0.5	0.9	8.6	0.7	5
ADARB1	-0.894681	-0.913975	-0.654793	-0.0897616	-1.59001	0.778473	112.477	0	6	5	36	4	5	1	23	1	1	81.8605	3.33066907387547e-16	0.0428135	9.7	2.5	1.2	0.4	12.3	0.4	5
KIAA1147	0.68056	-1.06093	0.23406	-0.240342	-1.14932	-0.813187	112.385	0	1	5	12	4	1	13	12	7	4	23.5026	0.000270487	0.0299694	3.2	2.5	0.2	5.7	6.4	2.5	5
POLH	0.649201	-0.390256	0.498102	-0.240128	0.31883	-0.519894	112.2	0	1	6	4	0	2	0	3	0	1	9.38899	0.0945189	0.00550459	1.1	0	0.5	0	1.6	0	5
DAO	-3.56963	-0.103871	0.429694	0.10325	0.677465	-0.0296387	321.67	0	5	1	352	3	28	3	10	0	1	997.207	0	0.242202	95.1	1.9	6.9	1.3	5.3	0	1
CDKN1A	-2.81705	0.845903	-1.5302	-0.243959	-0.663027	0.504788	321.305	0	2	1	162	4	40	4	7	0	1	350.376	0	0.132722	43.8	2.5	9.9	1.7	3.7	0	1
IDH2	0.405148	-0.983948	-0.491805	-1.11872	-1.44214	-1.2908	112.111	0	1	5	19	2	3	8	11	9	1	18.2656	0.00263132	0.0318043	5.1	1.3	0.7	3.5	5.9	3.2	5
SGK2	-4.79412	1.07046	0.140405	-0.666065	-1.39788	-0.830881	321.216	0	2	1	249	3	21	6	75	0	1	564.882	0	0.216514	67.3	1.9	5.2	2.6	40.1	0	1
CCR9	-1.41703	0.0491291	-0.337253	-0.0946284	0.120892	-0.167852	111.95	0	5	1	3	3	1	2	8	0	5	25.6162	0.000105903	0.0103976	0.8	1.9	0.2	0.9	4.3	0	5
TMEM200B	-2.1607	0.166558	-0.48469	0.818011	-0.116309	1.36531	321.184	0	6	1	128	0	0	6	0	5	1	384.745	0	0.0850153	34.6	0	0	2.6	0	1.8	1
HCP5	-0.523402	-0.793638	1.24635	0.781906	1.90345	1.93923	111.532	0	6	2	60	6	24	40	51	65	6	67.3591	3.62820884447501e-13	0.150459	16.2	3.8	5.9	17.5	27.3	22.9	5
DACT3	-4.13536	-0.310061	-2.41579	0.0710072	-1.89216	0.427104	320.886	0	6	1	267	4	180	6	53	3	1	404.215	0	0.313761	72.2	2.5	44.3	2.6	28.3	1.1	1
PATL2	-0.68616	-1.08593	0.70022	0.358669	0.895096	0.543488	111.363	0	5	2	5	0	23	6	19	9	3	36.7176	6.82301535714913e-07	0.0379205	1.4	0	5.7	2.6	10.2	3.2	5
POPDC2	-3.71713	-0.756236	-0.85947	-0.933957	-0.888934	-0.980342	320.667	0	2	1	264	2	4	1	0	2	1	855.633	0	0.166972	71.4	1.3	1	0.4	0	0.7	1
C1orf95	-3.76704	-0.262988	-1.27968	-0.685198	-2.80717	-0.637386	320.563	0	2	1	271	4	2	5	112	1	1	705.179	0	0.24159	73.2	2.5	0.5	2.2	59.9	0.4	1
C20orf20	2.9136	0.550749	0.933551	1.38361	1.34625	1.41289	320.214	0	1	2	174	1	1	6	0	4	1	535.24	0	0.113761	47	0.6	0.2	2.6	0	1.4	1
FLJ41941	-1.4514	-0.461175	-0.801523	-0.943524	-0.217682	-0.822296	110.575	0	5	1	0	2	1	0	7	2	5	29.3841	1.94915091169534e-05	0.00733945	0	1.3	0.2	0	3.7	0.7	5
TMEM138	0.380829	-0.344939	0.615098	0.802899	0.909842	0.994669	110.563	0	6	2	0	0	0	0	1	1	5	5.25018	0.386117	0.00122324	0	0	0	0	0.5	0.4	5
TGM7	0.0197145	-0.172312	-0.535697	-1.07999	-0.558254	-1.27031	110.475	0	1	6	0	0	3	1	4	0	5	14.9096	0.0107558	0.00489297	0	0	0.7	0.4	2.1	0	5
CLK4	0.188098	-1.11178	-0.0235941	0.00888737	-1.12402	-0.102686	110.322	0	1	5	0	0	0	1	6	0	5	38.9856	2.39075489183449e-07	0.00428135	0	0	0	0.4	3.2	0	5
PSAT1	4.37843	0.0929859	1.18962	1.34513	1.21174	0.219931	320.131	0	1	2	297	7	35	25	15	8	1	651.82	0	0.236697	80.3	4.4	8.6	10.9	8	2.8	1
SPINK9	-0.0532924	0.160525	-0.0305849	-0.994555	-0.0537472	-1.04631	110.148	0	2	6	1	0	2	4	5	4	5	11.8412	0.0370302	0.00978593	0.3	0	0.5	1.7	2.7	1.4	5
MXD1	-3.97742	0.998711	-1.35593	-1.33332	0.188347	-0.47931	320.027	0	2	1	271	18	37	38	14	24	1	465.448	0	0.245872	73.2	11.3	9.1	16.6	7.5	8.5	1
NWD1	-0.582216	0.928019	-0.488836	-0.889975	-1.81684	-1.54835	110.057	0	2	5	11	7	3	5	40	0	5	164.948	0	0.040367	3	4.4	0.7	2.2	21.4	0	5
EIF4E3	-4.91641	-0.383502	-1.66055	-2.14073	-2.22062	-1.96058	320.009	0	2	1	317	0	52	59	41	45	1	470.729	0	0.314373	85.7	0	12.8	25.8	21.9	15.8	1
TARBP1	2.47926	0.0764898	1.19098	0.529126	0.851218	-0.0764664	319.59	0	1	6	119	0	3	1	2	0	1	376.237	0	0.0764526	32.2	0	0.7	0.4	1.1	0	1
ZNF467	-1.48117	-0.422235	-0.699278	-0.280504	-1.80195	-0.121681	109.294	0	6	5	26	1	1	6	26	0	1	92.8169	0	0.0366972	7	0.6	0.2	2.6	13.9	0	5
CPEB1	-2.54586	0.594311	-1.11946	-0.305333	-1.3851	-0.781848	319.561	0	2	1	81	6	0	15	0	1	1	197.727	0	0.0629969	21.9	3.8	0	6.6	0	0.4	1
LRRC36	5.42556	-0.112333	1.71345	-0.0618408	-0.0862707	-0.384368	319.552	0	1	6	263	0	84	3	4	1	1	586.626	0	0.217125	71.1	0	20.7	1.3	2.1	0.4	1
TUBA1B	0.395152	-0.116913	0.425604	0.831072	1.25226	0.78482	109.025	0	5	2	0	0	0	0	1	0	5	7.74332	0.170961	0.000611621	0	0	0	0	0.5	0	5
ZNRF3	2.91175	0.602219	0.512189	0.0619422	-0.300316	-0.278153	319.528	0	1	5	199	1	20	2	5	1	1	547.735	0	0.13945	53.8	0.6	4.9	0.9	2.7	0.4	1
ATP13A1	0.904095	-0.433331	0.811253	0.464028	0.658471	0.28478	108.869	0	1	2	1	0	1	1	1	0	1	2.08227	0.837649	0.00244648	0.3	0	0.2	0.4	0.5	0	5
C20orf199	3.77742	0.525425	0.725632	0.436861	1.17441	0.0879973	319.461	0	1	6	245	8	10	13	9	4	1	639.42	0	0.176758	66.2	5	2.5	5.7	4.8	1.4	1
TTC3	0.680262	-0.285796	-0.0960292	-0.152146	-1.0204	-0.502554	108.482	0	1	5	3	0	0	3	4	2	5	10.2458	0.0685638	0.00733945	0.8	0	0	1.3	2.1	0.7	5
UBASH3A	-1.15578	-1.11126	0.248975	0.0956279	0.700602	0.0956556	108.472	0	5	1	8	0	0	4	15	0	5	60.5664	9.28257470889093e-12	0.0165138	2.2	0	0	1.7	8	0	5
PLXNA2	-2.44187	2.37543	-0.61867	-0.316359	-0.863363	-0.747915	319.429	0	2	1	109	40	11	16	13	7	1	176.596	0	0.119878	29.5	25.2	2.7	7	7	2.5	1
TNNT1	7.78665	2.93321	1.61779	-1.64287	4.94213	-0.299113	108.283	0	1	4	193	75	112	93	120	68	1	76.1166	5.44009282066327e-15	0.404281	52.2	47.2	27.6	40.6	64.2	23.9	5
RAB11FIP4	0.0521317	-0.590928	1.10058	-0.370405	-0.216417	-0.536822	108.256	0	3	2	9	3	8	1	6	3	1	6.0642	0.300022	0.0183486	2.4	1.9	2	0.4	3.2	1.1	5
ACCN5	-0.446143	0.228925	-0.86033	0.0864183	0.207994	0.0669179	108.194	0	2	3	0	1	1	1	5	0	5	22.0041	0.000522661	0.00489297	0	0.6	0.2	0.4	2.7	0	5
PECI	-3.62413	0.279875	-0.920453	-0.263177	-2.07687	-0.154783	319.398	0	2	1	223	3	19	10	26	3	1	518.715	0	0.1737	60.3	1.9	4.7	4.4	13.9	1.1	1
PFKFB1	-0.0659718	-0.415129	0.313109	-0.978274	0.993668	-1.07348	107.797	0	5	6	13	1	15	0	18	0	5	48.6598	2.60449373179483e-09	0.0287462	3.5	0.6	3.7	0	9.6	0	5
ZNF445	0.660514	-0.451408	0.282427	0.0503504	-0.733047	-0.098909	107.601	0	1	5	1	0	0	0	1	0	1	4.58112	0.469104	0.00122324	0.3	0	0	0	0.5	0	5
CDK5R1	0.548625	-0.711935	-0.0282334	0.623337	0.934494	1.29097	107.389	0	6	2	2	5	1	7	8	12	6	22.6346	0.000396405	0.0214067	0.5	3.1	0.2	3.1	4.3	4.2	5
BCAS1	-6.49359	3.29207	-0.743132	-2.74289	-3.04206	-3.66737	318.948	0	2	1	315	101	103	127	107	177	1	125.601	0	0.568807	85.1	63.5	25.4	55.5	57.2	62.3	1
PCMTD2	2.24586	-0.43456	0.74597	-0.39219	0.366377	-0.726104	317.803	0	1	6	132	0	8	5	0	1	1	384.392	0	0.0892966	35.7	0	2	2.2	0	0.4	1
SPC25	1.83821	0.897775	1.30722	1.35674	2.1337	0.989061	107.133	0	5	2	29	0	0	3	16	0	1	77.3929	2.99760216648792e-15	0.0293578	7.8	0	0	1.3	8.6	0	5
C13orf23	2.75169	-0.242605	1.37838	-0.0617762	0.691852	0.0122652	317.251	0	1	2	162	0	14	0	2	0	1	478.148	0	0.108869	43.8	0	3.4	0	1.1	0	1
TPSB2	-6.29332	2.20503	-2.20112	-0.411808	-2.21102	-0.491817	316.709	0	2	1	288	50	141	38	67	47	1	216.177	0	0.385933	77.8	31.4	34.7	16.6	35.8	16.5	1
ABCA6	-3.67204	-0.211947	-0.934717	-0.956125	-2.2991	-0.663916	316.4	0	2	1	278	4	3	5	75	0	1	706.431	0	0.223242	75.1	2.5	0.7	2.2	40.1	0	1
NCOA7	1.94198	-1.02924	0.929176	-1.57709	1.21737	-1.51779	316.222	0	1	4	108	7	13	36	24	32	1	111.414	0	0.134557	29.2	4.4	3.2	15.7	12.8	11.3	1
LUZP2	-2.50094	1.51566	0.0100786	-0.667423	0.662321	-0.976132	316.039	0	2	1	146	26	11	5	20	1	1	294.894	0	0.127829	39.5	16.4	2.7	2.2	10.7	0.4	1
MBD4	0.106773	-0.5037	0.175774	0.826646	0.611708	0.579898	106.53	0	4	2	0	0	0	1	1	1	4	4.21337	0.519123	0.00183486	0	0	0	0.4	0.5	0.4	5
KLC4	-2.60721	1.21379	-0.751582	0.212475	-0.428565	-0.214901	315.472	0	2	1	138	4	7	1	8	1	1	376.146	0	0.0972477	37.3	2.5	1.7	0.4	4.3	0.4	1
GLYATL1	5.02239	1.21956	-0.310426	-0.734201	-1.288	-0.989366	315.434	0	1	5	224	25	16	5	0	0	1	579.481	0	0.165138	60.5	15.7	3.9	2.2	0	0	1
C7orf40	2.77415	-0.0814492	0.679824	0.803628	0.935707	0.563128	315.223	0	1	2	151	0	0	15	1	3	1	432.487	0	0.103976	40.8	0	0	6.6	0.5	1.1	1
RNF43	4.94053	1.49394	1.71919	0.528949	1.71004	0.0406248	315.211	0	1	6	306	8	78	10	31	6	1	582.076	0	0.268502	82.7	5	19.2	4.4	16.6	2.1	1
NSUN7	0.0568284	0.596255	-0.387594	-0.638663	-0.813212	-1.7875	105.813	0	2	6	23	0	0	0	16	0	1	78.3307	1.88737914186277e-15	0.0238532	6.2	0	0	0	8.6	0	5
RPRM	-1.6784	-0.847136	-1.5242	-0.263134	-2.26469	-1.302	105.663	0	4	5	1	1	0	2	57	0	5	405.398	0	0.0373089	0.3	0.6	0	0.9	30.5	0	5
CARM1	0.87308	0.0763904	0.159477	0.118902	0.94188	0.00718395	105.467	0	5	6	0	0	0	0	1	1	5	5.25018	0.386117	0.00122324	0	0	0	0	0.5	0.4	5
TNFRSF13B	-3.23389	-1.3371	-0.880422	0.76069	-0.743742	-0.0540244	314.454	0	4	1	269	2	1	38	1	10	1	709.208	0	0.19633	72.7	1.3	0.2	16.6	0.5	3.5	1
STC2	4.66524	-0.235055	1.1146	2.26917	1.46632	2.54637	314.09	0	1	2	280	1	10	72	30	93	1	422.499	0	0.297248	75.7	0.6	2.5	31.4	16	32.7	1
C10orf54	-4.18471	-0.778546	-1.39013	-1.1508	-0.716598	-0.830603	314.048	0	5	1	284	1	31	23	11	15	1	638.898	0	0.223242	76.8	0.6	7.6	10	5.9	5.3	1
AWAT1	0.0249348	-0.511898	-0.200208	-0.713275	-0.0225596	-0.938083	104.535	0	1	6	2	0	4	3	3	0	3	6.75472	0.23953	0.00733945	0.5	0	1	1.3	1.6	0	5
FAM162A	-2.63404	0.748454	-0.794961	0.275498	-0.619567	-0.477819	313.872	0	2	1	149	2	1	7	0	4	1	441.856	0	0.0996942	40.3	1.3	0.2	3.1	0	1.4	1
SMOX	3.09169	0.752578	0.0986514	0.693923	-0.137554	1.16734	313.547	0	1	5	184	6	5	15	0	7	1	483.306	0	0.132722	49.7	3.8	1.2	6.6	0	2.5	1
JAG1	-0.446973	0.619173	0.420374	0.721294	1.38206	1.8792	104.286	0	6	1	37	1	4	15	31	42	6	72.2185	3.54161144855425e-14	0.0795107	10	0.6	1	6.6	16.6	14.8	5
TRAT1	-1.45439	-0.892311	0.194339	-0.0558389	0.499335	-0.108755	104.266	0	5	1	3	0	5	13	16	3	5	50.9291	8.94270990592361e-10	0.0244648	0.8	0	1.2	5.7	8.6	1.1	5
C3orf26	2.53764	0.389341	0.57794	1.03913	1.18	0.934568	313.091	0	1	2	127	1	0	4	0	2	1	398.987	0	0.0819572	34.3	0.6	0	1.7	0	0.7	1
HOXB9	1.02379	1.79609	3.26053	8.41107	6.13971	7.7436	104.11	0	4	1	167	48	266	146	131	188	3	45.1035	1.382237824199e-08	0.578593	45.1	30.2	65.5	63.8	70.1	66.2	5
C3orf43	-0.143749	0.740928	0.238967	-1.54335	0.0352385	-1.65406	104.027	0	2	6	1	5	14	1	7	1	3	22.4526	0.000429396	0.017737	0.3	3.1	3.4	0.4	3.7	0.4	5
ASB18	0.131121	-0.11831	0.466821	-0.597037	0.725864	-0.579574	103.63	0	5	4	0	0	12	0	19	1	5	84.9374	1.11022302462516e-16	0.0195719	0	0	3	0	10.2	0.4	5
NLRC5	0.966546	-1.24046	1.45028	0.806956	1.85138	1.94694	103.447	0	6	2	71	8	41	21	40	60	1	39.3598	2.00997948840431e-07	0.147401	19.2	5	10.1	9.2	21.4	21.1	5
SNORD15B	0.277349	-1.32697	-0.729396	0.148455	0.795437	0.112118	103.37	0	5	2	13	1	5	4	11	1	1	23.1626	0.000314237	0.0214067	3.5	0.6	1.2	1.7	5.9	0.4	5
C3orf54	-0.724167	-0.646541	-0.65642	-0.101375	0.679276	-0.235535	103.253	0	5	1	0	0	0	1	1	0	4	5.94153	0.31195	0.00122324	0	0	0	0.4	0.5	0	5
CEACAM21	-0.838889	-1.45705	-0.114919	0.121827	0.427103	0.196999	103.219	0	5	2	2	1	0	5	6	3	5	16.7073	0.0050896	0.0103976	0.5	0.6	0	2.2	3.2	1.1	5
BCL11B	0.963965	-0.202078	0.851552	0.191144	2.1996	1.005	103.152	0	5	2	7	4	2	14	48	2	5	208.249	0	0.0470948	1.9	2.5	0.5	6.1	25.7	0.7	5
MOBP	-1.95537	-0.063008	0.0822691	0.447966	1.46288	-0.411941	102.904	0	5	1	0	4	13	24	31	3	5	103.823	0	0.0458716	0	2.5	3.2	10.5	16.6	1.1	5
FBXO27	-1.36578	-0.0377763	-1.32759	0.42294	-0.187585	0.133642	102.665	0	4	1	7	0	32	6	30	9	3	69.9596	1.04471986617227e-13	0.0513761	1.9	0	7.9	2.6	16	3.2	5
MGC29506	-6.50135	-0.468163	-1.05213	0.958856	-0.116363	0.326664	312.708	0	4	1	291	29	90	61	10	24	1	378.611	0	0.308869	78.6	18.2	22.2	26.6	5.3	8.5	1
BRIP1	1.49845	0.295168	1.32784	0.866343	2.01746	0.734562	101.821	0	5	2	12	0	4	1	14	0	5	47.1157	5.38104938385686e-09	0.0189602	3.2	0	1	0.4	7.5	0	5
KLHDC1	-1.49352	-0.582273	-0.617414	-0.679637	-1.42235	-0.673554	101.615	0	2	1	3	0	0	1	4	0	5	15.3504	0.00896557	0.00489297	0.8	0	0	0.4	2.1	0	5
WWC3	1.03822	-0.716234	-0.517083	-0.191415	-1.01541	0.0841161	101.576	0	1	5	38	2	14	11	20	3	1	44.0956	2.21503575481563e-08	0.0538226	10.3	1.3	3.4	4.8	10.7	1.1	5
CHP2	-10.3926	10.7918	-0.599656	0.804252	12.7964	0.0646848	312.527	0	5	1	362	79	24	31	124	18	1	598.258	0	0.390214	97.8	49.7	5.9	13.5	66.3	6.3	1
SLC26A9	8.1878	1.79339	-0.637542	-0.878447	-4.87423	-1.88887	101.276	0	1	5	161	62	93	69	128	97	1	79.0358	1.33226762955019e-15	0.373089	43.5	39	22.9	30.1	68.4	34.2	5
ODF2L	0.785687	-0.735727	0.615044	0.317413	1.12653	0.906396	101.132	0	5	2	7	1	0	1	4	1	1	13.1143	0.0223311	0.00856269	1.9	0.6	0	0.4	2.1	0.4	5
CXorf64	-0.0337764	-0.393032	-0.0683389	-1.14969	0.203754	-0.989538	101.117	0	5	4	0	0	1	1	1	0	3	3.63672	0.602809	0.00183486	0	0	0.2	0.4	0.5	0	5
IL23A	5.04355	-0.533	1.03624	0.511269	2.62703	0.214146	312.206	0	1	2	260	0	37	8	63	5	1	537.282	0	0.228135	70.3	0	9.1	3.5	33.7	1.8	1
ZNF740	0.489515	-0.693467	0.0258709	0.636532	-0.0428518	0.284695	100.702	0	4	2	0	0	0	0	2	0	5	15.4866	0.00847336	0.00122324	0	0	0	0	1.1	0	5
NFYC	-0.891018	-0.43756	-0.101131	-0.306434	0.230766	-0.368114	100.248	0	5	1	1	0	0	1	2	0	5	7.63298	0.177657	0.00244648	0.3	0	0	0.4	1.1	0	5
MARCH8	-3.07633	-0.546543	-0.814737	-0.549135	-0.703174	-0.100999	312.051	0	6	1	184	5	10	14	3	0	1	486.522	0	0.13211	49.7	3.1	2.5	6.1	1.6	0	1
BVES	-3.47969	-0.0369435	-1.8383	-0.247706	-3.37653	0.339237	311.374	0	6	1	247	2	115	4	109	2	1	412.252	0	0.292966	66.8	1.3	28.3	1.7	58.3	0.7	1
ZHX3	-0.284649	-0.00382045	-0.856376	-0.81305	-1.97281	-0.104155	99.9413	0	2	5	13	0	2	5	20	0	5	70.9681	6.43929354282591e-14	0.0244648	3.5	0	0.5	2.2	10.7	0	5
NCF1C	-2.63398	-1.96468	-0.16026	0.363485	0.0702703	0.225765	311.185	0	4	1	183	36	1	15	3	0	1	446.879	0	0.145566	49.5	22.6	0.2	6.6	1.6	0	1
CD200R1L	-0.0612459	0.0524288	0.0918079	-0.213223	1.41643	-0.275003	99.6443	0	5	6	0	1	5	0	25	0	5	148.856	0	0.0189602	0	0.6	1.2	0	13.4	0	5
HTR3A	-2.20467	-1.05399	-0.478162	-0.989514	-0.365902	-1.31144	99.2722	0	5	1	3	1	5	6	7	3	5	10.5199	0.0617756	0.0152905	0.8	0.6	1.2	2.6	3.7	1.1	5
EDARADD	0.56491	-0.328161	-0.319596	0.9446	-0.743029	0.725351	99.2462	0	4	5	13	0	2	10	9	0	1	30.2673	1.30652150591715e-05	0.0207951	3.5	0	0.5	4.4	4.8	0	5
ARSK	0.0814294	0.0759754	-0.139625	0.235186	-0.838145	0.266191	99.1648	0	6	5	0	0	0	0	1	0	5	7.74332	0.170961	0.000611621	0	0	0	0	0.5	0	5
OAS1	-0.961473	0.595269	0.322733	0.322691	1.91117	1.49932	99.1232	0	5	1	55	16	20	37	41	59	6	44.4675	1.86139087476889e-08	0.13945	14.9	10.1	4.9	16.2	21.9	20.8	5
GFI1	-2.21334	-0.774533	0.18809	1.05675	0.894959	1.46872	311.121	0	6	1	151	0	0	16	6	31	1	327.524	0	0.124771	40.8	0	0	7	3.2	10.9	1
SLC6A11	-0.129609	-0.346681	-0.811675	-0.793099	0.838945	1.23493	98.9785	0	6	3	3	7	9	1	45	6	5	193.64	0	0.0434251	0.8	4.4	2.2	0.4	24.1	2.1	5
LTA	-0.702738	-0.808031	0.248946	0.778202	1.24497	0.547983	98.9043	0	5	2	2	0	7	26	26	4	4	104.909	0	0.0397554	0.5	0	1.7	11.4	13.9	1.4	5
C1orf130	-0.0387286	-0.329676	0.0857438	-1.27087	-1.462	-1.54898	98.8492	0	3	6	12	19	0	4	37	0	5	156.227	0	0.0440367	3.2	11.9	0	1.7	19.8	0	5
BTNL2	-0.435454	-0.766466	-0.577784	0.0554798	-0.0229093	0.023903	98.7446	0	4	2	1	0	2	1	2	0	3	4.44005	0.487945	0.00366972	0.3	0	0.5	0.4	1.1	0	5
FGF18	2.96669	0.212699	0.336675	-0.741255	-0.334445	-0.8871	311.063	0	1	6	178	2	8	1	3	0	1	539.217	0	0.117431	48.1	1.3	2	0.4	1.6	0	1
SNORD89	0.0114828	0.176932	-0.664703	0.0324311	0.256693	0.0223979	98.5526	0	5	3	0	1	4	0	4	0	3	14.8455	0.0110433	0.00550459	0	0.6	1	0	2.1	0	5
CD79A	-6.95107	-1.52531	-1.31501	0.704533	-0.672154	0.185172	310.72	0	4	1	306	66	131	54	39	19	1	301.859	0	0.376147	82.7	41.5	32.3	23.6	20.9	6.7	1
TOX	-4.48815	-0.186368	-1.74912	0.495775	-2.87437	0.913161	310.306	0	6	1	271	0	100	10	87	8	1	431.692	0	0.291131	73.2	0	24.6	4.4	46.5	2.8	1
PKDCC	-0.77635	0.735093	1.59205	-0.770543	0.327969	-1.59307	98.3521	0	3	6	94	9	78	54	52	47	1	29.9462	1.51124556178051e-05	0.204281	25.4	5.7	19.2	23.6	27.8	16.5	5
ZNF808	-0.703873	-0.0949374	0.434387	-0.580973	-0.879855	-1.06136	98.312	0	3	6	5	0	0	8	17	16	5	53.3052	2.91145441089213e-10	0.0281346	1.4	0	0	3.5	9.1	5.6	5
CIDEC	-3.87839	2.00661	-2.14741	-1.87987	-0.940087	-1.91938	310.15	0	2	1	261	51	152	3	7	0	1	414.823	0	0.289908	70.5	32.1	37.4	1.3	3.7	0	1
CSRP2	-0.271393	-0.637236	-1.07052	0.740561	-0.498468	1.02973	98.229	0	6	3	12	2	17	26	23	24	4	36.4713	7.64374897488374e-07	0.0636086	3.2	1.3	4.2	11.4	12.3	8.5	5
RHOF	-4.67342	1.03713	-0.38823	0.829044	-0.0459422	0.819992	309.463	0	2	1	251	17	44	31	35	22	1	373.807	0	0.244648	67.8	10.7	10.8	13.5	18.7	7.7	1
BDKRB1	-2.36157	0.675615	-1.04881	-0.570224	-0.166909	0.310002	309.411	0	2	1	126	1	0	12	0	1	1	368.564	0	0.0856269	34.1	0.6	0	5.2	0	0.4	1
PPARD	-2.14593	-0.854111	-0.542951	-0.156181	-0.0205428	1.00151	309.301	0	6	1	90	0	2	5	3	5	1	239.862	0	0.0642202	24.3	0	0.5	2.2	1.6	1.8	1
ATP1A2	-9.53065	0.0690773	-4.30289	-5.05919	-4.79627	-4.26682	309.16	0	2	1	351	8	311	189	147	192	1	129.862	0	0.732722	94.9	5	76.6	82.5	78.6	67.6	1
JAM2	-4.4993	-0.0802379	-2.19622	-1.06294	-2.35315	-0.819874	309.079	0	2	1	283	0	145	4	65	0	1	460.004	0	0.303976	76.5	0	35.7	1.7	34.8	0	1
TST	-3.21884	1.78675	-0.756975	-1.18306	-0.26411	-1.85348	308.7	0	2	1	204	32	24	30	8	49	1	279.96	0	0.212232	55.1	20.1	5.9	13.1	4.3	17.3	1
MKLN1	0.526982	-0.078543	0.167877	-0.280998	-0.637708	-0.23115	97.4327	0	1	5	0	0	0	0	1	0	5	7.74332	0.170961	0.000611621	0	0	0	0	0.5	0	5
GNG12	-2.33278	0.228858	-0.831116	-0.782403	-0.350525	0.0405315	308.188	0	2	1	93	0	9	7	0	0	1	247.837	0	0.0666667	25.1	0	2.2	3.1	0	0	1
SLC7A14	-2.81086	1.01918	-0.923523	-0.684503	-1.55218	-1.05558	308.181	0	2	1	234	29	3	8	0	0	1	642.436	0	0.167584	63.2	18.2	0.7	3.5	0	0	1
STX12	-2.31033	-0.325278	-1.00637	-1.24733	-2.28478	-0.800654	308.023	0	2	1	84	0	1	1	29	0	1	220.167	0	0.0703364	22.7	0	0.2	0.4	15.5	0	1
IL9R	-0.716424	-0.890949	0.663282	-0.194504	1.05767	0.00540532	97.2446	0	5	2	2	0	31	2	26	1	3	96.5889	0	0.0379205	0.5	0	7.6	0.9	13.9	0.4	5
ABCD1	-0.513523	-0.134377	0.591178	0.880311	0.921835	1.1036	97.2308	0	6	1	16	0	8	2	9	7	1	15.3295	0.00904335	0.0256881	4.3	0	2	0.9	4.8	2.5	5
ZNF100	0.173168	-0.939091	0.332851	-0.265256	-0.483743	-0.656001	97.2017	0	3	2	3	1	1	1	8	0	5	30.3423	1.26280856688199e-05	0.00856269	0.8	0.6	0.2	0.4	4.3	0	5
RPL19	0.700706	0.0120438	-0.0979164	-0.0480232	0.4537	-0.378502	97.043	0	1	6	2	0	1	1	3	0	5	8.36176	0.137393	0.00428135	0.5	0	0.2	0.4	1.6	0	5
SNX24	-2.56164	0.177701	-0.75646	-0.727035	-0.668145	-0.644363	308.002	0	2	1	132	0	4	1	0	0	1	425.532	0	0.083792	35.7	0	1	0.4	0	0	1
ZNF239	2.1251	0.0738722	0.938208	0.0276561	0.0942253	-0.379383	307.858	0	1	6	82	0	0	1	0	0	1	275.072	0	0.0507645	22.2	0	0	0.4	0	0	1
ANKRD2	0.288809	-0.277785	0.202767	-1.45999	0.401226	-1.52376	96.6564	0	5	6	15	1	18	5	18	2	3	31.5707	7.22482511883449e-06	0.0360856	4.1	0.6	4.4	2.2	9.6	0.7	5
DNAJB5	-3.72695	-0.879061	-2.51684	-0.11329	-1.63324	0.781343	307.605	0	6	1	255	10	191	10	43	8	1	358.299	0	0.316208	68.9	6.3	47	4.4	23	2.8	1
C14orf50	-2.20393	1.48159	-0.146833	-0.661116	-1.06814	-0.677924	307.586	0	2	1	122	8	0	2	0	0	1	371.469	0	0.0807339	33	5	0	0.9	0	0	1
FASLG	-1.05251	-1.06218	0.274109	0.276583	0.589896	0.437209	96.3804	0	5	2	2	0	6	12	17	10	5	44.3467	1.96960447951255e-08	0.0287462	0.5	0	1.5	5.2	9.1	3.5	5
TNFRSF11A	-3.47614	1.04166	0.562103	-1.30082	0.684276	-1.7236	307.295	0	2	1	209	5	19	23	17	14	1	417.41	0	0.175535	56.5	3.1	4.7	10	9.1	4.9	1
LONRF3	-0.885103	1.24429	0.0456147	-0.446171	-0.880685	-0.413751	96.0019	0	2	1	38	2	1	0	26	0	1	117.128	0	0.0409786	10.3	1.3	0.2	0	13.9	0	5
OR2L1P	-0.183791	-0.809085	-0.0838003	-0.0498324	0.172097	0.146775	95.9799	0	5	2	1	0	2	0	3	0	5	10.5362	0.0613922	0.00366972	0.3	0	0.5	0	1.6	0	5
DSP	-0.447314	0.964165	0.594452	-0.246366	1.45368	0.165243	95.914	0	5	1	7	6	8	7	45	2	5	177.301	0	0.0458716	1.9	3.8	2	3.1	24.1	0.7	5
IL1R2	-6.29426	1.57471	-0.874266	-1.50205	-0.00703508	-1.90169	307.258	0	2	1	312	23	62	97	23	102	1	322.477	0	0.378593	84.3	14.5	15.3	42.4	12.3	35.9	1
ANXA3	3.15046	1.75502	-0.370511	-1.99727	-0.792543	-0.538623	306.908	0	1	4	212	18	15	64	30	32	1	291.669	0	0.226911	57.3	11.3	3.7	27.9	16	11.3	1
XPO5	2.85956	0.299471	1.46565	0.792148	1.33187	0.904992	306.626	0	1	2	152	0	18	3	9	1	1	386.277	0	0.111927	41.1	0	4.4	1.3	4.8	0.4	1
ABCB11	-3.23373	0.441652	0.783677	-0.762881	-0.184216	-0.366238	306.409	0	3	1	301	12	45	1	8	4	1	735.881	0	0.226911	81.4	7.5	11.1	0.4	4.3	1.4	1
OIP5	1.0494	1.21853	1.22221	1.34491	2.50543	0.857731	95.4878	0	5	6	10	9	1	1	60	0	5	323.468	0	0.0495413	2.7	5.7	0.2	0.4	32.1	0	5
TLR7	-2.89227	-2.43363	0.191963	-0.603118	0.341751	-0.189662	306.088	0	5	1	188	62	0	11	4	0	1	477.317	0	0.16208	50.8	39	0	4.8	2.1	0	1
CORO1B	-0.827578	0.378054	0.103686	0.0750205	0.475129	0.117374	95.344	0	5	1	2	0	0	0	3	1	5	11.0204	0.0509765	0.00366972	0.5	0	0	0	1.6	0.4	5
PYCR2	1.32774	0.184892	0.311685	1.19128	0.869407	0.450077	95.2148	0	1	2	12	0	0	7	8	1	1	27.4107	4.74403934314083e-05	0.0171254	3.2	0	0	3.1	4.3	0.4	5
GEFT	-4.1841	-0.398894	-2.06229	0.334067	-1.39225	0.385762	306.076	0	6	1	252	1	122	6	31	1	1	432.602	0	0.252599	68.1	0.6	30	2.6	16.6	0.4	1
CABLES1	0.177295	1.13399	0.559564	-0.609152	-0.4324	-1.18737	95.0923	0	2	6	27	6	8	10	17	12	1	18.989	0.00193122	0.0489297	7.3	3.8	2	4.4	9.1	4.2	5
SESN2	-2.69263	-0.214132	-0.373472	-0.484712	-0.416772	-0.12953	305.438	0	6	1	148	0	3	1	2	1	1	470.007	0	0.0948012	40	0	0.7	0.4	1.1	0.4	1
PIK3CD	-2.5688	-2.47526	-0.201493	0.48903	0.453084	1.72285	305.067	0	6	1	165	56	5	16	4	19	1	326.318	0	0.16208	44.6	35.2	1.2	7	2.1	6.7	1
CLEC4F	-1.48706	-0.836883	-0.344639	-0.749635	-0.061525	-0.835668	94.8626	0	5	1	1	0	1	3	8	0	5	35.6366	1.12278461339432e-06	0.00795107	0.3	0	0.2	1.3	4.3	0	5
RGS9	-2.5915	-0.401777	-1.16185	0.203281	-1.03865	-0.33019	304.803	0	4	1	154	0	0	10	0	1	1	474.508	0	0.100917	41.6	0	0	4.4	0	0.4	1
FABP12	0.0264874	0.0605286	-0.832152	-0.650917	-0.152487	-0.523706	94.5025	0	2	3	0	0	0	1	14	4	5	76.418	4.66293670342566e-15	0.0116208	0	0	0	0.4	7.5	1.4	5
KCNJ14	2.4121	0.939961	0.919211	0.357755	0.734068	-0.0804109	304.665	0	1	6	119	1	1	2	0	0	1	386.099	0	0.0752294	32.2	0.6	0.2	0.9	0	0	1
PHKA1	1.95236	0.740945	0.0872376	-1.14562	-1.11553	-1.43308	304.598	0	1	6	90	0	21	25	9	16	1	113.618	0	0.0984709	24.3	0	5.2	10.9	4.8	5.6	1
MN1	-1.01271	0.782113	-0.993388	-0.472666	-0.931619	1.64082	94.1013	0	6	1	91	3	75	28	47	33	1	49.7833	1.534748883536e-09	0.169419	24.6	1.9	18.5	12.2	25.1	11.6	5
C17orf91	-3.76369	-0.631101	-1.47115	-1.30927	-1.56522	-0.677076	304.477	0	2	1	239	0	20	16	20	2	1	576.307	0	0.181651	64.6	0	4.9	7	10.7	0.7	1
DNAH1	0.423505	-1.00695	0.434911	-0.77982	-1.07322	-0.914622	94.0558	0	3	5	38	10	1	5	23	0	1	81.6618	3.33066907387547e-16	0.0470948	10.3	6.3	0.2	2.2	12.3	0	5
LAS1L	2.29623	-0.00699296	0.50147	0.71489	0.729267	0.354786	303.409	0	1	2	107	0	0	4	0	0	1	345.815	0	0.0678899	28.9	0	0	1.7	0	0	1
PDE6B	-1.34874	-1.18651	-0.256015	0.0575414	0.180433	-0.826182	93.8804	0	5	1	3	0	3	12	12	0	4	48.7725	2.47004805498108e-09	0.0183486	0.8	0	0.7	5.2	6.4	0	5
TMEM130	-2.35076	0.526053	-0.236677	1.41229	-0.908991	1.41048	303.289	0	4	1	145	2	1	45	0	63	1	252.83	0	0.156575	39.2	1.3	0.2	19.7	0	22.2	1
YWHAG	1.24885	0.352999	0.608938	0.185669	1.09295	0.619267	93.7669	0	1	4	6	0	1	0	4	0	1	16.5456	0.00544737	0.00672783	1.6	0	0.2	0	2.1	0	5
FCGR1A	1.1027	-0.953442	1.82301	0.432499	1.85881	0.676516	93.6164	0	5	2	76	9	66	17	47	9	1	69.4924	1.30673249998381e-13	0.137003	20.5	5.7	16.3	7.4	25.1	3.2	5
COBLL1	0.565911	-0.301992	-0.438236	-1.05181	-1.86498	-0.716367	93.513	0	1	5	23	2	9	30	32	10	5	70.0336	1.00808250635964e-13	0.0648318	6.2	1.3	2.2	13.1	17.1	3.5	5
ZNF238	1.76609	-0.429136	0.0752531	-0.459384	-0.794893	-1.6724	302.952	0	1	6	67	2	1	12	14	24	1	96.163	0	0.0733945	18.1	1.3	0.2	5.2	7.5	8.5	1
ZNF642	0.576383	-0.464565	0.174694	0.34782	0.505607	0.385576	93.4196	0	1	2	0	0	0	1	1	0	4	5.94153	0.31195	0.00122324	0	0	0	0.4	0.5	0	5
MTNR1A	-1.31707	-0.591534	-0.0170247	-0.643597	1.91691	-0.508223	93.3373	0	5	1	3	0	19	1	42	5	5	173.826	0	0.0428135	0.8	0	4.7	0.4	22.5	1.8	5
CA12	-4.87213	1.69337	0.120304	-0.929823	0.585429	0.804062	302.886	0	2	1	282	40	61	53	88	11	1	345.95	0	0.327217	76.2	25.2	15	23.1	47.1	3.9	1
TMEM169	-0.927579	0.119291	0.163232	0.296636	0.519651	0.443056	93.0696	0	5	1	6	0	9	1	6	6	3	8.22958	0.144029	0.0171254	1.6	0	2.2	0.4	3.2	2.1	5
C3orf1	-0.359679	0.0875244	-0.153598	0.523554	0.697865	0.352632	93.0221	0	5	1	0	0	0	0	1	0	5	7.74332	0.170961	0.000611621	0	0	0	0	0.5	0	5
PTP4A3	3.40346	-0.788579	0.27808	0.072893	-0.74117	-0.465071	302.663	0	1	2	216	5	9	15	10	16	1	506.516	0	0.165749	58.4	3.1	2.2	6.6	5.3	5.6	1
SPNS3	2.09959	-0.469849	0.333965	-0.689605	0.586143	-1.01915	302.595	0	1	6	97	0	3	1	24	0	1	248.257	0	0.0764526	26.2	0	0.7	0.4	12.8	0	1
CYP11A1	-1.55943	-0.535684	-0.953013	-1.55622	-0.714329	-2.06195	92.7599	0	2	6	1	0	0	0	1	0	1	4.58112	0.469104	0.00122324	0.3	0	0	0	0.5	0	5
XPOT	3.091	0.339614	1.17099	0.748263	1.23978	0.742268	302.52	0	1	2	200	0	10	7	9	5	1	541.127	0	0.141284	54.1	0	2.5	3.1	4.8	1.8	1
ASXL3	-2.60048	-0.194303	-0.826951	-0.617761	-1.95749	-0.750908	302.321	0	2	1	180	0	0	3	0	0	1	599.717	0	0.111927	48.6	0	0	1.3	0	0	1
GIPC2	-1.77084	-0.11199	0.349706	-1.14603	-0.891624	-1.94703	92.5544	0	3	6	74	5	19	20	43	47	1	69.156	1.53543844305659e-13	0.127217	20	3.1	4.7	8.7	23	16.5	5
SRD5A1	1.50756	0.642861	0.377643	0.276265	1.4209	0.326567	92.4627	0	1	4	31	0	2	2	17	2	1	72.6869	2.8199664825479e-14	0.0330275	8.4	0	0.5	0.9	9.1	0.7	5
ARAP1	-0.39339	-1.17715	0.342343	0.119063	0.289279	0.402194	92.2066	0	6	2	5	1	0	3	3	1	1	7.72773	0.171893	0.00795107	1.4	0.6	0	1.3	1.6	0.4	5
DNAJC5B	-0.243327	-1.59369	1.10211	-0.0207835	1.21468	-0.103296	92.0681	0	5	2	24	7	52	20	30	7	3	38.1814	3.46945570051105e-07	0.0856269	6.5	4.4	12.8	8.7	16	2.5	5
GRB14	-0.545598	-0.801538	0.724415	-0.815742	0.896187	-0.972257	92.0477	0	5	6	12	5	17	1	22	1	5	50.6533	1.01850983202922e-09	0.035474	3.2	3.1	4.2	0.4	11.8	0.4	5
TJAP1	0.981648	-0.379523	0.228596	0.787647	0.321692	0.583515	91.8561	0	1	2	4	0	3	0	4	0	1	11.44	0.0433219	0.00672783	1.1	0	0.7	0	2.1	0	5
YTHDF1	2.25738	0.345307	0.942287	0.358222	0.773855	0.464127	302.29	0	1	2	96	0	1	0	1	0	1	317.689	0	0.0599388	25.9	0	0.2	0	0.5	0	1
SLC22A3	2.85372	1.33573	-0.478308	-2.5377	-0.854197	0.0419577	302.078	0	1	4	213	16	50	108	29	28	1	250.429	0	0.27156	57.6	10.1	12.3	47.2	15.5	9.9	1
CCDC86	2.8234	0.691762	0.966276	0.565141	1.15304	0.81564	301.803	0	1	4	154	0	0	3	1	1	1	500.609	0	0.0972477	41.6	0	0	1.3	0.5	0.4	1
CD226	-1.11908	-1.0186	0.1499	-0.325155	0.00464361	-0.116532	91.5972	0	3	1	0	0	1	1	1	0	3	3.63672	0.602809	0.00183486	0	0	0.2	0.4	0.5	0	5
SUMO2	0.847061	0.136454	0.0598069	0.600528	0.995211	0.23362	91.552	0	5	3	2	0	0	0	2	0	1	9.16223	0.102766	0.00244648	0.5	0	0	0	1.1	0	5
NIPAL1	-3.00063	0.794384	-0.256047	-1.98063	0.191502	-0.730755	301.379	0	2	1	163	6	3	67	3	15	1	331.471	0	0.157187	44.1	3.8	0.7	29.3	1.6	5.3	1
SMARCB1	0.390067	-0.510649	0.00585344	0.744628	0.638079	0.382122	91.2848	0	4	2	0	0	0	1	1	1	4	4.21337	0.519123	0.00183486	0	0	0	0.4	0.5	0.4	5
PTP4A1	-2.15019	0.268869	0.0790289	-0.614686	0.161573	0.0875034	301.342	0	2	1	73	3	4	7	1	1	1	181.447	0	0.0544343	19.7	1.9	1	3.1	0.5	0.4	1
ZNF579	1.05932	0.478909	0.137859	0.530033	-0.602164	-0.0177164	91.1212	0	1	5	7	1	4	3	5	0	1	8.7042	0.12146	0.0122324	1.9	0.6	1	1.3	2.7	0	5
CHRM3	0.337026	0.767665	-0.884146	0.903063	-1.76071	0.252946	91.0119	0	4	5	34	12	45	23	43	7	3	49.2274	1.99397576228222e-09	0.100306	9.2	7.5	11.1	10	23	2.5	5
SLCO4C1	-3.50168	-0.944827	-0.151372	-0.625739	1.66399	-1.27419	301.18	0	5	1	290	1	14	13	44	0	1	716.907	0	0.221407	78.4	0.6	3.4	5.7	23.5	0	1
ANKRD57	-0.8296	0.696761	-0.344652	-0.858101	0.942305	0.209618	90.8987	0	5	4	25	1	4	14	16	2	1	42.7943	4.06732966196088e-08	0.0379205	6.8	0.6	1	6.1	8.6	0.7	5
CBX3	2.98266	0.105106	1.38122	1.28359	1.88732	1.31487	301.123	0	1	2	172	0	6	7	15	6	1	441.566	0	0.125994	46.5	0	1.5	3.1	8	2.1	1
FAM132A	-2.82235	1.40997	-0.158258	1.24545	1.79711	0.433169	300.953	0	5	1	177	27	3	60	44	25	1	236.027	0	0.205505	47.8	17	0.7	26.2	23.5	8.8	1
PREX2	-1.52817	-0.0116927	-0.193985	-0.763658	-1.40071	-0.683504	90.6418	0	2	1	9	1	0	0	16	0	5	74.2502	1.33226762955019e-14	0.0159021	2.4	0.6	0	0	8.6	0	5
MS4A7	-3.75922	-3.3581	0.281844	-0.117917	-0.0632348	0.674324	300.884	0	6	1	229	83	9	14	5	7	1	531.382	0	0.212232	61.9	52.2	2.2	6.1	2.7	2.5	1
ACCN2	2.60354	0.563889	-0.249153	0.286163	0.0383317	0.12084	300.627	0	1	3	151	1	5	6	0	0	1	457.391	0	0.0996942	40.8	0.6	1.2	2.6	0	0	1
ZNF397OS	-1.05543	-0.924586	-0.0896138	-0.162642	-0.625198	-0.316322	90.3764	0	3	1	1	0	0	1	1	0	1	3.76732	0.583378	0.00183486	0.3	0	0	0.4	0.5	0	5
SKA3	3.19479	0.95808	1.77934	1.15326	2.55835	1.12344	300.611	0	1	2	218	1	10	1	49	0	1	550.454	0	0.170642	58.9	0.6	2.5	0.4	26.2	0	1
CREB3L3	-4.14625	4.18163	-0.998874	0.543022	1.41828	0.473663	300.291	0	2	1	290	79	110	12	56	9	1	367.469	0	0.340061	78.4	49.7	27.1	5.2	29.9	3.2	1
CCBP2	-2.72274	0.169758	-0.501617	-1.10293	-0.732112	-0.692484	300.226	0	2	1	164	1	1	3	0	1	1	529.621	0	0.103976	44.3	0.6	0.2	1.3	0	0.4	1
RHOBTB2	0.627327	-0.505738	-0.11399	0.100872	-1.3479	0.404208	90.1168	0	1	5	20	1	1	4	16	1	1	53.2828	2.94243407417127e-10	0.0262997	5.4	0.6	0.2	1.7	8.6	0.4	5
HSD17B13	-0.670871	0.0161875	0.0121655	-0.888653	0.0706603	-1.09202	90.054	0	5	6	5	2	4	2	6	0	5	10.4398	0.0636899	0.0116208	1.4	1.3	1	0.9	3.2	0	5
SYNPO	-3.71388	-0.670365	-0.730484	-0.929965	-1.30147	0.458263	300.135	0	6	1	235	2	21	22	25	10	1	495.628	0	0.192661	63.5	1.3	5.2	9.6	13.4	3.5	1
CXCL13	-3.65123	-1.17134	0.931179	2.10928	1.16688	2.49233	299.977	0	6	1	230	70	53	105	30	108	1	157.682	0	0.364526	62.2	44	13.1	45.9	16	38	1
PIK3CG	-3.52657	-1.59847	-0.220874	-0.240003	0.130606	0.222736	299.951	0	6	1	222	29	5	13	0	2	1	569.444	0	0.165749	60	18.2	1.2	5.7	0	0.7	1
TRAF3IP2	-2.01961	-0.108626	-0.255373	-0.483999	-0.0145397	0.451569	299.838	0	6	1	79	0	3	2	0	0	1	245.087	0	0.0513761	21.4	0	0.7	0.9	0	0	1
ZFYVE28	-3.05992	0.17484	-0.12601	-1.30697	-1.51686	-1.0582	299.625	0	2	1	181	0	0	8	25	7	1	462.13	0	0.135168	48.9	0	0	3.5	13.4	2.5	1
KIAA0125	-3.55669	-1.13844	-0.479738	1.00169	-0.836607	0.461379	299.497	0	4	1	246	5	3	49	2	26	1	541.441	0	0.202446	66.5	3.1	0.7	21.4	1.1	9.2	1
POMC	-1.18423	-0.390026	-0.622071	0.571302	0.911683	-0.569377	89.3828	0	5	1	4	1	2	30	36	4	5	156.069	0	0.0470948	1.1	0.6	0.5	13.1	19.3	1.4	5
SFRS2B	-0.419348	-0.229753	-0.0423417	-1.02544	-0.668364	-1.01773	89.1899	0	3	4	1	0	0	1	2	1	5	5.45779	0.362596	0.0030581	0.3	0	0	0.4	1.1	0.4	5
TSPYL4	-0.0635498	-0.527004	-0.512866	-0.799609	-1.9479	-0.750836	88.6828	0	1	5	5	1	1	8	28	3	5	116.789	0	0.0281346	1.4	0.6	0.2	3.5	15	1.1	5
INTU	0.717375	-0.191275	-0.101248	0.186723	-0.310033	-0.0706455	88.6537	0	1	5	1	0	0	0	3	0	5	16.7772	0.00494233	0.00244648	0.3	0	0	0	1.6	0	5
EXOSC5	2.33988	0.434986	0.629273	0.684657	1.13293	-0.0370543	299	0	1	6	97	0	1	2	0	0	1	316.102	0	0.0611621	26.2	0	0.2	0.9	0	0	1
FN3K	-1.03346	0.555105	0.0148606	-0.168944	-1.07965	-1.49616	88.5291	0	2	6	35	0	13	5	22	20	1	39.8087	1.63203691450065e-07	0.058104	9.5	0	3.2	2.2	11.8	7	5
ANTXR2	-2.75639	1.06031	-1.0738	-0.151987	-0.96549	1.62971	298.997	0	6	1	177	5	39	15	24	46	1	228.794	0	0.187156	47.8	3.1	9.6	6.6	12.8	16.2	1
SP5	4.06985	2.07342	0.308128	0.273009	-0.662066	-0.51531	298.874	0	1	5	250	39	20	21	6	1	1	544.017	0	0.206116	67.6	24.5	4.9	9.2	3.2	0.4	1
BDKRB2	-3.14676	1.29222	-0.670726	-1.12126	-0.132737	0.290424	298.82	0	2	1	195	2	12	37	9	1	1	443.761	0	0.156575	52.7	1.3	3	16.2	4.8	0.4	1
MTL5	0.98561	0.582342	1.54797	0.641312	2.02415	0.346805	88.1282	0	5	6	12	0	22	4	28	8	5	60.093	1.16283649376214e-11	0.0452599	3.2	0	5.4	1.7	15	2.8	5
IPO4	2.5323	0.371393	1.01315	-0.069775	1.14371	0.0911861	298.819	0	1	4	137	0	1	0	5	1	1	433.549	0	0.0880734	37	0	0.2	0	2.7	0.4	1
LOC113230	0.0472281	0.944013	-0.00916571	-0.185769	-1.23303	-1.37614	88.016	0	2	6	40	2	7	8	26	0	1	81.7729	3.33066907387547e-16	0.0507645	10.8	1.3	1.7	3.5	13.9	0	5
NOTCH1	0.933113	-0.917436	0.803848	-0.129333	1.48722	-0.271215	87.9836	0	5	2	28	5	13	22	20	7	1	27.4962	4.56533187770392e-05	0.058104	7.6	3.1	3.2	9.6	10.7	2.5	5
CENPM	0.668595	0.453616	0.999357	1.58181	2.16984	0.747626	87.9474	0	5	2	20	4	1	15	22	1	5	60.4934	9.61075663497013e-12	0.0385321	5.4	2.5	0.2	6.6	11.8	0.4	5
MMP25	-1.99117	-0.954727	0.0884042	0.217438	0.618176	0.680752	298.728	0	6	1	107	0	0	0	0	0	1	365.824	0	0.0654434	28.9	0	0	0	0	0	1
TRIM54	1.97509	1.75593	0.491781	-1.35939	3.41636	-1.39266	87.568	0	5	6	129	31	52	47	66	87	1	53.3861	2.80206413627582e-10	0.251988	34.9	19.5	12.8	20.5	35.3	30.6	5
C12orf54	-0.0474935	0.308538	-0.699287	0.134308	2.46394	-0.233619	87.506	0	5	3	2	7	1	3	66	0	5	410.566	0	0.048318	0.5	4.4	0.2	1.3	35.3	0	5
WNT2B	-2.5175	0.125467	-0.520497	1.03361	-0.591141	0.322288	298.663	0	4	1	143	0	1	11	6	4	1	390.377	0	0.100917	38.6	0	0.2	4.8	3.2	1.4	1
ZNF816A	0.650422	0.207748	0.616253	-0.20001	-0.313923	-0.449553	87.3174	0	1	6	4	0	0	1	6	0	5	24.6911	0.000159832	0.00672783	1.1	0	0	0.4	3.2	0	5
CHST13	-0.903026	-0.423172	1.15457	0.673131	1.68068	0.760961	87.1877	0	5	1	32	1	55	20	35	13	3	44.3629	1.95476310693721e-08	0.0954128	8.6	0.6	13.5	8.7	18.7	4.6	5
SPATA6	-0.689065	0.205014	-0.65053	-0.873799	-1.11421	-1.29824	87.184	0	2	6	4	0	4	0	8	0	5	27.4193	4.72589013431612e-05	0.00978593	1.1	0	1	0	4.3	0	5
ZFP90	0.708363	-0.502278	0.00293843	0.283675	0.0381515	0.462457	87.0874	0	1	2	0	0	0	0	1	0	5	7.74332	0.170961	0.000611621	0	0	0	0	0.5	0	5
KIAA1797	0.844442	-0.104625	0.0511992	-0.537627	-0.603919	-0.605532	86.7849	0	1	6	13	2	5	5	7	5	1	7.30942	0.198626	0.02263	3.5	1.3	1.2	2.2	3.7	1.8	5
LDHA	0.876759	1.05065	0.291301	0.0185672	1.43579	0.731304	86.7574	0	5	4	3	0	0	4	9	0	5	37.8884	3.97307887811671e-07	0.00978593	0.8	0	0	1.7	4.8	0	5
BFSP1	2.66507	0.512727	-0.146512	0.839305	0.342442	0.914666	298.575	0	1	3	147	0	0	5	0	2	1	467.363	0	0.0941896	39.7	0	0	2.2	0	0.7	1
C11orf59	-0.895909	-0.141693	-0.351685	-0.015523	0.36106	0.238504	86.4664	0	5	1	3	0	0	3	6	5	5	16.1008	0.00656215	0.0103976	0.8	0	0	1.3	3.2	1.8	5
NEUROD1	-2.66276	0.800599	-0.964858	0.294874	-1.65464	-0.0645426	298.521	0	2	1	259	23	4	12	0	0	1	718.637	0	0.182263	70	14.5	1	5.2	0	0	1
VMO1	-0.147733	-0.503976	0.650896	-0.208257	1.38792	-0.43471	86.209	0	5	2	15	0	17	1	24	0	5	69.3399	1.40554234917545e-13	0.0348624	4.1	0	4.2	0.4	12.8	0	5
RAD51	0.987106	0.69333	1.30712	1.56298	2.29431	1.27776	86.187	0	5	2	14	0	0	4	35	1	5	162.605	0	0.0330275	3.8	0	0	1.7	18.7	0.4	5
LMNB1	1.5453	0.35429	1.92611	1.40064	2.43599	0.931598	86.1267	0	5	2	49	0	44	41	46	3	1	84.5456	1.11022302462516e-16	0.111927	13.2	0	10.8	17.9	24.6	1.1	5
LOC202181	0.116193	-0.0622128	-0.271291	0.0311139	-1.50569	-0.460072	86.0598	0	1	5	0	0	0	2	29	0	5	207.119	0	0.0189602	0	0	0	0.9	15.5	0	5
KIAA0753	0.18358	-0.575074	-0.0197862	0.363457	-0.714388	0.1733	86.03	0	4	5	0	0	0	1	1	0	4	5.94153	0.31195	0.00122324	0	0	0	0.4	0.5	0	5
CAPNS1	-0.598094	0.291256	-0.419943	-0.502755	0.211559	-0.618741	85.9969	0	2	6	1	0	0	1	1	0	1	3.76732	0.583378	0.00183486	0.3	0	0	0.4	0.5	0	5
EFHC2	-2.40025	0.90625	-0.827892	-0.433276	-0.733602	-1.15599	298.516	0	2	1	84	6	0	8	0	0	1	228.602	0	0.0599388	22.7	3.8	0	3.5	0	0	1
SEC11A	-0.487225	0.17043	0.455241	0.171857	0.411812	0.274616	85.9096	0	3	1	1	0	0	0	1	0	1	4.58112	0.469104	0.00122324	0.3	0	0	0	0.5	0	5
AGAP1	-0.902632	0.561275	-0.0159171	-0.224515	-0.631372	-0.531968	85.9023	0	2	1	2	0	2	1	3	0	5	6.9517	0.224257	0.00489297	0.5	0	0.5	0.4	1.6	0	5
HS3ST6	-2.20526	-0.133033	-1.0285	-0.0642397	0.185031	-1.30431	85.6711	0	5	1	1	3	5	9	19	0	5	69.2784	1.4477308241112e-13	0.02263	0.3	1.9	1.2	3.9	10.2	0	5
CSRP1	-2.92646	-0.294373	-1.62838	-0.630419	-1.40306	-0.587526	298.216	0	2	1	198	2	13	2	3	0	1	580.478	0	0.133333	53.5	1.3	3.2	0.9	1.6	0	1
C2orf72	-3.35992	1.57728	1.4686	0.331682	-0.318151	-0.350326	298.086	0	2	1	191	19	43	18	37	8	1	275.823	0	0.193272	51.6	11.9	10.6	7.9	19.8	2.8	1
GTF2IRD2	-0.720627	-0.0498203	-0.63711	-0.6005	-1.67781	-1.39838	85.5679	0	2	5	13	0	0	1	21	1	5	92.2082	0	0.0220183	3.5	0	0	0.4	11.2	0.4	5
C3orf34	0.575854	-0.315833	0.147999	0.73955	1.20286	0.471164	85.5287	0	5	2	1	0	0	1	13	0	5	84.2786	1.11022302462516e-16	0.00917431	0.3	0	0	0.4	7	0	5
AXIN2	4.48026	0.239047	0.0174051	-0.600256	-0.721568	-0.41463	297.818	0	1	5	280	1	47	6	38	0	1	617.87	0	0.227523	75.7	0.6	11.6	2.6	20.3	0	1
ASAM	-3.95937	-0.140111	-1.67727	-0.326419	-1.42619	1.49819	297.685	0	6	1	231	8	108	9	44	23	1	295.626	0	0.258716	62.4	5	26.6	3.9	23.5	8.1	1
CLDND1	-0.156491	0.108339	-0.6478	0.576936	0.594124	0.392307	85.4661	0	5	3	4	0	0	5	7	3	5	19.3912	0.00162486	0.0116208	1.1	0	0	2.2	3.7	1.1	5
SLC17A8	-2.92549	-0.811817	-0.77483	0.0648603	0.321761	-0.0778118	297.611	0	5	1	223	0	4	4	12	1	1	662.524	0	0.149235	60.3	0	1	1.7	6.4	0.4	1
RUVBL1	2.86184	0.52945	0.977436	1.47001	1.78742	1.18275	297.214	0	1	2	164	1	0	9	12	3	1	449.893	0	0.115596	44.3	0.6	0	3.9	6.4	1.1	1
TEP1	-2.04113	-0.327363	-0.0223059	0.129151	-0.105917	0.8927	296.768	0	6	1	91	1	1	4	2	1	1	267.623	0	0.0611621	24.6	0.6	0.2	1.7	1.1	0.4	1
EIF2S2	2.77893	0.658868	0.865668	0.684637	0.798623	0.506713	296.619	0	1	6	162	0	3	6	0	3	1	494.478	0	0.106422	43.8	0	0.7	2.6	0	1.1	1
ZNF253	0.19896	-0.611859	0.260332	-0.394603	-0.67332	-0.984002	84.6776	0	3	6	9	1	0	0	16	0	5	74.2502	1.33226762955019e-14	0.0159021	2.4	0.6	0	0	8.6	0	5
LXN	-3.19916	0.0844705	0.0693738	-0.708449	0.405271	-1.17049	296.433	0	5	1	192	1	6	12	1	16	1	498.162	0	0.13945	51.9	0.6	1.5	5.2	0.5	5.6	1
NCR2	-1.14016	0.475199	-0.517598	0.0268911	0.686268	0.089764	84.4438	0	5	1	0	6	3	5	9	6	5	22.7375	0.00037888	0.017737	0	3.8	0.7	2.2	4.8	2.1	5
IL23R	-0.984899	0.900358	0.0976989	0.190515	0.756743	-0.255972	84.4207	0	2	1	0	17	3	13	23	0	5	101.855	0	0.0342508	0	10.7	0.7	5.7	12.3	0	5
HBS1L	0.567675	-0.24017	0.0963094	-0.296676	-0.0547876	-0.386704	84.3682	0	1	6	0	0	0	1	1	0	4	5.94153	0.31195	0.00122324	0	0	0	0.4	0.5	0	5
THRB	-6.08087	0.364066	-1.28187	-1.37592	-3.24878	-1.30944	296.255	0	2	1	296	0	67	51	99	40	1	385.012	0	0.338226	80	0	16.5	22.3	52.9	14.1	1
TSN	1.0415	0.217343	0.887021	0.575688	1.19685	0.387499	84.2661	0	5	2	3	0	0	1	3	0	1	10.9428	0.0525252	0.00428135	0.8	0	0	0.4	1.6	0	5
DYSFIP1	0.419365	-0.480256	1.0356	-1.52591	1.24486	-0.989322	84.1809	0	5	4	6	0	37	6	24	7	3	60.5931	9.16533515749052e-12	0.0489297	1.6	0	9.1	2.6	12.8	2.5	5
YARS	2.17455	0.284189	0.467179	0.432389	0.166911	0.579882	295.568	0	1	5	87	0	0	2	0	0	1	287.128	0	0.0544343	23.5	0	0	0.9	0	0	1
NPDC1	0.58427	0.552256	-0.90026	-0.618619	-1.81175	-1.61264	83.7864	0	1	5	53	15	41	30	48	48	1	25.9811	8.999283909783e-05	0.143731	14.3	9.4	10.1	13.1	25.7	16.9	5
SPATC1	0.138077	-1.32833	0.715713	0.776681	0.941634	0.66081	83.7798	0	5	2	17	0	14	16	18	11	5	21.6788	0.000602563	0.0464832	4.6	0	3.4	7	9.6	3.9	5
LY9	-3.16518	-1.20203	-0.500553	-0.0776334	0.0101854	-0.207812	295.178	0	5	1	227	6	0	11	4	0	1	675.695	0	0.151682	61.4	3.8	0	4.8	2.1	0	1
SLC1A1	-4.4974	1.31854	0.451458	-1.60874	-1.22881	-2.44385	295.154	0	2	1	258	33	22	61	47	113	1	265.028	0	0.326606	69.7	20.8	5.4	26.6	25.1	39.8	1
F13A1	-7.80247	0.505046	-2.54419	-1.86273	-2.20715	-0.293305	295.047	0	2	1	322	31	186	78	69	71	1	196.053	0	0.462997	87	19.5	45.8	34.1	36.9	25	1
TBC1D14	-0.414923	-0.414656	-0.226232	-0.555106	-1.69298	-0.311159	83.6122	0	3	5	2	0	0	5	10	0	5	45.9706	9.20801868087295e-09	0.0103976	0.5	0	0	2.2	5.3	0	5
RELN	-4.31161	0.359096	-1.69019	-1.54504	-2.61105	-1.0107	294.888	0	2	1	285	17	38	4	94	0	1	578.173	0	0.26789	77	10.7	9.4	1.7	50.3	0	1
SAMD9	-3.42577	0.477302	0.250594	-0.508685	2.42357	1.86677	294.795	0	5	1	217	8	37	40	71	76	1	225.844	0	0.274618	58.6	5	9.1	17.5	38	26.8	1
PDE7B	-3.20919	-0.542039	-1.23292	-0.521553	-1.46208	-0.265441	294.716	0	6	1	227	1	32	1	6	1	1	598.284	0	0.163914	61.4	0.6	7.9	0.4	3.2	0.4	1
DPP3	0.182236	0.338262	1.06071	0.526316	1.26697	1.02408	83.3371	0	5	1	1	0	3	1	3	2	3	4.95205	0.42176	0.00611621	0.3	0	0.7	0.4	1.6	0.7	5
DUSP7	1.2282	0.718262	0.0694083	0.16685	1.39659	1.12697	82.9558	0	5	3	4	2	1	6	42	4	5	210.292	0	0.0360856	1.1	1.3	0.2	2.6	22.5	1.4	5
SFXN2	0.331636	0.0752185	0.537179	-0.151744	-0.202138	-0.897544	82.8056	0	3	6	7	0	0	1	4	2	1	13.6134	0.0182607	0.00856269	1.9	0	0	0.4	2.1	0.7	5
AEN	2.44579	0.328555	0.809049	0.434392	0.310832	0.525541	294.682	0	1	5	123	0	1	0	0	0	1	415.176	0	0.075841	33.2	0	0.2	0	0	0	1
LRCH2	-2.40348	0.00653	-0.61728	0.0281294	-1.12474	0.511382	294.571	0	6	1	142	0	0	6	0	11	1	407.394	0	0.0972477	38.4	0	0	2.6	0	3.9	1
GPR52	-0.0468329	-0.29454	-0.381044	0.124281	0.982681	0.124166	82.655	0	5	3	2	0	5	0	20	0	5	106.914	0	0.0165138	0.5	0	1.2	0	10.7	0	5
PARD6G	-1.05491	-0.2651	-0.978743	-0.0149767	0.652372	-0.00607244	82.6157	0	5	1	7	0	4	6	14	7	5	28.6783	2.68118606528978e-05	0.0232416	1.9	0	1	2.6	7.5	2.5	5
IL20RA	2.19874	1.74146	0.298043	-0.779115	-0.191448	-1.78071	294.296	0	1	6	118	7	10	24	10	64	1	157.572	0	0.142508	31.9	4.4	2.5	10.5	5.3	22.5	1
POLD2	2.71803	0.752391	0.379364	0.726595	1.27342	0.373353	294.187	0	1	6	141	2	0	7	6	0	1	411.681	0	0.0954128	38.1	1.3	0	3.1	3.2	0	1
TMC6	1.06623	-0.595515	1.21034	0.78625	1.92963	0.600575	82.3095	0	5	2	36	9	10	19	22	0	1	47.4559	4.58668059089007e-09	0.0587156	9.7	5.7	2.5	8.3	11.8	0	5
NCRNA00086	-0.600798	-0.381174	-1.11702	-0.207842	-1.81489	-1.35119	82.1891	0	4	5	3	0	0	1	24	0	5	153.538	0	0.0171254	0.8	0	0	0.4	12.8	0	5
NOP56	3.20103	0.051302	1.2706	0.934621	1.4541	0.695944	293.939	0	1	2	212	0	12	5	5	2	1	609.779	0	0.144343	57.3	0	3	2.2	2.7	0.7	1
SLC13A2	-7.1437	2.876	-0.984346	-1.4571	3.64468	-1.77678	293.851	0	5	1	290	66	15	1	54	0	1	613.513	0	0.26055	78.4	41.5	3.7	0.4	28.9	0	1
PPYR1	-2.4372	1.61146	-0.0214209	0.111431	-0.155503	1.5262	293.803	0	2	1	153	32	9	9	7	43	1	244.826	0	0.15474	41.4	20.1	2.2	3.9	3.7	15.1	1
ZNF354A	0.757365	-0.447935	0.326125	0.387201	0.169399	0.477134	81.6102	0	1	2	1	0	0	0	1	0	1	4.58112	0.469104	0.00122324	0.3	0	0	0	0.5	0	5
ANO10	-2.6288	0.0851282	-0.904409	-1.51073	-0.539101	-1.2214	293.795	0	2	1	137	0	1	12	0	2	1	400.591	0	0.0929664	37	0	0.2	5.2	0	0.7	1
ANKDD1A	-0.655465	-1.13806	-0.323234	-0.28965	-1.31884	-0.28421	81.513	0	6	5	1	1	0	3	3	0	4	11.7062	0.0390433	0.00489297	0.3	0.6	0	1.3	1.6	0	5
RIPK2	2.46829	-0.155215	1.28372	0.460289	1.07087	1.07254	293.702	0	1	2	94	1	7	8	3	4	1	223.863	0	0.0715596	25.4	0.6	1.7	3.5	1.6	1.4	1
OLA1	2.21904	0.45734	0.406917	0.228452	0.866957	0.0922553	293.255	0	1	6	86	1	0	3	1	0	1	269.062	0	0.0556575	23.2	0.6	0	1.3	0.5	0	1
MESTIT1	-0.674701	0.352437	-0.242265	-0.440473	0.703863	-0.713922	81.3934	0	5	6	4	6	1	5	15	1	5	49.138	2.07972516985677e-09	0.0195719	1.1	3.8	0.2	2.2	8	0.4	5
PCSK5	-3.73678	0.55247	0.0405968	-0.999538	0.412401	-0.398209	293.235	0	2	1	226	1	8	50	9	18	1	477.717	0	0.190826	61.1	0.6	2	21.8	4.8	6.3	1
SLC28A1	-0.770329	-0.425483	-1.31176	-0.84457	0.768826	-0.98904	81.1228	0	5	3	5	2	1	1	16	0	5	71.0424	6.21724893790088e-14	0.0152905	1.4	1.3	0.2	0.4	8.6	0	5
C5orf52	-1.29114	0.22475	-0.149987	0.00534718	1.76011	-0.0950701	81.0619	0	5	1	1	3	9	4	30	0	5	131.859	0	0.0287462	0.3	1.9	2.2	1.7	16	0	5
C9orf7	-2.53999	0.551927	-0.514515	0.180079	-1.34025	-0.279313	293.165	0	2	1	132	0	2	7	15	1	1	348.313	0	0.0960245	35.7	0	0.5	3.1	8	0.4	1
HSPA2	-4.97033	-0.769683	-2.4254	-0.0091545	-1.29609	1.16454	293.087	0	6	1	314	6	170	63	56	64	1	265.75	0	0.411621	84.9	3.8	41.9	27.5	29.9	22.5	1
CHRNA3	-3.62057	0.487211	-0.712145	0.0176339	-0.781887	-0.241959	293.071	0	2	1	248	9	11	11	0	2	1	694.047	0	0.171865	67	5.7	2.7	4.8	0	0.7	1
BCL10	-2.10037	0.498941	-0.0472702	-0.584451	0.380893	-0.253725	293.014	0	2	1	85	1	0	3	0	0	1	270.564	0	0.0544343	23	0.6	0	1.3	0	0	1
RNF217	-0.401499	0.056213	-0.861415	0.176935	-0.622866	0.856978	80.6707	0	6	3	28	0	0	1	34	0	5	152.537	0	0.0385321	7.6	0	0	0.4	18.2	0	5
EIF4A3	0.914915	0.132291	0.553514	0.287989	1.40073	0.438257	80.6046	0	5	2	3	0	0	0	4	0	5	18.6662	0.00221757	0.00428135	0.8	0	0	0	2.1	0	5
MAD2L1BP	-0.586688	0.239765	0.198332	0.24452	0.41584	0.135811	80.5439	0	5	1	3	0	2	0	5	0	5	17.4462	0.00372695	0.00611621	0.8	0	0.5	0	2.7	0	5
RFX2	-1.05415	0.129804	-0.798237	-0.213367	-1.63775	0.0815688	80.4377	0	2	5	33	0	14	9	20	0	1	51.331	7.39816763406509e-10	0.0464832	8.9	0	3.4	3.9	10.7	0	5
MYOM1	-5.53926	1.20279	-1.84981	-4.11716	-2.75557	-3.71012	292.811	0	2	1	321	11	120	188	92	194	1	216.102	0	0.566361	86.8	6.9	29.6	82.1	49.2	68.3	1
ZNF197	0.327156	-0.189453	0.17869	-0.286261	-0.462954	-0.217173	80.4251	0	1	5	0	0	0	1	1	1	4	4.21337	0.519123	0.00183486	0	0	0	0.4	0.5	0.4	5
ALKBH6	0.452396	-0.0340008	-0.0286478	0.82703	0.60296	0.4535	80.3268	0	4	2	1	0	0	0	1	1	1	3.30643	0.652858	0.00183486	0.3	0	0	0	0.5	0.4	5
BICD2	0.396436	-0.921229	-0.31507	0.284177	0.935761	0.839688	80.3187	0	5	2	6	7	0	9	33	5	5	121.778	0	0.0366972	1.6	4.4	0	3.9	17.6	1.8	5
SLC35F3	-1.02457	1.04227	-0.584289	0.00701971	0.300318	0.50301	80.3135	0	2	1	6	13	8	10	26	3	5	67.8017	2.93653990013354e-13	0.040367	1.6	8.2	2	4.4	13.9	1.1	5
STAC2	-1.3753	-0.454073	-0.608	-1.53527	-0.13839	-1.54068	80.2773	0	5	6	4	6	5	1	15	0	5	50.1598	1.28526511655735e-09	0.0189602	1.1	3.8	1.2	0.4	8	0	5
CD44	2.75046	-0.513856	0.115733	-0.0298533	1.71061	0.858083	292.612	0	1	2	165	1	18	7	38	2	1	351.763	0	0.141284	44.6	0.6	4.4	3.1	20.3	0.7	1
STAC	-1.54471	-0.198886	-0.425706	-0.463693	-0.0672566	0.0916367	80.1643	0	6	1	4	1	2	2	5	5	5	6.69274	0.244513	0.0116208	1.1	0.6	0.5	0.9	2.7	1.8	5
C11orf84	2.42151	0.0794851	0.630733	1.54274	1.06123	1.34486	292.528	0	1	2	107	0	2	6	1	7	1	292.904	0	0.0752294	28.9	0	0.5	2.6	0.5	2.5	1
POLD3	-0.0836655	0.40168	1.01995	0.479211	1.0377	0.323703	80.0195	0	5	1	3	1	9	0	8	2	3	18.6891	0.00219599	0.0140673	0.8	0.6	2.2	0	4.3	0.7	5
TNFAIP2	-0.316922	-1.29852	1.32901	0.162268	1.7564	-0.492928	80.0136	0	5	2	81	12	60	42	45	17	1	42.3553	4.99142031040734e-08	0.157187	21.9	7.5	14.8	18.3	24.1	6	5
NUPL1	2.26068	0.141657	0.962173	0.0438735	0.499975	0.367615	292.517	0	1	4	82	0	2	1	0	0	1	264.836	0	0.0519878	22.2	0	0.5	0.4	0	0	1
AMOTL2	1.77741	-0.307794	-0.085743	-1.70161	-0.670584	-0.653224	292.5	0	1	4	76	1	5	36	5	1	1	159.162	0	0.075841	20.5	0.6	1.2	15.7	2.7	0.4	1
LOC100127888	4.73547	2.18462	1.59698	-0.641942	0.37961	-0.991794	292.312	0	1	6	247	55	85	8	16	0	1	397.98	0	0.251376	66.8	34.6	20.9	3.5	8.6	0	1
ARSD	-0.465555	0.8666	0.10673	-0.798827	-1.58892	-1.20438	79.7806	0	2	5	42	4	3	18	24	17	1	49.4903	1.76182290978488e-09	0.066055	11.4	2.5	0.7	7.9	12.8	6	5
CPA3	-5.4669	1.76912	-1.89373	-0.509701	-1.83473	-0.271988	292.274	0	2	1	263	29	118	13	47	18	1	316.835	0	0.298471	71.1	18.2	29.1	5.7	25.1	6.3	1
DDX21	2.88263	0.342537	1.51361	-0.634466	0.976388	0.393262	291.637	0	1	4	190	2	9	34	2	0	1	472.615	0	0.144954	51.4	1.3	2.2	14.8	1.1	0	1
AGBL1	-0.0523496	0.284593	0.345876	-1.23402	0.801807	-0.969364	79.5969	0	5	4	4	6	30	2	20	2	3	54.9717	1.32297839350315e-10	0.0391437	1.1	3.8	7.4	0.9	10.7	0.7	5
DMC1	-0.388037	0.270018	0.462327	0.989708	1.64874	0.327936	79.4161	0	5	1	3	3	7	20	43	2	5	170.397	0	0.0477064	0.8	1.9	1.7	8.7	23	0.7	5
POLR2J4	0.192146	0.200463	-0.761508	-0.0682895	-0.0445382	-0.820319	79.3171	0	2	6	2	0	0	2	2	0	1	7.53465	0.183816	0.00366972	0.5	0	0	0.9	1.1	0	5
CETP	0.306011	-1.41902	1.05988	0.564384	1.60087	0.480663	79.0364	0	5	2	28	0	40	13	39	5	3	71.4553	5.09592368302947e-14	0.0764526	7.6	0	9.9	5.7	20.9	1.8	5
ZNF789	0.613297	-0.358965	0.69196	0.492628	0.389842	-0.0671479	79.02	0	3	2	3	0	0	0	2	0	1	9.94871	0.0767017	0.0030581	0.8	0	0	0	1.1	0	5
LOC399744	0.631581	-0.559153	0.28745	-0.0229177	-0.497888	-0.306901	78.9802	0	1	2	5	1	0	0	8	0	5	34.5949	1.81236861507283e-06	0.00856269	1.4	0.6	0	0	4.3	0	5
ZNF493	-0.699523	-0.768149	-0.189973	-0.796607	-1.95687	-1.02893	78.9237	0	3	5	14	1	2	2	46	0	5	233.799	0	0.0397554	3.8	0.6	0.5	0.9	24.6	0	5
ZNF420	-0.0448621	-0.308915	-0.174076	-0.536844	-1.01557	-1.1677	78.7361	0	1	6	5	0	0	4	9	1	5	30.4039	1.22799676284258e-05	0.0116208	1.4	0	0	1.7	4.8	0.4	5
XPA	-0.270091	-0.102634	-0.597752	-0.162617	-1.15266	-0.860889	78.7323	0	2	5	0	0	0	0	1	0	5	7.74332	0.170961	0.000611621	0	0	0	0	0.5	0	5
RRP1	2.37505	0.299928	0.605401	0.618221	0.739562	-0.097846	291.465	0	1	6	102	0	0	9	0	0	1	308.394	0	0.0678899	27.6	0	0	3.9	0	0	1
SERPINB12	0.0384113	0.211011	-1.10792	-0.891793	0.112931	-1.03561	78.5572	0	2	3	0	0	0	6	22	3	5	115.471	0	0.0189602	0	0	0	2.6	11.8	1.1	5
LTB4R2	0.830493	-0.301917	-0.229771	-0.382998	1.1466	0.317034	78.5185	0	5	4	13	0	0	17	14	11	4	39.9177	1.5515349915951e-07	0.0336391	3.5	0	0	7.4	7.5	3.9	5
MST1P9	-3.45481	-0.247685	0.073078	0.370995	-0.977187	-0.222841	291.045	0	4	1	247	14	11	17	3	2	1	638.863	0	0.179817	66.8	8.8	2.7	7.4	1.6	0.7	1
BPY2	-0.0350891	0.0444296	0.0531348	-0.263982	0.0758008	-0.260653	78.4465	0	5	4	0	0	2	0	2	0	3	8.77041	0.11858	0.00244648	0	0	0.5	0	1.1	0	5
KLHL15	0.160927	-0.195159	-0.392654	-0.0738458	-1.14791	-0.530471	78.4112	0	1	5	1	0	0	2	4	0	5	17.6958	0.00335277	0.00428135	0.3	0	0	0.9	2.1	0	5
FABP6	10.5676	8.94363	1.57779	1.24133	2.33066	0.716319	290.421	0	1	6	320	104	113	37	73	16	1	352.055	0	0.405505	86.5	65.4	27.8	16.2	39	5.6	1
PABPC1L	3.899	-0.480129	1.64924	1.32163	1.21331	0.791894	290.37	0	1	2	259	15	38	11	8	10	1	557.984	0	0.208563	70	9.4	9.4	4.8	4.3	3.5	1
STXBP6	0.373131	0.39293	-0.55796	-0.386227	-1.33058	-1.30132	77.9403	0	2	5	20	0	20	3	38	0	5	117.37	0	0.0495413	5.4	0	4.9	1.3	20.3	0	5
RHOBTB1	0.738496	-0.610983	0.314185	0.043799	-1.0227	0.600261	77.8756	0	1	5	21	2	4	1	15	2	1	45.0383	1.42510753198266e-08	0.0275229	5.7	1.3	1	0.4	8	0.7	5
PPP2R5A	-0.878894	0.235971	-0.236581	-0.644845	-0.792719	-0.895117	77.7056	0	2	6	1	0	0	1	2	0	5	7.63298	0.177657	0.00244648	0.3	0	0	0.4	1.1	0	5
GALNT12	-3.49719	1.86248	-1.01589	-1.71401	-2.41489	-3.17708	290.257	0	2	1	228	31	25	62	69	148	1	213.708	0	0.344343	61.6	19.5	6.2	27.1	36.9	52.1	1
ZNF10	0.0856103	-0.394272	-0.197935	0.217959	-1.26975	-0.364349	77.3897	0	4	5	4	0	0	0	11	0	5	60.2429	1.08276720922618e-11	0.00917431	1.1	0	0	0	5.9	0	5
EVI5	-0.14426	-0.0924602	0.15435	-0.494127	-0.929344	0.0382035	77.2824	0	3	5	0	0	0	1	2	0	5	11.0377	0.0506383	0.00183486	0	0	0	0.4	1.1	0	5
LOC388242	-0.582728	0.704986	0.13341	0.217187	0.917531	-0.399472	77.0884	0	5	1	9	2	2	5	13	0	5	35.8157	1.0339387440661e-06	0.0189602	2.4	1.3	0.5	2.2	7	0	5
CLN8	-1.0785	-1.31064	-0.231371	-1.02876	-1.52879	-1.20114	77.0497	0	3	5	19	6	1	5	12	5	1	25.9771	9.01517921274575e-05	0.0293578	5.1	3.8	0.2	2.2	6.4	1.8	5
LY75	0.72632	0.659541	1.55914	-0.630816	1.06759	-0.97095	77.0147	0	3	6	55	11	34	44	45	48	1	33.2902	3.29569620938219e-06	0.144954	14.9	6.9	8.4	19.2	24.1	16.9	5
UGT8	-0.314526	1.21054	1.13782	0.304951	0.654803	-0.876458	76.9886	0	2	6	25	5	18	14	27	0	5	46.9207	5.89688309293734e-09	0.0544343	6.8	3.1	4.4	6.1	14.4	0	5
NHSL1	-2.53238	0.33331	-0.0310889	-0.0486507	0.922663	-0.117607	290.174	0	5	1	130	0	5	10	3	4	1	345.797	0	0.0929664	35.1	0	1.2	4.4	1.6	1.4	1
SNAP25	-2.73336	0.220991	-1.00311	0.941219	-1.3807	0.505471	289.964	0	4	1	224	5	8	30	2	10	1	542.774	0	0.170642	60.5	3.1	2	13.1	1.1	3.5	1
MEI1	-2.65922	-0.693917	-0.696368	1.28359	-0.382139	0.340706	289.918	0	4	1	170	0	0	57	2	7	1	404.766	0	0.144343	45.9	0	0	24.9	1.1	2.5	1
EFCAB1	-1.32471	0.18418	-0.482469	0.0542439	0.340426	-0.173024	76.735	0	5	1	1	9	5	8	14	2	5	41.2995	8.16215978138857e-08	0.0238532	0.3	5.7	1.2	3.5	7.5	0.7	5
C2orf71	-1.07978	-0.0212195	-0.823934	-0.425694	0.208298	-1.07979	76.7175	0	5	6	0	7	2	3	22	1	5	102.764	0	0.0214067	0	4.4	0.5	1.3	11.8	0.4	5
TFG	0.0257312	0.668311	0.231982	0.486845	0.981653	0.805075	76.6484	0	5	1	0	0	0	1	1	1	4	4.21337	0.519123	0.00183486	0	0	0	0.4	0.5	0.4	5
ADAM11	-1.20148	-0.108038	-0.561764	-0.0790479	-0.0233897	-0.548832	76.6314	0	5	1	6	2	1	3	4	0	1	9.52443	0.0898877	0.00978593	1.6	1.3	0.2	1.3	2.1	0	5
CDK4	2.86397	0.147334	0.895947	1.50372	1.56139	0.822862	289.839	0	1	2	172	0	8	6	13	2	1	459.421	0	0.122936	46.5	0	2	2.6	7	0.7	1
VWC2	-1.66957	-0.129366	-1.04489	-0.4887	-0.161256	-0.652926	76.3099	0	2	1	0	4	1	7	12	5	5	37.254	5.32668473551823e-07	0.017737	0	2.5	0.2	3.1	6.4	1.8	5
YPEL1	-0.515203	-1.28644	-0.442864	0.00256544	-1.53231	-0.612622	76.2682	0	4	5	6	3	0	2	6	0	1	17.9969	0.00295035	0.0103976	1.6	1.9	0	0.9	3.2	0	5
C14orf129	-2.61359	0.96493	-0.0560127	-0.994809	0.300571	-0.623987	289.746	0	2	1	162	5	2	5	2	0	1	485.686	0	0.107645	43.8	3.1	0.5	2.2	1.1	0	1
C6orf195	0.344486	0.139075	0.203463	-0.597909	0.412688	-0.719762	76.107	0	5	6	11	1	10	0	6	0	1	17.0872	0.0043374	0.0171254	3	0.6	2.5	0	3.2	0	5
CBX1	0.993128	-0.171684	0.307814	1.13553	1.01501	0.807189	75.9933	0	4	2	8	0	1	5	6	2	1	14.5054	0.0126985	0.0134557	2.2	0	0.2	2.2	3.2	0.7	5
POU2F2	-2.41063	-1.98852	-0.23862	0.513483	0.231029	0.85573	289.714	0	6	1	147	40	9	18	3	7	1	289.132	0	0.137003	39.7	25.2	2.2	7.9	1.6	2.5	1
FAHD2B	0.139922	-0.205259	-0.880158	-0.0300093	-1.45317	-0.600736	75.8901	0	1	5	8	0	2	5	17	4	5	50.0095	1.37958111601222e-09	0.0220183	2.2	0	0.5	2.2	9.1	1.4	5
KIAA1161	-3.13839	1.29872	-0.838414	-1.10926	-2.01311	-0.268098	289.268	0	2	1	189	6	23	25	58	4	1	332.101	0	0.186544	51.1	3.8	5.7	10.9	31	1.4	1
KLHL6	-3.13731	-2.87711	0.21735	0.284356	0.0935585	1.04166	289.229	0	6	1	207	80	5	17	3	4	1	498.849	0	0.193272	55.9	50.3	1.2	7.4	1.6	1.4	1
ADH6	-4.21048	1.34417	0.404187	-0.4089	1.59782	-0.910751	289.144	0	5	1	236	23	22	6	49	0	1	481.722	0	0.205505	63.8	14.5	5.4	2.6	26.2	0	1
PQLC1	-2.72031	-0.801625	-0.43412	-0.802754	-0.408321	-0.786785	289.112	0	5	1	153	1	0	2	0	1	1	502.153	0	0.0960245	41.4	0.6	0	0.9	0	0.4	1
GGCT	2.77928	0.581311	1.08318	0.790416	1.49857	0.12187	289.033	0	1	6	164	1	4	3	7	0	1	488.143	0	0.10948	44.3	0.6	1	1.3	3.7	0	1
RRS1	2.79102	0.420409	0.82837	0.454296	0.752296	0.763319	288.84	0	1	2	164	0	3	2	3	2	1	510.01	0	0.106422	44.3	0	0.7	0.9	1.6	0.7	1
GRINA	2.74131	-0.433997	0.711497	0.507278	1.49525	1.04197	288.615	0	1	2	153	0	3	4	9	3	1	434.703	0	0.105199	41.4	0	0.7	1.7	4.8	1.1	1
SYNM	-8.74835	0.145672	-3.62571	-2.25348	-3.63178	-2.62201	288.247	0	2	1	329	8	294	70	127	135	1	187.55	0	0.588991	88.9	5	72.4	30.6	67.9	47.5	1
HECW2	1.83822	-0.984552	0.699862	-0.722714	0.415987	-0.679453	288.181	0	1	2	76	6	0	3	1	0	1	215.94	0	0.0525994	20.5	3.8	0	1.3	0.5	0	1
MPP6	2.67899	-0.392038	0.353985	0.271239	0.100045	0.520925	288.134	0	1	2	170	0	0	1	1	0	1	570.573	0	0.105199	45.9	0	0	0.4	0.5	0	1
CD46	2.1034	0.706119	0.849394	-0.139212	0.121924	-0.448349	287.37	0	1	6	80	0	4	8	0	0	1	221.07	0	0.0562691	21.6	0	1	3.5	0	0	1
ANKRD26	0.568046	-0.177224	0.377168	-0.0962596	-0.475607	-0.277505	75.1563	0	1	5	1	0	0	1	1	0	1	3.76732	0.583378	0.00183486	0.3	0	0	0.4	0.5	0	5
FTLP10	-5.90246e-14	0	-0.562303	-0.284515	0.577684	-0.413687	75.1485	0	5	3	0	0	3	1	20	0	5	123.53	0	0.0146789	0	0	0.7	0.4	10.7	0	5
C21orf81	0.104978	0.147621	-0.707304	-0.687977	-0.23383	-0.966962	75.1352	0	2	6	15	2	0	0	9	0	1	41.0614	9.11842330530988e-08	0.0159021	4.1	1.3	0	0	4.8	0	5
TREML1	-0.616416	-1.03793	0.497405	0.367296	0.774368	0.58431	75.0605	0	5	2	4	0	22	9	18	7	3	35.2177	1.36135728157072e-06	0.0366972	1.1	0	5.4	3.9	9.6	2.5	5
AGPAT2	-0.793089	0.945662	0.466484	-0.123333	1.27744	-0.10913	74.8589	0	5	1	26	15	4	19	24	2	1	54.4658	1.68109970388741e-10	0.0550459	7	9.4	1	8.3	12.8	0.7	5
ZNF131	1.05108	-0.132505	0.670697	0.486451	0.777572	0.391566	74.7907	0	1	2	3	0	1	0	2	1	1	5.07538	0.40675	0.00428135	0.8	0	0.2	0	1.1	0.4	5
GOLGA6C	0.00253524	0.138797	0.0869991	-0.358058	0.152857	-0.372635	74.7576	0	5	6	0	1	3	0	2	0	3	7.58335	0.180742	0.00366972	0	0.6	0.7	0	1.1	0	5
NCAPD2	1.88486	0.186758	1.42158	1.87037	2.10039	1.45199	74.7188	0	5	2	55	2	14	41	39	15	1	79.7439	9.99200722162641e-16	0.101529	14.9	1.3	3.4	17.9	20.9	5.3	5
PYCR1	4.02006	1.93761	1.97996	1.41492	0.835612	0.231395	287.278	0	1	6	297	25	67	43	10	23	1	462.772	0	0.284404	80.3	15.7	16.5	18.8	5.3	8.1	1
TMTC4	1.90454	0.103397	1.10793	0.0541754	-0.277821	-0.730015	287.267	0	1	6	78	0	4	2	3	1	1	219.524	0	0.0538226	21.1	0	1	0.9	1.6	0.4	1
RIMS3	-3.62276	-0.774942	-1.12613	-0.417738	-3.0263	0.83118	287.218	0	6	1	235	0	14	17	92	14	1	493.643	0	0.227523	63.5	0	3.4	7.4	49.2	4.9	1
PJA2	-3.0029	-0.303125	-0.921069	-1.10869	-1.06861	-0.510145	287.056	0	2	1	171	3	1	20	3	2	1	461.339	0	0.122324	46.2	1.9	0.2	8.7	1.6	0.7	1
TSPAN15	-0.744714	0.727733	0.466948	0.828887	-0.33955	0.815966	74.5898	0	4	1	13	6	4	10	22	7	5	41.375	7.88028954312736e-08	0.0379205	3.5	3.8	1	4.4	11.8	2.5	5
AHNAK	-2.26291	0.547112	-1.08989	-0.863488	-0.650481	-0.327423	286.578	0	2	1	102	0	6	4	0	0	1	300.8	0	0.0685015	27.6	0	1.5	1.7	0	0	1
MRPL17	2.47659	0.709556	0.650912	0.749061	0.869267	0.516485	286.551	0	1	6	114	0	0	8	0	0	1	352.469	0	0.0746177	30.8	0	0	3.5	0	0	1
C14orf182	-0.335285	-0.449521	0.144611	-0.199105	0.989883	0.276916	74.1808	0	5	2	2	1	6	0	13	1	5	49.0135	2.20515505855445e-09	0.0140673	0.5	0.6	1.5	0	7	0.4	5
TNXB	-9.47543	-1.36015	-3.01244	-4.14171	-5.31142	-4.79352	286.36	0	2	1	351	43	221	163	149	213	1	92.5554	0	0.697248	94.9	27	54.4	71.2	79.7	75	1
GATA3	-0.470488	0.457491	0.484479	-0.0832786	1.37476	0.389578	74.1324	0	5	1	5	2	3	4	27	3	5	108.904	0	0.0269113	1.4	1.3	0.7	1.7	14.4	1.1	5
C9orf5	-0.524161	0.366767	-0.453403	-0.160841	-1.19619	0.110994	74.1289	0	2	5	5	1	1	0	3	0	1	10.3473	0.0659721	0.00611621	1.4	0.6	0.2	0	1.6	0	5
GALR2	-1.04009	0.260639	-0.32292	0.146375	1.03588	-0.477813	74.083	0	5	1	6	7	7	10	20	3	5	43.6677	2.7052833750929e-08	0.0324159	1.6	4.4	1.7	4.4	10.7	1.1	5
VDAC3	-0.0379097	0.0488962	-0.0375302	-0.391541	0.609593	-1.05408	73.8783	0	5	6	9	0	1	0	7	0	1	29.4931	1.85544729514042e-05	0.0103976	2.4	0	0.2	0	3.7	0	5
RNF175	-0.800814	-0.633207	0.240921	0.424486	0.572986	0.12247	73.7953	0	5	1	5	0	8	10	13	8	5	22.5512	0.000411202	0.0269113	1.4	0	2	4.4	7	2.8	5
ZNF607	0.286255	-0.369931	0.184648	-0.298345	-0.586035	-0.843446	73.642	0	1	6	2	0	0	0	9	1	5	48.9701	2.2506930763555e-09	0.00733945	0.5	0	0	0	4.8	0.4	5
HOXB13	-0.022144	5.86993	1.75081	5.53265	4.64138	2.34136	73.5324	0	2	1	119	85	96	112	112	96	1	67.5464	3.31734639757997e-13	0.379205	32.2	53.5	23.6	48.9	59.9	33.8	5
TRHDE	-3.48513	-0.436112	-0.299623	-0.940597	-0.661135	0.112651	286.3	0	6	1	239	2	4	3	1	18	1	686.022	0	0.163303	64.6	1.3	1	1.3	0.5	6.3	1
MS4A8B	-4.55958	2.63294	-0.867952	-0.684396	-0.935451	-1.39861	286.097	0	2	1	247	69	69	14	4	1	1	435.776	0	0.247095	66.8	43.4	17	6.1	2.1	0.4	1
MREG	0.599662	-0.0274001	0.387312	-0.131061	1.30252	-0.229066	73.2756	0	5	6	4	0	0	7	8	4	5	23.6189	0.00025695	0.0140673	1.1	0	0	3.1	4.3	1.4	5
OVGP1	1.99008	0.140165	0.446756	0.0359832	-0.145305	-0.52356	286.008	0	1	6	88	0	1	2	0	0	1	285.403	0	0.0556575	23.8	0	0.2	0.9	0	0	1
TMEM116	0.00294642	0.0485619	-0.451221	0.568664	-0.507985	-0.675442	73.1227	0	4	6	0	0	0	6	5	3	4	23.6733	0.000250845	0.00856269	0	0	0	2.6	2.7	1.1	5
PARP9	0.0547867	0.0266375	0.916894	0.264275	1.68798	1.4434	72.978	0	5	2	29	1	1	16	20	21	1	43.7565	2.5953328597339e-08	0.0538226	7.8	0.6	0.2	7	10.7	7.4	5
LMO1	-0.760089	0.184365	-0.877422	-0.59338	1.95867	-0.619614	72.7433	0	5	3	5	11	7	7	47	0	5	198.531	0	0.0470948	1.4	6.9	1.7	3.1	25.1	0	5
TCOF1	3.01513	0.0219522	1.1963	1.12247	1.45402	1.25815	285.931	0	1	2	188	0	9	3	8	7	1	517.16	0	0.131498	50.8	0	2.2	1.3	4.3	2.5	1
EML1	-4.46314	-0.418352	-1.60346	-0.673167	-1.94739	0.512764	285.821	0	6	1	256	4	83	20	48	6	1	400.058	0	0.255046	69.2	2.5	20.4	8.7	25.7	2.1	1
OR56A4	0.0147898	-0.617977	0.166052	0.0296806	0.218726	0.0250982	72.6209	0	5	2	0	0	4	0	4	0	3	17.5408	0.00358052	0.00489297	0	0	1	0	2.1	0	5
SIAH2	0.145922	0.0977902	-0.305553	0.847497	0.677898	0.520183	72.6109	0	4	3	1	0	1	8	7	2	4	29.2547	2.06662651116574e-05	0.0116208	0.3	0	0.2	3.5	3.7	0.7	5
CRYBB1	-1.07044	-0.806989	-0.21131	-0.161359	0.227698	-0.215324	72.4668	0	5	1	7	0	0	1	10	0	5	42.9999	3.69523720511467e-08	0.0110092	1.9	0	0	0.4	5.3	0	5
DPRXP4	-0.185975	-0.687645	0.438147	0.426032	0.531256	0.486908	72.4034	0	5	2	2	0	8	2	4	5	3	6.98989	0.221393	0.012844	0.5	0	2	0.9	2.1	1.8	5
SARM1	0.0615244	-0.688802	-0.228853	-0.587319	-1.37329	-1.43464	72.3492	0	1	6	11	1	7	12	31	18	5	70.4754	8.1601392309949e-14	0.0489297	3	0.6	1.7	5.2	16.6	6.3	5
[truncated: 18,532 more rows]

## Sheet: Metadata
GENE	HGNC Gene Symbol
NEWBNO.1	Mean nu-statistic in cluster NO.1
NEWBNO.2	Mean nu-statistic in cluster NO.2
NEWBNO.3	Mean nu-statistic in cluster NO.3
NEWBNO.4	Mean nu-statistic in cluster NO.4
NEWBNO.5	Mean nu-statistic in cluster NO.5
NEWBNO.6	Mean nu-statistic in cluster NO.6
Fstats	F-statistic from ANOVA
Pvalues	P-value from ANOVA
Emax	Index of cluster with maximum mean nu-value
Emin	Index of cluster with minimum mean nu-value
NO.1	Number of mutated samples in cluster NO.1
NO.2	Number of mutated samples in cluster NO.2
NO.3	Number of mutated samples in cluster NO.3
NO.4	Number of mutated samples in cluster NO.4
NO.5	Number of mutated samples in cluster NO.5
NO.6	Number of mutated samples in cluster NO.6
WM	Index of the cluster with the most mutations
Chi	Chi-squred statistic
Pchi	P-value from chi-squared test
pertRate	Fraction of "perturbed" samples with expression outside te normal range
RR.NO.1	Fraction of mutated samples in cluster NO.1
RR.NO.2	Fraction of mutated samples in cluster NO.2
RR.NO.3	Fraction of mutated samples in cluster NO.3
RR.NO.4	Fraction of mutated samples in cluster NO.4
RR.NO.5	Fraction of mutated samples in cluster NO.5
RR.NO.6	Fraction of mutated samples in cluster NO.6
RWM	Index of cluster with highest mutation rate
