# Supplementary material for: Clustering Digestive Tract Tumors Using Transcriptomic and Mutation Data
Source: Cancers (Basel). 2026 Apr 30;18(9):1427. doi: 10.3390/cancers18091427 (PMC13162626; doi:10.3390/cancers18091427)
Supplement: Supplementary file 1 [file cancers-18-01427-s001.zip › SupplTableS2 Results of gene entrichment analysis of each Newmanized cluster based on genes stronly associated with the cluster.xlsx]

## Sheet: enrichment
Category	ID	Name	PValue	QValueFDRBY	QValueFDRBH	QValueBonferroni	TotalGenes	GenesInTerm	GenesInQuery	GenesInTermInQuery	Source	URL	Genes	Component
Cytoband	Xq28	Xq28	5.73824606832291e-09	2.26461344824991e-05	3.27080025894406e-06	3.27080025894406e-06	45858	176	562	15			MAGEA1|MAGEA2|MAGEA3|MAGEA6|MAGEA10|MAGEA11|GPR50|CTAG2|PNMA5|MAGEA9B|CTAG1B|GABRA3|ZNF185|GABRQ|DUSP9	NO5
Cytoband	chrXq28	Ensembl 110 genes in cytogenetic band	6.9585473909191e-08	0.00013731	1.98318600641195e-05	3.96637201282389e-05	45858	212	562	15	MSigDB C1	https://ensembl.org/Homo_sapiens/Location/Chromosome?r=X	MAGEA1|MAGEA2|MAGEA3|MAGEA6|MAGEA10|MAGEA11|GPR50|CTAG2|PNMA5|MAGEA9B|CTAG1B|GABRA3|ZNF185|GABRQ|DUSP9	NO5
Cytoband	chr19q13	Ensembl 110 genes in cytogenetic band	1.43305614063747e-06	0.00338867	0.000523065	0.000523065	45858	1190	322	25	MSigDB C1	https://ensembl.org/Homo_sapiens/Location/Chromosome?r=19	KLK10|CEACAM5|FAM83E|CEACAM6|C19orf33|EPS8L1|LILRB1|KCNA7|CGB2|SIGLEC10|KCNN4|KLK9|NKG7|FXYD3|NAPSB|LILRB4|LAIR1|TMC4|APOC1|LSR|MYH14|CD37|CGB5|FUT2|MIA	NO2
Cytoband	11p15.5	11p15.5	3.73489603869271e-06	0.0290465	0.00375202	0.00482549	45858	118	2424	20			IFITM1|ASCL2|MUC2|H19|CDHR5|BRSK2|SLC22A18|SLC22A18AS|TRPM5|IFITM3|KRTAP5-1|KRTAP5-4|IFITM2|ANO9|B4GALNT4|TH|HBB|TUB|IGF2|LSP1	NO1
Cytoband	21q22.3	21q22.3	6.89390083190765e-06	0.0234682	0.00345384	0.00345384	45858	128	465	9			COL6A1|COL6A2|SH3BGR|MX1|MX2|SLC37A1|FAM3B|TFF3|TMPRSS2	NO6
Cytoband	22q13.1	22q13.1	8.6242735896684e-06	0.0290465	0.00375202	0.0111426	45858	85	2424	16			MGAT3|NCF4|SYNGR1|CSF2RB|SOX10|APOBEC3C|KDELR3|CBX6|NPTXR|APOL3|CBX7|RASD2|HMOX1|TST|IL2RB|LGALS2	NO1
Cytoband	chr8p21	Ensembl 110 genes in cytogenetic band	8.7121286456447e-06	0.0290465	0.00375202	0.0112561	45858	135	2424	21	MSigDB C1	https://ensembl.org/Homo_sapiens/Location/Chromosome?r=8	TNFRSF10B|FGF17|NEFM|NEFL|DOK2|CLU|KCTD9|EPHX2|NPM2|PTK2B|SCARA3|SLC18A1|HR|PBK|ADAM28|GFRA2|STC1|ADAMDEC1|PDLIM2|SCARA5|LPL	NO1
Cytoband	12q13.13	12q13.13	1.84218888398795e-05	0.0242342	0.00350016	0.0105005	45858	67	562	7			HOXC12|KRT6C|ZNF385A|GPR84|KRT4|KRT5|KRT6A	NO5
Cytoband	7q22	7q22	2.01934114149942e-05	0.0485376	0.00626975	0.0260899	45858	38	2424	10			ACHE|PLOD3|PCOLCE|PRKAR2B|RELN|MUC12|EPHB4|DNAJC2|TFR2|TRIP6	NO1
Cytoband	19q13.1	19q13.1	2.42637518214547e-05	0.0485376	0.00626975	0.0313488	45858	55	2424	12			PPP1R14A|HAMP|AXL|FCGBP|CD22|PAFAH1B3|CEBPA|CYP2S1|CLC|FXYD1|HCST|TYROBP	NO1
Cytoband	1q32	1q32	2.44917935251329e-05	0.0289572	0.00446975	0.0089395	45858	49	322	5			C4BPB|LAMB3|REN|TRAF3IP3|TNNT2	NO2
Cytoband	17q21-q22	17q21-q22	3.56238196453209e-05	0.0351476	0.00507639	0.0203056	45858	6	562	3			TBX4|WNK4|TOP2A	NO5
Cytoband	chr1q32	Ensembl 110 genes in cytogenetic band	4.32820642640893e-05	0.0341156	0.00526598	0.015798	45858	289	322	10	MSigDB C1	https://ensembl.org/Homo_sapiens/Location/Chromosome?r=1	CHIT1|C4BPB|C1orf116|LAD1|LAMB3|REN|ELF3|TRAF3IP3|TNNT2|CTSE	NO2
Cytoband	4q21	4q21	4.81197626002946e-05	0.0802163	0.0103618	0.0621707	45858	20	2424	7			SLC4A4|BMP3|CXCL13|SNCA|CXCL1|CXCL2|CXCL3	NO1
Cytoband	18q21.3	18q21.3	5.27911680442737e-05	0.143939	0.0218028	0.0218028	45858	11	319	3			SERPINB3|SERPINB4|SERPINB2	NO4
Cytoband	10p15-p14	10p15-p14	5.55833903317091e-05	0.0451548	0.00811517	0.00811517	45858	6	89	2			AKR1C1|AKR1C2	NO3
Cytoband	10q24	10q24	6.39752834937518e-05	0.0872848	0.0112749	0.0826561	45858	35	2424	9			PAPSS2|TLX1NB|LGI1|ABCC2|PSD|LOXL4|PDCD4|TLX1|WNT8B	NO1
Cytoband	chr1q23	Ensembl 110 genes in cytogenetic band	6.98133293714845e-05	0.0872848	0.0112749	0.0901988	45858	226	2424	27	MSigDB C1	https://ensembl.org/Homo_sapiens/Location/Chromosome?r=1	IGSF9|MPZ|RGS5|ATP1A2|SLAMF7|CADM3|DDR2|CD1C|CD1D|CD48|ADAMTS4|OLFML2B|FCRL5|FCRL2|RXRG|FCER1A|FCGR2A|FCGR2B|FCGR3A|ITLN1|NES|FCRLA|ARHGAP30|PCP4L1|SLAMF9|VANGL2|LY9	NO1
Cytoband	6p21.3	6p21.3	7.69898025728017e-05	0.0455134	0.00702532	0.0281013	45858	250	322	9			HLA-DQA2|HLA-DRB6|SPDEF|HSPA1B|TRIM15|TRIM31|SLC44A4|TRIM10|LTB	NO2
Cytoband	chr12q13	Ensembl 110 genes in cytogenetic band	7.78091194628483e-05	0.0614151	0.00887024	0.0443512	45858	421	562	16	MSigDB C1	https://ensembl.org/Homo_sapiens/Location/Chromosome?r=12	ADCY6|HOXC8|HOXC9|HOXC10|HOXC11|HOXC12|KRT6C|COL2A1|ZNF385A|RHEBL1|GPR84|MUCL1|KRT4|KRT5|KRT6A|C1QL4	NO5
Cytoband	1q21-q22	1q21-q22	7.93118762361204e-05	0.0624822	0.00919556	0.0397352	45858	23	465	4			SPRR2C|SPRR2E|SPRR2F|SPRR2G	NO6
Cytoband	chr1q21	Ensembl 110 genes in cytogenetic band	8.07241439197971e-05	0.0624822	0.00919556	0.0404428	45858	405	465	14	MSigDB C1	https://ensembl.org/Homo_sapiens/Location/Chromosome?r=1	S100A7|ANXA9|ANKRD35|FLG|S100A7A|SPRR2C|SPRR2E|SPRR2F|SPRR2G|LCE3D|RPTN|CRNN|SELENBP1|RORC	NO6
Cytoband	11q22.3	11q22.3	8.22566413313863e-05	0.0624822	0.00919556	0.0412106	45858	44	465	5			MMP1|MMP10|MMP13|EXPH5|C11orf87	NO6
Cytoband	12p13.2	12p13.2	9.17720476897979e-05	0.0624822	0.00919556	0.0459778	45858	45	465	5			MANSC1|PRB3|PRH1|PRH2|CLEC12A	NO6
Cytoband	chr11q23	Ensembl 110 genes in cytogenetic band	0.000104432	0.116059	0.0149917	0.134926	45858	219	2424	26	MSigDB C1	https://ensembl.org/Homo_sapiens/Location/Chromosome?r=11	DSCAML1|ARHGAP20|FXYD6|NCAM1|CXCR5|NNMT|USP2|CD3E|POU2AF1|CRYAB|DRD2|SIDT2|TMPRSS13|SCN2B|SCN4B|TAGLN|TMEM25|THY1|TREH|TMPRSS5|TRIM29|CADM1|HSPB2|DIXDC1|IL10RA|IL18	NO1
Cytoband	chr12q13	Ensembl 110 genes in cytogenetic band	0.000121087	0.068701	0.0101108	0.0606647	45858	421	465	14	MSigDB C1	https://ensembl.org/Homo_sapiens/Location/Chromosome?r=12	NR4A1|HOXC5|KRT76|HOXC6|HOXC13|AQP5|GTSF1|NDUFA4L2|ITGA5|AMIGO2|GPD1|KRT3|KRT7|KRT78	NO6
Cytoband	12p13.3	12p13.3	0.000123684	0.12371	0.01598	0.1598	45858	30	2424	8			CD163L1|CACNA1C|CD163|GALNT8|SLC2A3|WNT5B|VWF|FGF23	NO1
Cytoband	2q35-q37	2q35-q37	0.000149927	0.0925903	0.0133729	0.0854581	45858	2	562	2			COL4A4|GPC1	NO5
Cytoband	17q25	17q25	0.000161654	0.0764508	0.0118007	0.0590037	45858	39	322	4			EVPL|ITGB4|BAIAP2|SLC16A3	NO2
Cytoband	1q21-q22	1q21-q22	0.000164229	0.0925903	0.0133729	0.0936103	45858	23	562	4			SPRR1A|SPRR1B|SPRR2A|SPRR3	NO5
Cytoband	8p22	8p22	0.000195069	0.171994	0.022217	0.252029	45858	40	2424	9			NAT1|NAT2|MTUS1|MSR1|FGF20|ZDHHC2|DLC1|TUSC3|LPL	NO1
Cytoband	14q32.1	14q32.1	0.000202521	0.082262	0.014784	0.0295681	45858	11	89	2			SERPINA1|TCL6	NO3
Cytoband	1q32	1q32	0.00020635	0.171994	0.022217	0.266604	45858	49	2424	10			LMOD1|CR1|CR2|PRELP|CSRP1|CD55|DTL|CFH|TRAF5|KISS1	NO1
Cytoband	1p13.3	1p13.3	0.000245741	0.189071	0.0244228	0.317497	45858	69	2424	12			AKNAD1|NBPF4|GPSM2|CSF1|NBPF6|GSTM1|GSTM2|GSTM3|GSTM4|GSTM5|MYBPHL|KCNA3	NO1
Cytoband	2q22-q23	2q22-q23	0.00030573	0.148681	0.0218815	0.153171	45858	3	465	2			CACNB4|NR4A2	NO6
Cytoband	chr11q13	Ensembl 110 genes in cytogenetic band	0.000347874	0.246605	0.0318548	0.449453	45858	454	2424	42	MSigDB C1	https://ensembl.org/Homo_sapiens/Location/Chromosome?r=11	MAP6|ALDH3B2|ARRB1|C11orf86|CTSF|KLHL35|P4HA3|CCND1|CCDC88B|P2RY2|PC|PDE2A|LRFN4|NRXN2|CHRDL2|EFEMP2|CPT1A|CTSW|SYT12|PTPRCAP|DHCR7|PYGM|FGF19|FERMT3|NAALADL1|MRGPRF|GAL|RASGRP2|MOGAT2|FOLR2|CDCA5|SPTBN2|SLC22A11|DGAT2|SPDYC|WNT11|B3GNT6|GDPD5|TBX10|CD248|FOSL1|LTBP3	NO1
Cytoband	1q22-q23	1q22-q23	0.000369831	0.246605	0.0318548	0.477822	45858	13	2424	5			IGSF9|CD1C|CD1D|RXRG|VANGL2	NO1
Cytoband	11p15.1-p14	11p15.1-p14	0.000446118	0.188569	0.0272351	0.254287	45858	3	562	2			SAA2|SAA4	NO5
Cytoband	3q26.3-q27	3q26.3-q27	0.000446118	0.188569	0.0272351	0.254287	45858	3	562	2			LAMP3|SOX2	NO5
Cytoband	chr17q25	Ensembl 110 genes in cytogenetic band	0.000463806	0.267724	0.0345827	0.599237	45858	307	2424	31	MSigDB C1	https://ensembl.org/Homo_sapiens/Location/Chromosome?r=17	ACOX1|C1QTNF1|CBX4|UNC13D|SPHK1|NPTX1|SOCS3|CD7|CARD14|MYADML2|TMEM105|METRNL|MXRA7|KIF19|PYCR1|RHBDF2|SNORD1C|FASN|MYO15B|FOXJ1|SECTM1|ST6GALNAC2|OTOP2|SSTR2|CBX2|TIMP2|RAB37|TEX19|ENGASE|OTOP3|NOTUM	NO1
Cytoband	1q21	1q21	0.000469732	0.184879	0.0285374	0.171452	45858	91	322	5			IVL|S100A5|CGN|S100A16|MUC1	NO2
Cytoband	12p12	12p12	0.000477809	0.188569	0.0272351	0.272351	45858	13	562	3			PIK3C2G|SLCO1A2|GUCY2C	NO5
Cytoband	11q23	11q23	0.000481803	0.267724	0.0345827	0.622489	45858	36	2424	8			DSCAML1|CASP1|CD3E|DRD2|RDX|TMPRSS13|SCN2B|IL10RA	NO1
Cytoband	16q13	16q13	0.000481803	0.267724	0.0345827	0.622489	45858	36	2424	8			MT1E|MT1F|MT1G|MT1H|MT1M|MT1X|MT2A|GNAO1	NO1
Cytoband	1q23	1q23	0.000547293	0.184879	0.0285374	0.199762	45858	23	322	3			F5|FCER1G|FCGR3B	NO2
Cytoband	12q13.13	12q13.13	0.000604412	0.257193	0.0378513	0.302811	45858	67	465	5			KRT76|GTSF1|KRT3|KRT7|KRT78	NO6
Cytoband	17q11.2	17q11.2	0.000687633	0.343358	0.0443527	0.888421	45858	110	2424	15			TMEM98|RAB34|SPACA3|ANKRD13B|PIPOX|EVI2A|EVI2B|CCL8|CCL13|CCL14|CCL15|CCL18|TMEM97|TMIGD1|LGALS9	NO1
Cytoband	chr8p22	Ensembl 110 genes in cytogenetic band	0.000696465	0.343358	0.0443527	0.899833	45858	47	2424	9	MSigDB C1	https://ensembl.org/Homo_sapiens/Location/Chromosome?r=8	NAT1|NAT2|MTUS1|MSR1|FGF20|ZDHHC2|DLC1|PSD3|TUSC3	NO1
Cytoband	chr1q32	Ensembl 110 genes in cytogenetic band	0.000765983	0.343358	0.0443527	0.98965	45858	289	2424	29	MSigDB C1	https://ensembl.org/Homo_sapiens/Location/Chromosome?r=1	ATF3|ATP2B4|PPP1R12B|IGFN1|CHI3L1|LMOD1|PLXNA2|G0S2|CR1|CR2|PRELP|CSRP1|PROX1|CD55|LAX1|RASSF5|PTPN7|LGR6|LRRN2|DTL|NR5A2|NFASC|CNTN2|SERTAD4|TRAF5|PHLDA3|LEMD1|NAV1|KISS1	NO1
Cytoband	5q13	5q13	0.000776335	0.343358	0.0443527	1	45858	22	2424	6			MAP1B|ENC1|F2R|F2RL1|F2RL2|THBS4	NO1
Cytoband	12q24.1	12q24.1	0.00078956	0.343358	0.0443527	1	45858	15	2424	5			CMKLR1|APPL2|TRPV4|TBX5|TBX3	NO1
Cytoband	4q13.3	4q13.3	0.000861145	0.325724	0.0479371	0.431434	45858	42	465	4			MUC7|STATH|SMR3B|AMTN	NO6
Cytoband	chr2q32	Ensembl 110 genes in cytogenetic band	0.000972296	0.330989	0.048712	0.48712	45858	111	465	6	MSigDB C1	https://ensembl.org/Homo_sapiens/Location/Chromosome?r=2	GULP1|COL3A1|COL5A2|MYO1B|DIRC1|STAT1	NO6
Cytoband	3q27.2-q27.3	3q27.2-q27.3	0.00194077	0.27542	0.0494982	0.283353	45858	1	89	1			DGKG	NO3
Cytoband	4q23-q24	4q23-q24	0.00194077	0.27542	0.0494982	0.283353	45858	1	89	1			ADH7	NO3
Cytoband	10q24	10q24	0.00212555	0.27542	0.0494982	0.310331	45858	35	89	2			PKD2L1|PAX2	NO3
Cytoband	12q23.3	12q23.3	0.00212555	0.27542	0.0494982	0.310331	45858	35	89	2			C12orf75|WSCD2	NO3
Cytoband	chr4q23	Ensembl 110 genes in cytogenetic band	0.0023732	0.27542	0.0494982	0.346488	45858	37	89	2	MSigDB C1	https://ensembl.org/Homo_sapiens/Location/Chromosome?r=4	ADH7|MTTP	NO3
Disease	C0023893	Liver Cirrhosis, Experimental	1.803926990824e-65	2.92551562992648e-60	2.85507524837715e-61	2.85507524837715e-61	29490	774	2359	220	DisGeNET Curated		A2M|ABAT|ACAT1|ACHE|ACP5|ACTA2|ADM|ADORA3|MFAP4|MGP|AGT|AIF1|MME|MMP8|AKR1B1|RECK|RGS5|ANXA3|ENC1|IFITM1|BIRC3|FAS|AQP7|MT2A|TRIB3|HSD17B6|ASNS|ATF3|SLC4A4|MYC|MYO5A|MYOC|AXL|FXYD6|FXYD5|BDH1|CES2|BGN|SOCS2|GGH|BMP7|GBP4|C1QA|C1QB|C1QC|C7|C8G|NOS2|FMNL1|CASP1|CASP7|CXCL16|CAV1|SERPINA6|CCNA2|OSM|OTC|CD7|CD36|CD38|CD48|CD53|CDK1|PC|PCK1|SHISA3|CDKN1A|PDGFRA|ENPP2|CFP|CD163|ABCB1|SERPINA4|CLIC2|PKL…	NO1
Disease	C2239176	Liver carcinoma	3.69691631749486e-42	2.99773397825296e-37	2.92555472784956e-38	5.85110945569911e-38	29490	507	2359	143	DisGeNET Curated		A2M|NAT2|MAT1A|ACOX1|ME1|AXIN2|MET|MTUS1|SRPX|GBA3|MT1E|MT1F|MT2A|UHRF1|IRS2|HAMP|MARCO|MYC|TNFSF10|CCND1|SOCS2|APLN|NME1|NNMT|NOTCH3|CA2|SOCS3|CCNB1|PKMYT1|CCNF|USP2|CDK1|CDC6|PCK1|CDK4|PTTG1|CEBPA|CENPE|PDK4|CFP|CDK14|TRIP13|CD163|ABCB1|SLIT2|SERPINA4|ANLN|IQGAP3|KIF23|COL15A1|PAMR1|ADAMTS1|GDF15|OLFML2B|CP|PITPNM3|CYP2B6|DCN|MELK|GINS1|PTGS2|OLFML2A|KBTBD11|FGF19|DNASE1L3|NR1H4|WDR62|DPYD|RCAN…	NO1
Disease	C0036341	Schizophrenia	5.99481567025186e-39	3.24069415060584e-34	3.16266492043587e-35	9.48799476130761e-35	29490	883	2359	193	DisGeNET Curated		ABCA1|TSPAN18|MAOA|MAOB|MAP6|ACHE|ADM|MET|ADRA2A|MMP3|ANK3|RGS5|FAS|BHLHE40|UNC5C|MDGA1|KCTD12|FXYD6|NCAM1|RGS9|CCND1|BCL2|SOCS2|NEFL|NGFR|C1QB|PHOX2B|NNMT|CACNA1C|CACNB2|NPY1R|NTRK2|CAV1|CCNA2|CCND2|OXTR|SYNGR1|PAH|TREM1|PCK1|DCLK1|PDE4B|PDE4D|PDZK1|CHGA|CHGB|CHI3L1|CHRM2|CHRNA3|CD163|ABCB1|NRXN3|NRXN1|NRXN2|CLU|PLA2G4A|QKI|FXYD1|PLP1|HOMER1|PLXNA2|CNR1|PSAT1|CP|CSF2RB|FEZ1|CNTNAP2|CTNND2|CTSK|H…	NO1
Disease	C0009402	Colorectal Carcinoma	3.45074456024621e-35	1.39905982853452e-30	1.36537335387542e-31	5.46149341550167e-31	29490	702	2359	161	DisGeNET Curated		ABCA1|ABCA3|MAP1B|MAP2|MCC|PPP1R14A|DSCAML1|AXIN2|ADH1B|ADORA3|NLGN4X|NR3C2|MMP11|ABCC1|AMPD1|ANK2|LGR5|CDC14A|ABCB11|RNF182|MYC|ADAM19|TNFSF10|CCND1|BCL2|GGH|BMP2|BMP4|BMP6|NFATC1|NME1|VWA2|CNTN4|CACNB2|CAD|CBFA2T3|CCND2|LONRF2|DCLK1|PCSK2|PEG3|PER1|PGM1|ABCB1|KRT20|ABCG2|ABCC2|QKI|CNTN1|PDZRN4|AKAP6|COL7A1|MTHFD1L|CPE|AKAP12|HAPLN1|CSE1L|SETBP1|PRKCB|CTNND2|CTSH|PROS1|BOC|RASSF2|LAMA1|RNF43|ZEB…	NO1
Disease	C0011581	Depressive disorder	3.35185723648474e-26	1.08717379189932e-21	1.06099688963688e-22	5.3049844481844e-22	29490	289	2359	84	DisGeNET Curated		A2M|MAOA|MAOB|ADCY5|ADRA2A|AGT|MIF|NR3C2|ATF3|NCAM1|BCL2|FGF17|NEFM|PER3|NGFR|SGCE|TIMELESS|NOS2|CACNA1C|NPY1R|NTRK2|SERPINA6|OXTR|LGI1|PDE4B|PDE4D|PENK|CHRM2|ABCB1|NRXN1|CMKLR1|HOMER1|CNR1|CSF3|FEV|PRNP|HDAC9|RELN|PYY|PTGS2|FGF20|DPP4|DRD2|DUSP1|DUSP4|RGS1|GAL|S100B|FGF2|FGFR1|FGFR2|SELP|SFRP1|SLC1A1|SLC18A1|SNAP25|DKK4|GABRB3|GAD1|GAP43|CPLX2|HPSE|GRIK3|GRIN2B|NR3C1|GRPR|TG|GSTM1|TH|TPH1|NRG1|C…	NO1
Disease	C0376358	Malignant neoplasm of prostate	1.76709888222858e-25	4.09398529341962e-21	3.99541057271882e-22	2.79678740090317e-21	29490	616	2359	131	DisGeNET Curated		NAT1|NAT2|ACHE|MET|MIF|MME|ANXA3|AOX1|BCAS1|MSR1|MT2A|MTAP|ATF3|MXI1|MYC|TNFSF10|AZGP1|UNC13D|CCND1|BCL2|BMP7|NGFR|JAZF1|CALCA|CAV1|CAV2|RUNX1|CLDN9|CCND2|CDKN1A|PDE4D|PDZK1|SERPINF1|PENK|CLU|PIK3CD|PRRX1|COL15A1|PODXL|GDF15|EFEMP2|PAQR4|CRYAB|CSRP1|CST1|PRKACB|PRKDC|PRNP|TRPM4|SAMD9|CYP3A4|RNF43|PTGS2|PHGDH|DEFB1|PTPRC|DNASE1L2|DNMT1|DNMT3B|LPAR1|RLN2|CRYL1|RNASEL|EGF|APPL2|EGFR|EGR1|ROBO1|EMP1|…	NO1
Disease	C0033578	Prostatic Neoplasms	1.76709888222858e-25	4.09398529341962e-21	3.99541057271882e-22	2.79678740090317e-21	29490	616	2359	131	DisGeNET Curated		NAT1|NAT2|ACHE|MET|MIF|MME|ANXA3|AOX1|BCAS1|MSR1|MT2A|MTAP|ATF3|MXI1|MYC|TNFSF10|AZGP1|UNC13D|CCND1|BCL2|BMP7|NGFR|JAZF1|CALCA|CAV1|CAV2|RUNX1|CLDN9|CCND2|CDKN1A|PDE4D|PDZK1|SERPINF1|PENK|CLU|PIK3CD|PRRX1|COL15A1|PODXL|GDF15|EFEMP2|PAQR4|CRYAB|CSRP1|CST1|PRKACB|PRKDC|PRNP|TRPM4|SAMD9|CYP3A4|RNF43|PTGS2|PHGDH|DEFB1|PTPRC|DNASE1L2|DNMT1|DNMT3B|LPAR1|RLN2|CRYL1|RNASEL|EGF|APPL2|EGFR|EGR1|ROBO1|EMP1|…	NO1
Disease	C0269102	Endometrioma	1.07015885342353e-23	1.92836484459856e-19	1.88193379701491e-20	1.69374041731342e-19	29490	161	2359	58	DisGeNET Curated		MAOA|MAOB|ACTA2|NR3C2|SPARCL1|AKR1B1|AREG|STC2|SUCLG2|NEFM|BMP7|KLF9|C1R|CLDN1|ENPP1|PGR|LMOD1|CNR1|ABI3BP|CPM|SLC40A1|VCAN|CD55|PTGER2|PTGER4|PTGS2|CNIH3|CFD|HBEGF|DUSP1|UST|EGFR|PLXNC1|LRRK2|FBLN1|FBN1|CCL11|FOS|OLFM4|CXCL13|SLC1A1|TXNIP|RASL11A|SLC20A1|SST|SMPDL3A|TAGLN|NEDD4L|GPX3|NR3C1|HLA-DPB1|HSD17B2|IFIT1|IGF1|IGFBP6|IL1R1|IMPA2|ITGA2	NO1
Disease	C0014175	Endometriosis	1.07015885342353e-23	1.92836484459856e-19	1.88193379701491e-20	1.69374041731342e-19	29490	161	2359	58	DisGeNET Curated		MAOA|MAOB|ACTA2|NR3C2|SPARCL1|AKR1B1|AREG|STC2|SUCLG2|NEFM|BMP7|KLF9|C1R|CLDN1|ENPP1|PGR|LMOD1|CNR1|ABI3BP|CPM|SLC40A1|VCAN|CD55|PTGER2|PTGER4|PTGS2|CNIH3|CFD|HBEGF|DUSP1|UST|EGFR|PLXNC1|LRRK2|FBLN1|FBN1|CCL11|FOS|OLFM4|CXCL13|SLC1A1|TXNIP|RASL11A|SLC20A1|SST|SMPDL3A|TAGLN|NEDD4L|GPX3|NR3C1|HLA-DPB1|HSD17B2|IFIT1|IGF1|IGFBP6|IL1R1|IMPA2|ITGA2	NO1
Disease	C2239176	Liver carcinoma	2.67285001971026e-23	1.44247064935213e-18	1.55960798650093e-19	1.55960798650093e-19	29490	507	532	51	DisGeNET Curated		NUSAP1|MAGEA1|MAGEA3|MAGEA6|CENPA|CENPF|MCM2|MCM10|RRM2|CDC45|HOXA10|HOXA13|ZIC4|FBP1|MKI67|ASPM|PKP1|CCL3|PLK1|NR0B2|RAD54L|FOXM1|BIRC5|SLC2A1|SLC5A5|IGF2BP3|IGFALS|IL1RN|MYBL2|DLGAP5|NUF2|ARHGAP11A|NEK2|GPC3|BUB1|BUB1B|CCNA1|KIF14|PYGL|EPS8L3|GNAZ|KIF11|STMN1|PRC1|NCAPH|CCNB2|INMT|EXO1|CDC20|TOP2A|AURKB	NO5
Disease	C4704874	Mammary Carcinoma, Human	4.26651287668172e-23	6.29019112671492e-19	6.13873629993105e-20	6.75260992992415e-19	29490	525	2359	114	DisGeNET Curated		NAT2|FOXQ1|ACHE|ACTA2|MEIS1|MIF|MME|MMP3|BCAR3|MMP14|ABCC1|AREG|STC2|RNF182|H19|TNFSF10|PPP1R12B|BCHE|CCND1|BCL2|BMP2|BMP4|PER3|EIF2S2|NOS2|NOTCH3|CASP7|CAV1|CLDN1|SLC22A18|CDA|PDE2A|PDZK1|PGR|ABCB1|PLA2G4A|ABCG2|COL7A1|ADAMTS1|CPT1A|APOBEC3B|AKAP12|CSF1|CSF1R|CSF3|SETBP1|CYP3A4|PTGS1|ZEB2|PTGS2|PHGDH|PTPRD|DNMT1|DNMT3B|DPYD|E2F1|RGS2|LPAR1|EDNRB|EGF|EGFR|LGR6|LEF1|EPHB4|ETV4|FASN|EFEMP1|FGFR1|FG…	NO1
Disease	C1257931	Mammary Neoplasms, Human	4.26651287668172e-23	6.29019112671492e-19	6.13873629993105e-20	6.75260992992415e-19	29490	525	2359	114	DisGeNET Curated		NAT2|FOXQ1|ACHE|ACTA2|MEIS1|MIF|MME|MMP3|BCAR3|MMP14|ABCC1|AREG|STC2|RNF182|H19|TNFSF10|PPP1R12B|BCHE|CCND1|BCL2|BMP2|BMP4|PER3|EIF2S2|NOS2|NOTCH3|CASP7|CAV1|CLDN1|SLC22A18|CDA|PDE2A|PDZK1|PGR|ABCB1|PLA2G4A|ABCG2|COL7A1|ADAMTS1|CPT1A|APOBEC3B|AKAP12|CSF1|CSF1R|CSF3|SETBP1|CYP3A4|PTGS1|ZEB2|PTGS2|PHGDH|PTPRD|DNMT1|DNMT3B|DPYD|E2F1|RGS2|LPAR1|EDNRB|EGF|EGFR|LGR6|LEF1|EPHB4|ETV4|FASN|EFEMP1|FGFR1|FG…	NO1
Disease	C1458155	Mammary Neoplasms	5.9272998299571e-23	8.01049062406866e-19	7.81761453406092e-20	9.3811374408731e-19	29490	527	2359	114	DisGeNET Curated		NAT2|FOXQ1|ACHE|ACTA2|MEIS1|MIF|MME|MMP3|BCAR3|MMP14|ABCC1|AREG|STC2|RNF182|H19|TNFSF10|PPP1R12B|BCHE|CCND1|BCL2|BMP2|BMP4|PER3|EIF2S2|NOS2|NOTCH3|CASP7|CAV1|CLDN1|SLC22A18|CDA|PDE2A|PDZK1|PGR|ABCB1|PLA2G4A|ABCG2|COL7A1|ADAMTS1|CPT1A|APOBEC3B|AKAP12|CSF1|CSF1R|CSF3|SETBP1|CYP3A4|PTGS1|ZEB2|PTGS2|PHGDH|PTPRD|DNMT1|DNMT3B|DPYD|E2F1|RGS2|LPAR1|EDNRB|EGF|EGFR|LGR6|LEF1|EPHB4|ETV4|FASN|EFEMP1|FGFR1|FG…	NO1
Disease	C0006142	Malignant neoplasm of breast	1.19516126781112e-22	1.49096216926464e-18	1.45506287581897e-19	1.89158173856466e-18	29490	1074	2359	182	DisGeNET Curated		NAT2|ABCA3|FOXQ1|MAOA|ACADM|ACHE|ACTA2|MEIS1|SORCS1|MIF|MME|MMP3|BCAR3|MMP14|PDZD4|ABCC1|ANK2|AQP8|AREG|STC2|ATP2A3|RNF182|H19|TNFSF10|PPP1R12B|BCHE|CCND1|BCL2|BGN|CXCR5|BMP2|BMP4|PER3|EIF2S2|C1QB|TIMELESS|NOS2|NOTCH3|CASP7|WFDC1|OCA2|CAV1|CBFB|CLDN1|SLC22A18|INA|TREM1|CDA|PDE2A|PDLIM7|CFL2|PDZK1|PER1|CFP|ATP8B1|PGR|ABCB1|SERPINE2|PLA2G4A|ABCG2|SMOX|PLS3|AKAP6|COL7A1|COL11A1|ADAMTS1|TP53I3|CPT1A|…	NO1
Disease	C0678222	Breast Carcinoma	3.4840984982753e-22	4.03595072019275e-18	3.93877335230023e-19	5.51428269322032e-18	29490	538	2359	114	DisGeNET Curated		NAT2|FOXQ1|ACHE|ACTA2|MEIS1|MIF|MME|MMP3|BCAR3|MMP14|ABCC1|AREG|STC2|RNF182|H19|TNFSF10|PPP1R12B|BCHE|CCND1|BCL2|BMP2|BMP4|PER3|EIF2S2|NOS2|NOTCH3|CASP7|CAV1|CLDN1|SLC22A18|CDA|PDE2A|PDZK1|PGR|ABCB1|PLA2G4A|ABCG2|COL7A1|ADAMTS1|CPT1A|APOBEC3B|AKAP12|CSF1|CSF1R|CSF3|SETBP1|CYP3A4|PTGS1|ZEB2|PTGS2|PHGDH|PTPRD|DNMT1|DNMT3B|DPYD|E2F1|RGS2|LPAR1|EDNRB|EGF|EGFR|LGR6|LEF1|EPHB4|ETV4|FASN|EFEMP1|FGFR1|FG…	NO1
Disease	C0011570	Mental Depression	2.79584301506876e-21	3.02276920703547e-17	2.94998715996622e-18	4.42498073994932e-17	29490	254	2359	71	DisGeNET Curated		A2M|MAOA|MAOB|ADCY5|ADRA2A|AGT|NR3C2|ATF3|NCAM1|FGF17|NEFM|PER3|NGFR|SGCE|TIMELESS|NOS2|CACNA1C|NTRK2|SERPINA6|OXTR|LGI1|PDE4B|PDE4D|PENK|CHRM2|ABCB1|NRXN1|CMKLR1|HOMER1|CNR1|FEV|HDAC9|RELN|PYY|PTGS2|FGF20|DPP4|DRD2|DUSP1|DUSP4|GAL|S100B|FGFR1|FGFR2|SFRP1|SLC1A1|SLC18A1|SNAP25|DKK4|GABRB3|GAD1|GAP43|CPLX2|GRIK3|GRIN2B|NR3C1|GRPR|GSTM1|TH|TPH1|NRG1|UCN|VEGFA|HTR4|IGF1|IL1A|IL1B|IL6R|IL18|IMPA2|LIF	NO1
Disease	C0004352	Autistic Disorder	3.38775434098365e-21	3.43380314354207e-17	3.35112424717176e-18	5.36179879547482e-17	29490	261	2359	72	DisGeNET Curated		ABAT|MAOA|MAOB|MCC|MEF2C|ADM|MET|PTCHD1|NLGN4X|SCAMP5|MIF|KIF1A|BCL2|NRP2|CACNA1H|NOS2|CACNA1C|CNTN4|CALCA|NTRK2|BRSK2|OXTR|CNTN3|PDE4B|PER1|NRXN3|NRXN1|NRXN2|PIK3CG|PLA2G4A|CP|SLC40A1|PRF1|CNTNAP2|PRKCB|RELN|DAO|PTGS2|DHCR7|DPYD|SEZ6L2|EGF|ROBO1|EN2|SCN7A|NBEA|SLC6A8|SNRPN|GABRA2|GABRB1|GABRB3|GAD1|SLC9A9|GHR|TCN2|GRIN2B|GRM8|GSTM1|GZMB|HLA-DRB1|CADM1|VIP|VLDLR|HTR1D|WNT2|XDH|IGF1|IGF2|DIXDC1|IT…	NO1
Disease	C0878544	Cardiomyopathies	1.79671248711542e-20	7.0868567272723e-16	7.90373823082071e-17	7.90373823082071e-17	29490	130	307	22	DisGeNET Curated		MYH6|MYH7|MYL2|MYL3|MAPT|MYOZ2|ACTC1|ACTN2|TTN|DES|ADRB2|MYPN|TRIM63|PKP2|MYOT|DSG2|TCAP|CSRP3|PPP1R1A|ANKRD1|TNNC1|IL6	NO4
Disease	DOID:10763 (biomarker_via_orthology)	hypertension (biomarker_via_orthology)	3.31832850946799e-20	3.1655845891833e-16	3.0893638423147e-17	5.25191853193499e-16	29490	227	2359	65	AllianceGenome	https://fms.alliancegenome.org/download/	SLC6A19|ADCY5|ADM|ADRA2A|AGT|AGTR1|MMP7|RGS5|CYP4F2|AQP1|MSX2|ATP1A2|SLC4A4|ATP2A3|BCL2|BDKRB2|BMP2|APLN|C3|NOS2|CAV1|OLR1|OXTR|CD36|PDGFRA|CHGA|CHI3L1|SERPINE2|PLCD1|NOX4|CYBB|DUSP1|RBP4|RGS2|EDNRB|ACE2|GAL|EGFR|F7|PTK2B|FBN1|FGF2|FOS|SLC2A3|SLC8A1|SLC12A2|SST|GSTM1|GSTM2|GSTM5|TH|TIMP1|CYP4F8|HK2|CCL28|HSD3B2|HSD11B2|HSPD1|VWF|XDH|IGF1|IGFBP2|IL1B|KCNMB1|KLK1	NO1
Disease	C0020538	Hypertensive disease	1.18717690137212e-19	1.06961232605877e-15	1.04385826766759e-16	1.87894488180166e-15	29490	190	2359	58	DisGeNET Curated		ADCY5|ADRA2A|AGT|AGTR1|ABCC1|RGS5|AQP1|AOC3|ATP1A2|BCL2|BDKRB2|IER3|NOS2|CACNA1C|CACNA2D1|NPR1|CALCA|CAV1|OLR1|CD36|CMA1|NOX4|PPBP|CYBB|PTGS2|DRD2|DUSP5|RGS2|EDN3|ACE2|GAL|NCF1|SCNN1B|SCNN1G|SELP|FOS|SLC12A2|SOD3|GCG|NEDD4L|NR3C1|CXCL2|TGM2|TH|TIMP1|TLR4|TP53|TPM1|HMOX1|UCN|HSD11B2|VWF|ICAM1|IGF1|IL1B|KCNMB1|KLK1|LPL	NO1
Disease	DOID:10652 (is_marker_for)	Alzheimer's disease (is_marker_for)	4.98432047190741e-19	4.25437554008272e-15	4.15193895309887e-16	7.88868401088785e-15	29490	257	2359	68	AllianceGenome	https://fms.alliancegenome.org/download/	AGT|AGTR1|AIF1|ANG|APBB1|FAS|AOC3|IRS2|FXYD6|BCHE|BCL2|NEFL|NGFR|C1QB|NOS2|CASP1|CASP5|CASP7|CD36|CEBPA|SERPINF1|CLU|PLCD1|BACE2|AKAP5|PRKCB|MAPK10|CTSS|RELN|PTGS1|PTGS2|DRD2|E2F1|EGF|EGR1|EPHA4|EPHX1|S100B|CCL5|FGFR1|SELL|SELP|SLC2A3|SLC8A2|SLC8A1|SNCA|SNCG|PPARGC1A|SYP|PCSK1N|GRIN2B|GSR|GSTM3|TIMP2|NRG1|HMOX1|HSD3B2|HSPD1|IGF1|IGF2|IGFBP2|IL1A|IL1B|IL6R|IL6ST|ITPR1|L1CAM|LPL	NO1
Disease	C0009404	Colorectal Neoplasms	5.64359606633051e-19	4.57624631845545e-15	4.46605974709065e-16	8.93211949418129e-15	29490	277	2359	71	DisGeNET Curated		ABCA1|ABCA3|PPP1R14A|AXIN2|ADH1B|ABCC1|LGR5|ABCB11|RNF182|MYC|TNFSF10|BCL2|GGH|BMP2|BMP4|NME1|CCND2|DCLK1|PGM1|ABCB1|ABCG2|ABCC2|COL7A1|HAPLN1|PRKCB|BOC|LAMA1|RNF43|PTGS2|PTPRD|DPYD|GALNT12|RET|LPAR1|EGFR|GNB4|LGR6|GREM1|ABCA9|ABCA8|FBLN2|EFEMP1|DLC1|GPNMB|EVL|FLNC|SFRP1|SFRP2|SFRP4|SFRP5|RASL11A|SLCO2A1|ABCC13|AURKA|SULT2B1|TCN2|NXN|GSTM1|GSTM3|HHIP|ABCA6|ABCA5|TLR4|TP53|HOXD1|IGF2|IL6ST|SLCO1B3…	NO1
Disease	cv:C0878544	Cardiomyopathy	7.22601798587328e-19	1.42509596114604e-14	1.58936265599283e-15	3.17872531198566e-15	29490	47	307	15	Clinical Variations	http://www.ncbi.nlm.nih.gov/medgen?term=C0878544	MYH6|MYH7|MYL2|MYL3|MYOZ2|ACTC1|ACTN2|TTN|DES|PKP2|DSG2|TCAP|CSRP3|ANKRD1|TNNC1	NO4
Disease	C0000822	Abortion, Tubal	1.02130706583426e-18	1.27466070157303e-14	1.38872228276814e-15	5.55488913107255e-15	29490	109	447	22	DisGeNET Curated		CRISP3|PGF|FST|COL1A1|COL1A2|COL5A1|COL5A2|COL6A1|COL6A3|FN1|IFI44|MUC4|IFI6|IL11|CXCL10|PTHLH|CEACAM1|IL24|LAMA4|TGFB1|TGFBI|PAEP	NO6
Disease	C3830362	Early Pregnancy Loss	1.02130706583426e-18	1.27466070157303e-14	1.38872228276814e-15	5.55488913107255e-15	29490	109	447	22	DisGeNET Curated		CRISP3|PGF|FST|COL1A1|COL1A2|COL5A1|COL5A2|COL6A1|COL6A3|FN1|IFI44|MUC4|IFI6|IL11|CXCL10|PTHLH|CEACAM1|IL24|LAMA4|TGFB1|TGFBI|PAEP	NO6
Disease	C4552766	Miscarriage	1.02130706583426e-18	1.27466070157303e-14	1.38872228276814e-15	5.55488913107255e-15	29490	109	447	22	DisGeNET Curated		CRISP3|PGF|FST|COL1A1|COL1A2|COL5A1|COL5A2|COL6A1|COL6A3|FN1|IFI44|MUC4|IFI6|IL11|CXCL10|PTHLH|CEACAM1|IL24|LAMA4|TGFB1|TGFBI|PAEP	NO6
Disease	C0000786	Spontaneous abortion	1.02130706583426e-18	1.27466070157303e-14	1.38872228276814e-15	5.55488913107255e-15	29490	109	447	22	DisGeNET Curated		CRISP3|PGF|FST|COL1A1|COL1A2|COL5A1|COL5A2|COL6A1|COL6A3|FN1|IFI44|MUC4|IFI6|IL11|CXCL10|PTHLH|CEACAM1|IL24|LAMA4|TGFB1|TGFBI|PAEP	NO6
Disease	DOID:2841 (is_implicated_in)	asthma (is_implicated_in)	2.87614567195074e-18	2.22113548202594e-14	2.16765512142687e-15	4.55207575499643e-14	29490	155	2359	50	AllianceGenome	https://fms.alliancegenome.org/download/	NAT2|CCR2|MIF|DPP10|MUC2|MYLK|BDKRB2|C3|C3AR1|NOS2|CD14|CHI3L1|CHRM2|CLCA1|CMA1|CSF3|PTGDR|PTGS2|DEFB1|EDNRB|EGR1|EPHX1|F2RL1|MS4A2|FCGR3A|CCL5|CCL11|ADAM33|TACR2|NR3C1|GSTA1|GSTM1|GSTM3|TLR1|TLR3|TLR4|HLA-DPA1|HLA-DPB1|HLA-DQA1|HLA-DQB1|HLA-DRA|HLA-DRB1|HLA-G|IL1A|IL1B|IL2RB|IL16|IL18|ITGB3|TLR10	NO1
Disease	C0007194	Hypertrophic Cardiomyopathy	1.9317601276418e-17	2.53984380810864e-13	2.83260426716543e-14	8.49781280149628e-14	29490	57	307	15	DisGeNET Curated		MYH6|MYH7|MYL2|MYL3|ACTA1|MYOZ2|ACTC1|TTN|MYPN|ALPK3|TRIM63|TCAP|ANKRD1|TNNC2|TNNC1	NO4
Disease	C0018802	Congestive heart failure	5.91405839356897e-17	3.55226461896369e-13	3.46673341463022e-14	9.3601802195016e-13	29490	110	2359	40	DisGeNET Curated		ACADS|UCN2|AGT|AGTR1|NR3C2|NOS2|NPR1|OLR1|PCK1|PDGFRA|PIK3CG|BAMBI|ELOVL6|HAND2|GDF15|NOX4|CSF3|PRKAR2B|CYBB|PTGS1|PTGS2|CFD|RBP4|EDNRB|EPHX2|FASN|FBLN5|SLC9A1|SOD3|SOX4|GCG|PPARGC1A|CXCL2|NRG1|HMOX1|VEGFA|VWF|XDH|IL1B|TBX20	NO1
Disease	C1961112	Heart Decompensation	5.91405839356897e-17	3.55226461896369e-13	3.46673341463022e-14	9.3601802195016e-13	29490	110	2359	40	DisGeNET Curated		ACADS|UCN2|AGT|AGTR1|NR3C2|NOS2|NPR1|OLR1|PCK1|PDGFRA|PIK3CG|BAMBI|ELOVL6|HAND2|GDF15|NOX4|CSF3|PRKAR2B|CYBB|PTGS1|PTGS2|CFD|RBP4|EDNRB|EPHX2|FASN|FBLN5|SLC9A1|SOD3|SOX4|GCG|PPARGC1A|CXCL2|NRG1|HMOX1|VEGFA|VWF|XDH|IL1B|TBX20	NO1
Disease	C0018801	Heart failure	5.91405839356897e-17	3.55226461896369e-13	3.46673341463022e-14	9.3601802195016e-13	29490	110	2359	40	DisGeNET Curated		ACADS|UCN2|AGT|AGTR1|NR3C2|NOS2|NPR1|OLR1|PCK1|PDGFRA|PIK3CG|BAMBI|ELOVL6|HAND2|GDF15|NOX4|CSF3|PRKAR2B|CYBB|PTGS1|PTGS2|CFD|RBP4|EDNRB|EPHX2|FASN|FBLN5|SLC9A1|SOD3|SOX4|GCG|PPARGC1A|CXCL2|NRG1|HMOX1|VEGFA|VWF|XDH|IL1B|TBX20	NO1
Disease	C0235527	Heart Failure, Right-Sided	5.91405839356897e-17	3.55226461896369e-13	3.46673341463022e-14	9.3601802195016e-13	29490	110	2359	40	DisGeNET Curated		ACADS|UCN2|AGT|AGTR1|NR3C2|NOS2|NPR1|OLR1|PCK1|PDGFRA|PIK3CG|BAMBI|ELOVL6|HAND2|GDF15|NOX4|CSF3|PRKAR2B|CYBB|PTGS1|PTGS2|CFD|RBP4|EDNRB|EPHX2|FASN|FBLN5|SLC9A1|SOD3|SOX4|GCG|PPARGC1A|CXCL2|NRG1|HMOX1|VEGFA|VWF|XDH|IL1B|TBX20	NO1
Disease	C0023212	Left-Sided Heart Failure	5.91405839356897e-17	3.55226461896369e-13	3.46673341463022e-14	9.3601802195016e-13	29490	110	2359	40	DisGeNET Curated		ACADS|UCN2|AGT|AGTR1|NR3C2|NOS2|NPR1|OLR1|PCK1|PDGFRA|PIK3CG|BAMBI|ELOVL6|HAND2|GDF15|NOX4|CSF3|PRKAR2B|CYBB|PTGS1|PTGS2|CFD|RBP4|EDNRB|EPHX2|FASN|FBLN5|SLC9A1|SOD3|SOX4|GCG|PPARGC1A|CXCL2|NRG1|HMOX1|VEGFA|VWF|XDH|IL1B|TBX20	NO1
Disease	C1959583	Myocardial Failure	5.91405839356897e-17	3.55226461896369e-13	3.46673341463022e-14	9.3601802195016e-13	29490	110	2359	40	DisGeNET Curated		ACADS|UCN2|AGT|AGTR1|NR3C2|NOS2|NPR1|OLR1|PCK1|PDGFRA|PIK3CG|BAMBI|ELOVL6|HAND2|GDF15|NOX4|CSF3|PRKAR2B|CYBB|PTGS1|PTGS2|CFD|RBP4|EDNRB|EPHX2|FASN|FBLN5|SLC9A1|SOD3|SOX4|GCG|PPARGC1A|CXCL2|NRG1|HMOX1|VEGFA|VWF|XDH|IL1B|TBX20	NO1
Disease	cv:C0949658	Primary familial hypertrophic cardiomy	8.28876814056032e-17	8.17344353631646e-13	9.11557276258121e-14	3.64622910503249e-13	29490	22	307	11	Clinical Variations	http://www.ncbi.nlm.nih.gov/medgen?term=C0949658	MYH6|MYH7|MYL2|MYL3|MYOZ2|ACTC1|ACTN2|TTN|TCAP|CSRP3|TNNC1	NO4
Disease	DOID:2316 (biomarker_via_orthology)	brain ischemia (biomarker_via_ortholog	1.37583915735791e-16	7.96880317929702e-13	7.77693083696558e-14	2.17754063435036e-12	29490	102	2359	38	AllianceGenome	https://fms.alliancegenome.org/download/	MAP2|AIF1|MMP14|AQP8|FAS|BMP6|C3|CAV1|KCNK10|ABCB1|CLU|PLA2G4A|ADAMTS1|CP|AKAP12|CSF2RB|PRKACB|PTGS2|DRD2|RET|GAL|F2R|CITED2|S100B|CXCL12|SLC8A2|SLC8A1|NES|GFRA1|NR3C1|TEK|TH|NPTXR|HMOX1|IL6ST|IL18|ITGAM|LIF	NO1
Disease	C0151744	Myocardial Ischemia	2.11981559047552e-16	1.15171909166043e-12	1.12398807172523e-13	3.35503213504561e-12	29490	176	2359	51	DisGeNET Curated		AXIN2|KITLG|AGT|BHLHE40|AREG|CCND1|C1QB|SOCS3|CCND2|CD36|CD38|PDE4B|PDK4|KLF4|PGM1|GDF15|PPAT|RSAD2|FEV|DCN|DUSP1|EPHX1|EPHX2|F2RL1|RTN1|RXRG|FGF2|CLEC10A|SELP|SLC6A6|SLC8A1|GBP2|GHR|SULT1A1|ZEB1|CXCL2|GSTA1|GSTM2|TLE4|CES3|HK2|HMOX1|HSPA2|VEGFA|GAS5|ICAM1|ID3|IGF1|IL1A|IL1B|IL6ST	NO1
Disease	C0041696	Unipolar Depression	2.13051381511069e-16	1.15171909166043e-12	1.12398807172523e-13	3.3719642151757e-12	29490	259	2359	64	DisGeNET Curated		MAOA|MAOB|MAP2|ADCY5|MIF|NR3C2|MMP8|ANPEP|ARRB1|NCAM1|CCND1|BDKRB2|NEFL|BMP7|CACNA1C|NPY1R|NTRK2|OXTR|ABCB1|QKI|HOMER1|CNR1|DDIT4|ABI3BP|CSF2RB|CSF3|CNTNAP2|PRKCB|CTNND2|HDAC9|RELN|PTGS2|PTPRR|DRD2|PRIMA1|EGF|EGFR|EMP1|TLR7|S100B|FGF2|FGFR1|SELP|SGK1|SLIT3|SNAP25|SOX9|GAD1|SST|SSTR5|HPSE|VAMP2|NR3C1|TEF|TG|TH|TPH1|CADM1|UCN3|DIXDC1|IL1B|PINK1|LRP8|FOXP2	NO1
Disease	DOID:10652 (is_implicated_in)	Alzheimer's disease (is_implicated_in)	3.17235870896297e-16	1.65960242508436e-12	1.61964262215345e-13	5.0208921286757e-12	29490	131	2359	43	AllianceGenome	https://fms.alliancegenome.org/download/	A2M|ABAT|ABCA1|MAOA|MAOB|ACHE|AGTR1|MME|APBB1|FAS|BCHE|NEFM|NGFR|C2|C3|NTRK2|CASP7|PCK1|SERPINE2|BACE2|KLK6|RCAN1|S100B|SNCA|GCG|GRIN2B|GSTM3|TLR4|TPH1|HLA-DRB1|UCHL1|VEGFA|VLDLR|ICAM1|WT1|IGF1|IL1A|IL1B|IL6R|LRP8|KCNMA1|LIPC|LPL	NO1
Disease	C0005586	Bipolar Disorder	6.71838567814096e-16	3.40485341307689e-12	3.32287156649803e-13	1.06331890127937e-11	29490	477	2359	93	DisGeNET Curated		MAOA|MAOB|ACADS|MAP2|ADM|AGT|ANK3|BHLHE40|ATP1A2|MDGA1|KCTD12|NCAM1|BCHE|BCL2|BDKRB2|FGF17|NEFM|NEFL|PER3|TIMELESS|NNMT|CACNA1C|CNTN4|CACNB2|NTRK2|SYNGR1|PC|DCLK1|PDE4B|PDE9A|CHRM2|NRXN1|PLA2G4A|CNR1|CSRP1|CNTNAP2|BHLHE41|RELN|DAO|PTGDS|TRANK1|FGF20|DNMT1|DRD2|GAL|PLEKHO1|S100B|FGFR1|FGFR2|CLEC10A|SFRP1|ST3GAL1|SLC1A1|SLC18A1|SNAP25|DKK4|GABRB1|GABRB3|GAD1|GAP43|CPLX2|SST|SSTR5|STAB1|HPGDS|GNAL|T…	NO1
Disease	C0023893	Liver Cirrhosis, Experimental	7.70017395416594e-16	7.68827277358274e-12	8.37624922734171e-13	4.18812461367085e-12	29490	774	447	47	DisGeNET Curated		PDGFRB|SLC15A3|NDRG2|ADIPOQ|WFDC2|CXCL9|PLAU|MMP1|ALDH1A1|MMP2|MMP9|MMP13|COL1A1|COL1A2|GULP1|COL3A1|COL4A1|COL4A2|COL5A1|COL5A2|COL6A1|NID2|COL6A2|COL12A1|SLC25A4|ID4|IGFBP7|CD276|SPARC|CXCL10|PSMB9|ALDH1L1|PMEPA1|GJA1|RTP3|PXDN|NID1|RAC2|NT5E|SERPINH1|LGALS1|TGFB1|LOX|LOXL2|ROBO2|LTBP1|LUM	NO6
Disease	C0021400	Influenza	1.08914016925938e-15	9.06214019728074e-12	9.87305563433625e-13	5.92383338060175e-12	29490	52	447	15	DisGeNET Curated		UBE2L6|IFI44|IFI27|IFIT3|ISG15|XAF1|IFI6|MX1|MX2|CXCL10|GBP1|STAT1|IFI44L|OAS2|OAS3	NO6
Disease	C0003873	Rheumatoid Arthritis	2.85733041387876e-15	1.40420330255368e-11	1.37039298365028e-12	4.52229684604591e-11	29490	174	2359	49	DisGeNET Curated		ACAN|MIF|ANXA3|BDKRB2|BGN|PRDM1|BLK|GGH|BMP4|BMP6|CALD1|CAV2|RUNX1|TNFRSF11B|CD3E|ABCB1|ABCG2|ABCC2|DDIT4|CP|HAPLN1|PTGS1|PTGS2|PTPRC|DNASE1L3|RCAN1|NCF1|F2|FCGR2A|CCL8|CCL21|MAB21L2|IL23A|TXNIP|SLC11A1|TAGAP|CXCL2|HCLS1|HLA-DPB1|HLA-DRB1|VEGFA|IL1B|IL2RB|IL6R|IL6ST|IL18|CXCR4|KIF5A|AFF3	NO1
Disease	C0023893	Liver Cirrhosis, Experimental	4.77755945944117e-15	2.01961083631047e-10	2.23685333891035e-11	2.23685333891035e-11	29490	774	313	38	DisGeNET Curated		AADAC|ITGAL|DDC|ITGB6|SULT1E1|FAT1|FCER1G|SASH3|PLAT|ALB|PLEK|FHL2|LY86|ABCG8|PLD4|GLIPR1|TFEC|KRT19|TFPI2|BMF|IYD|IRF8|ARHGAP9|APOBEC1|LCN2|LCP2|SLA|CELF2|MYO1F|TSPAN8|LTB|RASSF4|FXYD2|CTSE|EPCAM|HCK|IL7R|PRODH	NO2
Disease	C0009375	Colonic Neoplasms	5.06869015592309e-15	2.41768821247715e-11	2.3594752675822e-12	8.02221590977947e-11	29490	152	2359	45	DisGeNET Curated		A2M|MAOB|ACTA2|ACTG2|AXIN2|MEP1A|MMP7|RECK|LGR5|ASCL2|MYC|TNFSF10|CCND1|BCL2|NOS2|CACNA2D1|CCND2|PCP4|CDKN1A|NOX4|CP|CRYAB|PTGS2|DNMT1|DPYD|EGFR|LEF1|S100A4|GAP43|GCG|SULT1A1|TAGLN|GSTM5|PTP4A3|TP53|HSPA2|VEGFA|ICAM1|WT1|ID3|IGF2|IL1B|SLCO1B3|ITGA7|LPL	NO1
Disease	C0340427	Familial dilated cardiomyopathy	2.04712811087971e-14	1.61491654654974e-10	1.80106331195197e-11	9.00531655975985e-11	29490	44	307	12	DisGeNET Curated		MYH6|MYH7|ACTC1|ACTN2|TTN|DES|MYPN|DSG2|TCAP|CSRP3|ANKRD1|TNNC1	NO4
Disease	cv:C0007193	Primary dilated cardiomyopathy	3.00875042718063e-14	1.9779257355176e-10	2.20591552152793e-11	1.32354931291676e-10	29490	34	307	11	Clinical Variations	http://www.ncbi.nlm.nih.gov/medgen?term=C0007193	MYH6|MYH7|ACTC1|ACTN2|TTN|DES|DSG2|TCAP|CSRP3|ANKRD1|TNNC1	NO4
Disease	C0007102	Malignant tumor of colon	3.14045116654856e-14	1.455149003811e-10	1.42011201751326e-11	4.9703920612964e-10	29490	159	2359	45	DisGeNET Curated		A2M|MAOB|ACTA2|ACTG2|AXIN2|MEP1A|MMP7|RECK|LGR5|ASCL2|MYC|TNFSF10|CCND1|BCL2|NOS2|CACNA2D1|CCND2|PCP4|CDKN1A|NOX4|CP|CRYAB|PTGS2|DNMT1|DPYD|EGFR|LEF1|S100A4|GAP43|GCG|SULT1A1|TAGLN|GSTM5|PTP4A3|TP53|HSPA2|VEGFA|ICAM1|WT1|ID3|IGF2|IL1B|SLCO1B3|ITGA7|LPL	NO1
Disease	DOID:9352 (is_marker_for)	type 2 diabetes mellitus (is_marker_fo	4.12070468676467e-14	1.85631834645597e-10	1.81162202992846e-11	6.52183930774244e-10	29490	136	2359	41	AllianceGenome	https://fms.alliancegenome.org/download/	CCR2|ADM|AGT|AQP7|AOC3|H19|APLN|SOCS3|TNFRSF11B|CD36|SERPINF1|CHI3L1|CP|DCN|RBP4|GAL|ETS1|F2|F7|FGB|FGF2|CCL5|SDC2|CXCL12|SELP|SLC2A3|FRZB|FUCA1|GGT1|PPARGC1A|GPX3|TIMP1|TIMP3|TLR4|HSD11B2|VEGFA|ICAM1|IL1B|PDX1|ITGA2|LPL	NO1
Disease	DOID:9744 (is_marker_for)	type 1 diabetes mellitus (is_marker_fo	4.96258815701105e-14	2.17515383249282e-10	2.12278061516254e-11	7.85428827610139e-10	29490	72	2359	29	AllianceGenome	https://fms.alliancegenome.org/download/	ACHE|FAS|AOC3|TNFSF10|NCAM1|CFB|C3|CD14|SERPINF1|CHI3L1|CP|PPBP|DNMT3B|GAL|F7|FUCA1|GHR|SERPINA7|GPX3|TIMP1|TIMP2|TLR4|HSD11B2|ICAM1|IGF1|IL1A|IL1B|IL18|LIPC	NO1
Disease	C0878659	Disproportionate short stature	5.25925576990779e-14	2.24452352458511e-10	2.1904800281666e-11	8.32382410703306e-10	29490	77	2359	30	DisGeNET Curated		MATN3|ACP5|ACAN|ROR2|DDR2|PAPSS2|COL9A1|COL9A2|COL9A3|COL10A1|COL11A1|COMP|CTSK|SLC26A2|GPC6|TRPV4|EVC|FBN1|FGFR1|FGFR2|SOX9|SLC35D1|SULF1|GLI3|OBSL1|TRPS1|ANO5|WNT5A|FAM20C|LIFR	NO1
Disease	DOID:3908 (is_marker_for)	lung non-small cell carcinoma (is_mark	7.91836537158387e-14	3.17858878452305e-10	3.10205492345601e-11	1.25323968736058e-09	29490	169	2359	46	AllianceGenome	https://fms.alliancegenome.org/download/	MET|MIF|MMP7|BIRC3|H19|CCND1|DDR2|RUNX1|CCND2|SLC22A18|CDK4|CDKN1A|SERPINF1|CHI3L1|BAMBI|PTGES|CSF1R|PTGS2|RASSF5|UCA1|DNMT1|AKT3|E2F1|EGF|EGFR|EGR1|EIF4EBP1|EPHX1|FAP|FGFR4|SLC3A2|SOX4|KAT2A|ADAM28|NR3C1|GRP|TIMP3|TP53|FOXA2|VEGFA|ICAM1|IL18|ITGB3|CXCR4|L1CAM|SLC7A5	NO1
Disease	C0205699	Carcinomatosis	8.42789926761917e-14	3.17858878452305e-10	3.10205492345601e-11	1.33388361708609e-09	29490	163	2359	45	DisGeNET Curated		ADCY5|MET|KITLG|MGP|MIF|AQP1|MYC|CCND1|NDN|BCL2|CDK4|PGR|ABCB1|G0S2|TP53I3|CSF3|TMEM37|PTGS1|PTGS2|PTN|MRC2|DNMT1|DNMT3B|RBP4|RCN1|EGFR|EPHX1|FABP4|EFEMP1|SCD|SGK1|SLC12A2|SNCG|SOX9|GGT1|TLE4|TLR4|HBA1|TP53|TRPS1|ID3|XDH|IL6ST|TUBB2B|LPL	NO1
Disease	cv:C0340427	Primary familial dilated cardiomyopath	3.22747283814125e-13	1.81861020050264e-09	2.02823614499762e-10	1.41976530149833e-09	29490	30	307	10	Clinical Variations	http://www.ncbi.nlm.nih.gov/medgen?term=C0340427	MYH6|MYH7|ACTC1|ACTN2|TTN|DES|DSG2|TCAP|CSRP3|TNNC1	NO4
Disease	C4704874	Mammary Carcinoma, Human	4.29589927401549e-11	6.432682963129e-07	6.95505570836427e-08	2.50665722638804e-07	29490	525	532	35	DisGeNET Curated		CENPF|CD109|MECOM|HOXB9|MKI67|HRG|CCL20|HOXB13|RAD54L|FOXM1|IBSP|BIRC5|CLDN4|SLCO1B1|SLC2A1|SLC5A5|IFNG|CST6|CYP1B1|TOX3|KIT|FOXP3|KRT5|KRT14|DSC3|SYNE1|ROR1|STMN1|PRC1|TFAP2A|LEPR|TFRC|EXO1|CDH2|TOP2A	NO5
Disease	C1257931	Mammary Neoplasms, Human	4.29589927401549e-11	6.432682963129e-07	6.95505570836427e-08	2.50665722638804e-07	29490	525	532	35	DisGeNET Curated		CENPF|CD109|MECOM|HOXB9|MKI67|HRG|CCL20|HOXB13|RAD54L|FOXM1|IBSP|BIRC5|CLDN4|SLCO1B1|SLC2A1|SLC5A5|IFNG|CST6|CYP1B1|TOX3|KIT|FOXP3|KRT5|KRT14|DSC3|SYNE1|ROR1|STMN1|PRC1|TFAP2A|LEPR|TFRC|EXO1|CDH2|TOP2A	NO5
Disease	C1458155	Mammary Neoplasms	4.76781882321458e-11	6.432682963129e-07	6.95505570836427e-08	2.78202228334571e-07	29490	527	532	35	DisGeNET Curated		CENPF|CD109|MECOM|HOXB9|MKI67|HRG|CCL20|HOXB13|RAD54L|FOXM1|IBSP|BIRC5|CLDN4|SLCO1B1|SLC2A1|SLC5A5|IFNG|CST6|CYP1B1|TOX3|KIT|FOXP3|KRT5|KRT14|DSC3|SYNE1|ROR1|STMN1|PRC1|TFAP2A|LEPR|TFRC|EXO1|CDH2|TOP2A	NO5
Disease	C0678222	Breast Carcinoma	8.3779907233708e-11	9.04278626177228e-07	9.77711517417372e-08	4.88855758708686e-07	29490	538	532	35	DisGeNET Curated		CENPF|CD109|MECOM|HOXB9|MKI67|HRG|CCL20|HOXB13|RAD54L|FOXM1|IBSP|BIRC5|CLDN4|SLCO1B1|SLC2A1|SLC5A5|IFNG|CST6|CYP1B1|TOX3|KIT|FOXP3|KRT5|KRT14|DSC3|SYNE1|ROR1|STMN1|PRC1|TFAP2A|LEPR|TFRC|EXO1|CDH2|TOP2A	NO5
Disease	C1708349	Hereditary Diffuse Gastric Cancer	3.18362008849112e-10	1.56966262013248e-06	1.75059309615906e-07	1.40047447692725e-06	29490	293	307	19	DisGeNET Curated		CDKN2A|ACTC1|PLIN2|TYMS|DES|ADRB2|PLAGL1|ALDH1A3|KRT8|FSD1|ECM1|EEF1A2|THBD|FADS1|IGFBP3|SERPINB2|AKR1C3|RORA|IL6	NO4
Disease	C0038356	Stomach Neoplasms	4.00078205433556e-10	1.75338566158675e-06	1.95549336189135e-07	1.75994402570221e-06	29490	297	307	19	DisGeNET Curated		CDKN2A|ACTC1|PLIN2|TYMS|DES|ADRB2|PLAGL1|ALDH1A3|KRT8|FSD1|ECM1|EEF1A2|THBD|FADS1|IGFBP3|SERPINB2|AKR1C3|RORA|IL6	NO4
Disease	C0024623	Malignant neoplasm of stomach	4.73711950336579e-10	1.86848410422186e-06	2.08385886953061e-07	2.08385886953061e-06	29490	300	307	19	DisGeNET Curated		CDKN2A|ACTC1|PLIN2|TYMS|DES|ADRB2|PLAGL1|ALDH1A3|KRT8|FSD1|ECM1|EEF1A2|THBD|FADS1|IGFBP3|SERPINB2|AKR1C3|RORA|IL6	NO4
Disease	C0027626	Neoplasm Invasiveness	4.89749487768796e-10	3.47480045165257e-06	3.7857390672103e-07	2.66374746397449e-06	29490	184	447	18	DisGeNET Curated		HMGCS2|PLAU|PLAUR|MMP1|MMP2|MMP9|FN1|ID4|SNAI2|SOX11|CYP2E1|ITGA5|KRT7|TF|TGFB1|HMGA2|LOXL2|EN1	NO6
Disease	C0023890	Liver Cirrhosis	5.56828691628652e-10	3.47480045165257e-06	3.7857390672103e-07	3.02859125376824e-06	29490	103	447	14	DisGeNET Curated		PLAU|MMP2|COL1A1|COL1A2|COL3A1|COL5A2|SPARC|STAT1|LAMC2|SERPINH1|LGALS1|TGFB1|LOX|LUM	NO6
Disease	C0003873	Rheumatoid Arthritis	6.40394811651681e-10	1.35356588662951e-05	1.49916425407659e-06	2.99832850815317e-06	29490	174	313	15	DisGeNET Curated		HLA-DQA2|NCF2|BAIAP2L1|CIITA|PLEK|CXCL6|PLD4|TFPI2|IRF8|PON1|GPRC5A|LCN2|CRP|CD2|TNFAIP3	NO2
Disease	C0009402	Colorectal Carcinoma	6.98246961973062e-10	5.50853756339795e-06	5.9558641152764e-07	4.07427102311282e-06	29490	702	532	39	DisGeNET Curated		NUSAP1|EFS|ABCA13|CD109|RRM2|KLF2|FZD4|KL|HOXC9|MKI67|FGFR3|ZNF471|DNAH3|BIRC5|GATA5|RHPN2|TP63|SLCO1A2|DCHS1|ACSL5|MKRN3|CYP1B1|ABCC3|TNFRSF9|GATA4|DNALI1|PTPRN2|PDILT|BUB1|BUB1B|ADAMTS15|DMD|RIC3|SYNE1|GRIN2A|TFRC|GUCY2C|EXO1|HDC	NO5
Disease	C0007102	Malignant tumor of colon	7.14499551104281e-10	5.50853756339795e-06	5.9558641152764e-07	4.16910488069348e-06	29490	159	532	18	DisGeNET Curated		IL32|CDX2|MECOM|MCM2|CKM|S100A9|FBP1|MKI67|CCL20|MMP12|FOLR1|BIRC5|SLC2A1|IFNG|TP63|IL1RN|TNFRSF9|PCNA	NO5
Disease	DOID:12930 (implicated_via_orthology)	dilated cardiomyopathy (implicated_via	7.20624234276263e-10	2.583992475722e-06	2.8818418241648e-07	3.17002600658129e-06	29490	80	307	11	AllianceGenome	https://fms.alliancegenome.org/download/	MYH1|MYH2|MYH6|MYH7|TTN|ADRB2|COX7A1|LMOD2|EEF1A2|TNNI1|TNNI2	NO4
Disease	C0239946	Fibrosis, Liver	7.22282463165817e-10	4.00647846070896e-06	4.36499368573209e-07	3.92849431715889e-06	29490	105	447	14	DisGeNET Curated		PLAU|MMP2|COL1A1|COL1A2|COL3A1|COL5A2|SPARC|STAT1|LAMC2|SERPINH1|LGALS1|TGFB1|LOX|LUM	NO6
Disease	DOID:13359 (is_implicated_in)	Ehlers-Danlos syndrome (is_implicated_	9.48102679381618e-10	4.73318658762697e-06	5.15673047315662e-07	5.15673047315663e-06	29490	9	447	6	AllianceGenome	https://fms.alliancegenome.org/download/	COL1A2|COL3A1|COL5A1|COL5A2|ADAMTS2|LOX	NO6
Disease	C0270960	Congenital myopathy (disorder)	1.06275659928613e-09	2.90466005570498e-06	3.23947182979802e-07	4.67506628025967e-06	29490	12	307	6	DisGeNET Curated		MYL1|NEB|TTN|SCN4A|CACNA1S|TNNC2	NO4
Disease	C3468561	familial atrial fibrillation	1.10461644571426e-09	2.90466005570498e-06	3.23947182979802e-07	4.85920774469704e-06	29490	156	307	14	DisGeNET Curated		MYH6|MYH7|MAPT|SYNPO2L|TTN|DES|MYOZ1|MYPN|PKP2|MYO18B|MYOT|LHX3|GCOM1|RPL3L	NO4
Disease	C0235480	Paroxysmal atrial fibrillation	1.10461644571426e-09	2.90466005570498e-06	3.23947182979802e-07	4.85920774469704e-06	29490	156	307	14	DisGeNET Curated		MYH6|MYH7|MAPT|SYNPO2L|TTN|DES|MYOZ1|MYPN|PKP2|MYO18B|MYOT|LHX3|GCOM1|RPL3L	NO4
Disease	C2585653	Persistent atrial fibrillation	1.10461644571426e-09	2.90466005570498e-06	3.23947182979802e-07	4.85920774469704e-06	29490	156	307	14	DisGeNET Curated		MYH6|MYH7|MAPT|SYNPO2L|TTN|DES|MYOZ1|MYPN|PKP2|MYO18B|MYOT|LHX3|GCOM1|RPL3L	NO4
Disease	C0006142	Malignant neoplasm of breast	1.17616232742534e-09	7.93431928313298e-06	8.57863397565859e-07	6.86290718052689e-06	29490	1074	532	50	DisGeNET Curated		MAGEA1|CENPF|CD109|MECOM|HOXB9|MKI67|NLRC5|HRG|CCL20|HOXB13|RAD54L|FOXM1|IBSP|BIRC5|CLDN4|PANX2|SLCO1B1|SLC2A1|SLC5A5|IFNG|CLCA2|CST6|ARHGEF4|PADI3|CYP1B1|ITGA9|ARHGAP11A|SULF2|KCNJ15|TOX3|MAP7D2|DMD|KIT|FOXP3|GPC1|KRT5|KRT14|DSC3|SYNE1|ROR1|LAMA2|STMN1|PRC1|TFAP2A|LEPR|TFRC|EXO1|GKN1|CDH2|TOP2A	NO5
Disease	C0004238	Atrial Fibrillation	1.54065679472696e-09	3.79805271030655e-06	4.23584327500243e-07	6.77734924000389e-06	29490	160	307	14	DisGeNET Curated		MYH6|MYH7|MAPT|SYNPO2L|TTN|DES|MYOZ1|MYPN|PKP2|MYO18B|MYOT|LHX3|GCOM1|RPL3L	NO4
Disease	EFO_0005213	central corneal thickness	2.29476509041263e-09	1.04146289252705e-05	1.13465702970494e-06	1.24812273267543e-05	29490	307	447	22	GWAS	http://www.ebi.ac.uk/efo/EFO_0005213	FSTL3|FBN2|GPR158|ALDH3A1|FST|VAV2|COL1A1|COL5A1|COL6A1|COL6A2|COL6A3|COL12A1|ADAMTS2|PMEPA1|C20orf141|LNX1|HMGA2|TSPAN10|LOX|LOXL2|LTBP1|LUM	NO6
Disease	C0009375	Colonic Neoplasms	2.56222057906002e-09	1.536407436592e-05	1.66117300875725e-06	1.49505570788153e-05	29490	152	532	17	DisGeNET Curated		IL32|CDX2|MECOM|MCM2|CKM|S100A9|FBP1|MKI67|CCL20|MMP12|FOLR1|BIRC5|SLC2A1|IFNG|IL1RN|TNFRSF9|PCNA	NO5
Disease	DOID:5844 (biomarker_via_orthology)	myocardial infarction (biomarker_via_o	3.28870079662051e-09	1.36817411234359e-05	1.49060363606825e-06	1.7887243632819e-05	29490	160	447	16	AllianceGenome	https://fms.alliancegenome.org/download/	ADIPOQ|PLAU|PLAUR|MMP1|MMP2|MMP9|COL1A1|COL3A1|FN1|SLC27A6|TNC|POSTN|SPARC|ITGA3|GJA1|TGFB1	NO6
Disease	C0029172	Oral Submucous Fibrosis	4.83341491202331e-09	1.85613250641281e-05	2.02222643896114e-06	2.62889437064948e-05	29490	18	447	7	DisGeNET Curated		MMP1|MMP2|MMP9|COL1A1|COL1A2|TGFB1|LOX	NO6
Disease	EFO_0004695	intraocular pressure measurement	5.35887597010936e-09	1.9109262272718e-05	2.08192331438749e-06	2.91469264014248e-05	29490	507	447	28	GWAS	http://www.ebi.ac.uk/efo/EFO_0004695	IL34|CTTNBP2|ABO|FOXA1|FBN2|GPR158|PLAU|ALDH3A1|FST|COL4A1|COL5A1|COL6A1|COL6A3|SEMA3C|COL16A1|ADAMTS2|ICA1|CSPG4|SOX11|PMEPA1|COL24A1|GMDS|PLEKHA7|PRSS23|TSPAN10|LOX|LTBP1|LUM	NO6
Disease	DOID:0050646 (implicated_via_orthology)	distal arthrogryposis (implicated_via_	5.60695867015623e-09	1.30092871600336e-05	1.45088301117749e-06	2.46650111900173e-05	29490	15	307	6	AllianceGenome	https://fms.alliancegenome.org/download/	MYH1|MYH2|MYH6|MYH7|TNNI2|MYBPC1	NO4
Disease	C4707243	Familial thoracic aortic aneurysm and	6.3104567522008e-09	2.10023449364493e-05	2.28817161834801e-06	3.43225742752202e-05	29490	53	447	10	DisGeNET Curated		FBN2|PLOD1|COL1A1|COL1A2|COL3A1|COL4A1|COL5A1|COL5A2|LOX|ELN	NO6
Disease	cv:C0686353	Limb-girdle muscular dystrophy	6.87081790307549e-09	1.50560483313141e-05	1.67915155309051e-06	3.02247279556291e-05	29490	26	307	7	Clinical Variations	http://www.ncbi.nlm.nih.gov/medgen?term=C0686353	MYH6|MYH7|TTN|DES|MYOT|CAPN3|TCAP	NO4
Disease	EFO_0010067	corneal resistance factor	7.94915947642147e-09	2.48027295954682e-05	2.70221739951603e-06	4.32354783922564e-05	29490	451	447	26	GWAS	http://www.ebi.ac.uk/efo/EFO_0010067	FSTL3|FOXA1|FBN2|GPR158|ALDH3A1|FST|VAV2|COL1A1|SFTA1P|COL5A1|COL6A1|COL6A2|COL6A3|ADAMTS2|CSF2|SOX11|BSPRY|PMEPA1|COL24A1|LNX1|TGFBR3|HMGA2|TSPAN10|LOX|LOXL2|LTBP1	NO6
Disease	C0009375	Colonic Neoplasms	1.22276115228551e-08	3.59079789918454e-05	3.91211641604758e-06	6.65059790728089e-05	29490	152	447	15	DisGeNET Curated		HMGCS2|NDRG2|MMP9|ALOX12B|PPARG|SLC16A1|SLC22A1|XAF1|GAST|SPARC|CXCL10|PROM1|DMBT1|TYMP|LTF	NO6
Disease	EFO_0801083	lithostathine-1-alpha measurement	1.60274587718246e-08	4.21123346449215e-05	4.58807096105022e-06	8.71733482599541e-05	29490	7	447	5	GWAS	http://www.ebi.ac.uk/efo/EFO_0801083	ABO|FUT3|FUT6|HTRA1|DMBT1	NO6
Disease	EFO_0021857	protein FAM3B measurement	1.60274587718246e-08	4.21123346449215e-05	4.58807096105022e-06	8.71733482599541e-05	29490	7	447	5	GWAS	http://www.ebi.ac.uk/efo/EFO_0021857	ABO|FUT3|MX1|MX2|FAM3B	NO6
Disease	C0007102	Malignant tumor of colon	2.25345430916985e-08	5.62492857785701e-05	6.12826899378742e-06	0.000122565	29490	159	447	15	DisGeNET Curated		HMGCS2|NDRG2|MMP9|ALOX12B|PPARG|SLC16A1|SLC22A1|XAF1|GAST|SPARC|CXCL10|PROM1|DMBT1|TYMP|LTF	NO6
Disease	C0007193	Cardiomyopathy, Dilated	3.3103680628306e-08	6.87223099910343e-05	7.66437321494308e-06	0.000145623	29490	48	307	8	DisGeNET Curated		MYH6|MYH7|ACTA1|ACTC1|TTN|CSRNP1|ADRB2|PKP2	NO4
Disease	C0020538	Hypertensive disease	3.85453862471917e-08	9.16328846209856e-05	9.98325503802265e-06	0.000209648	29490	190	447	16	DisGeNET Curated		ADIPOQ|MMP2|MMP9|COL1A1|COL3A1|FN1|PPARG|SLC6A2|PROC|GJA1|GJC1|TGFB1|LHB|SERPINE1|ELN|LTF	NO6
Disease	C0009404	Colorectal Neoplasms	4.00442860667899e-08	0.000216109	2.33658409199719e-05	0.000233658	29490	277	532	21	DisGeNET Curated		NUSAP1|ABCA13|CD109|RRM2|KLF2|MKI67|FGFR3|BIRC5|GATA5|RHPN2|TP63|CYP1B1|ABCC3|GATA4|BUB1|BUB1B|SYNE1|GRIN2A|TFRC|GUCY2C|EXO1	NO5
Disease	cv:C0013720	Ehlers-Danlos syndrome	4.22063291225248e-08	9.28784282170923e-05	1.0118955004605e-05	0.00022956	29490	8	447	5	Clinical Variations	http://www.ncbi.nlm.nih.gov/medgen?term=C0013720	COL1A1|COL3A1|COL5A1|COL5A2|ADAMTS2	NO6
Disease	cv:C1834674	Bethlem myopathy	5.20924324561388e-08	9.28784282170923e-05	1.0118955004605e-05	0.000283331	29490	4	447	4	Clinical Variations	http://www.ncbi.nlm.nih.gov/medgen?term=C1834674	COL6A1|COL6A2|COL6A3|COL12A1	NO6
Disease	DOID:0050663 (is_implicated_in)	Bethlem myopathy (is_implicated_in)	5.20924324561388e-08	9.28784282170923e-05	1.0118955004605e-05	0.000283331	29490	4	447	4	AllianceGenome	https://fms.alliancegenome.org/download/	COL6A1|COL6A2|COL6A3|COL12A1	NO6
Disease	C1834674	BETHLEM MYOPATHY 1	5.20924324561388e-08	9.28784282170923e-05	1.0118955004605e-05	0.000283331	29490	4	447	4	DisGeNET Curated		COL6A1|COL6A2|COL6A3|COL12A1	NO6
Disease	cv:C4551860	Ullrich congenital muscular dystrophy	5.20924324561388e-08	9.28784282170923e-05	1.0118955004605e-05	0.000283331	29490	4	447	4	Clinical Variations	http://www.ncbi.nlm.nih.gov/medgen?term=C4551860	COL6A1|COL6A2|COL6A3|COL12A1	NO6
Disease	C0410179	Ullrich congenital muscular dystrophy	5.20924324561388e-08	9.28784282170923e-05	1.0118955004605e-05	0.000283331	29490	4	447	4	DisGeNET Curated		COL6A1|COL6A2|COL6A3|COL12A1	NO6
Disease	DOID:0050558 (is_implicated_in)	Ullrich congenital muscular dystrophy	5.20924324561388e-08	9.28784282170923e-05	1.0118955004605e-05	0.000283331	29490	4	447	4	AllianceGenome	https://fms.alliancegenome.org/download/	COL6A1|COL6A2|COL6A3|COL12A1	NO6
Disease	C0006142	Malignant neoplasm of breast	7.15450772389116e-08	0.000123163	1.34184025897393e-05	0.000389134	29490	1074	447	41	DisGeNET Curated		MAGEA4|TRIML1|OBSCN|FOXA1|TUBB3|KRT76|HOXD11|SEMA5B|UPK1B|CXCL9|MMP1|MMP2|TMEM125|MMP9|MMP10|FST|PLOD1|MAGEC2|NID2|FN1|APOL1|CSF2|IGFBP7|SNAI2|OCLN|GABRP|IDO1|SPATA18|PTHLH|STAT1|GJA1|BMP1|SPOCD1|ZNHIT2|RAC2|IL24|NPBWR1|LLGL2|ICAM5|LOXL2|PAEP	NO6
Disease	DOID:7693 (implicated_via_orthology)	abdominal aortic aneurysm (implicated_	9.3779112179069e-08	0.000156057	1.70021530380652e-05	0.000510065	29490	9	447	5	AllianceGenome	https://fms.alliancegenome.org/download/	MMP2|MMP9|LOX|SERPINE1|ELN	NO6
Disease	C0009402	Colorectal Carcinoma	1.3730798925266e-07	0.000221122	2.40909081788781e-05	0.000746818	29490	702	447	31	DisGeNET Curated		EPHB6|CFTR|OBSCN|CSMD3|FBN2|MMP1|MMP2|COL3A1|FN1|SCG5|MYO1B|PPARG|POSTN|CSF2|XAF1|SPAG17|SPARC|ALDH1L1|LPIN1|PROM1|FOXL2|MYLK3|NID1|AMTN|SELENBP1|NR4A2|TYMP|TGFB1|ICAM5|WIF1|TSKS	NO6
Disease	DOID:397 (implicated_via_orthology)	restrictive cardiomyopathy (implicated	1.42255240167711e-07	0.000280552	3.12890400748881e-05	0.000625781	29490	13	307	5	AllianceGenome	https://fms.alliancegenome.org/download/	MYH1|MYH2|MYH6|MYH7|MYPN	NO4
Disease	DOID:1826 (implicated_via_orthology)	epilepsy (implicated_via_orthology)	1.56467769461252e-07	0.000293887	3.27762722790499e-05	0.000688302	29490	163	307	12	AllianceGenome	https://fms.alliancegenome.org/download/	GABRG2|MAPT|SLC24A3|SCN4A|RAB3B|NOS1|CACNA1B|NRCAM|KALRN|COX7A1|SLC1A3|EEF1A2	NO4
Disease	C0005586	Bipolar Disorder	2.12568223656588e-07	0.000955508	0.00010331	0.00124034	29490	477	532	27	DisGeNET Curated		MAGI1|GPR50|ABCA13|FZD4|FKBP5|PMCH|HTR2C|SLC1A2|IFNG|PLCXD3|CTLA4|IL1RN|GABRA3|GABRR1|ITGA9|SP8|FOXP3|CHRNA6|SYNE1|PCLO|ROR1|TDO2|GRIN2A|GRM4|S1PR1|CCKAR|ST8SIA2	NO5
Disease	DOID:289 (is_marker_for)	endometriosis (is_marker_for)	2.1682247884821e-07	0.000955508	0.00010331	0.00126516	29490	25	532	7	AllianceGenome	https://fms.alliancegenome.org/download/	IL32|MDK|PLK1|IFNG|SPINK1|GC|FOXP3	NO5
Disease	DOID:0070296 (is_implicated_in)	primary autosomal recessive microcepha	2.30168060578475e-07	0.000955508	0.00010331	0.00134303	29490	16	532	6	AllianceGenome	https://fms.alliancegenome.org/download/	ASPM|BUB1|NCAPD2|KIF14|NCAPH|LMNB1	NO5
Disease	C0009404	Colorectal Neoplasms	2.86209702318206e-07	0.000446511	4.86467053408976e-05	0.00155669	29490	277	447	18	DisGeNET Curated		CFTR|FBN2|MMP1|MMP2|SCG5|PPARG|POSTN|CSF2|XAF1|SPARC|PROM1|FOXL2|SELENBP1|NR4A2|TYMP|TGFB1|ICAM5|WIF1	NO6
Disease	DOID:1793 (is_marker_for)	pancreatic cancer (is_marker_for)	2.9197432086824e-07	0.00112551	0.000121691	0.00170367	29490	101	532	12	AllianceGenome	https://fms.alliancegenome.org/download/	MKI67|CCL20|ANXA1|CLDN4|IFNG|SMO|FSCN1|MUC6|ABCC3|NUF2|BUB1B|CCKAR	NO5
Disease	C0003504	Aortic Valve Insufficiency	3.35332089165962e-07	0.000492373	5.3643271558049e-05	0.00182387	29490	11	447	5	DisGeNET Curated		COL1A1|COL3A1|FN1|TGFB1|LOX	NO6
Disease	DOID:0050851 (implicated_via_orthology)	glomerulosclerosis (implicated_via_ort	3.35332089165962e-07	0.000492373	5.3643271558049e-05	0.00182387	29490	11	447	5	AllianceGenome	https://fms.alliancegenome.org/download/	MMP1|MMP9|PPARG|PLEKHA7|SERPINE1	NO6
Disease	MONDO_0005147	type 1 diabetes mellitus	3.46638327301738e-07	0.00488446	0.000540987	0.00162296	29490	241	313	14	GWAS	http://purl.obolibrary.org/obo/MONDO_0005147	ACAP1|ERBB3|CEL|HLA-DQB2|CTRB2|FGF3|CCR7|GP2|PRR15L|RUNX3|LMO7|FUT2|CTRB1|IL7R	NO2
Disease	DOID:9970 (is_marker_for)	obesity (is_marker_for)	4.88036130718259e-07	0.00710074	0.000879441	0.000879441	29490	101	85	6	AllianceGenome	https://fms.alliancegenome.org/download/	APOA1|APOA2|CCL7|APOB|AKR1C1|AKR1C2	NO3
Disease	DOID:2841 (is_marker_for)	asthma (is_marker_for)	4.94503342567543e-07	0.00177914	0.000192362	0.00288543	29490	126	532	13	AllianceGenome	https://fms.alliancegenome.org/download/	IL32|CCL26|CHRM3|CCL20|CCL24|IFNG|CTLA4|IL1RN|IL13RA2|IL17A|CHIA|GC|UTS2	NO5
Disease	C0151744	Myocardial Ischemia	5.47891076977701e-07	0.000781492	8.51422733623349e-05	0.00297998	29490	176	447	14	DisGeNET Curated		CTTNBP2|CTSC|HMGCS2|NR4A1|FABP5|ADIPOQ|PLA2G2A|CX3CL1|SELE|MX1|SPARC|CXCL10|GATM|ELN	NO6
Disease	DOID:11054 (is_marker_for)	urinary bladder cancer (is_marker_for)	5.50572685336736e-07	0.00185706	0.000200787	0.00321259	29490	107	532	12	AllianceGenome	https://fms.alliancegenome.org/download/	RRM2|S100A8|S100A9|FGFR3|PLK1|BIRC5|IFNG|TP63|CYP1B1|SPINK1|KIT|TOP2A	NO5
Disease	DOID:3770 (implicated_via_orthology)	pulmonary fibrosis (implicated_via_ort	5.67688218453751e-07	0.000787237	8.57682283380544e-05	0.00308766	29490	12	447	5	AllianceGenome	https://fms.alliancegenome.org/download/	PLAU|MMP1|STAT1|TGFB1|SERPINE1	NO6
Disease	DOID:4450 (is_marker_for)	renal cell carcinoma (is_marker_for)	6.17212554596056e-07	0.000832782	9.07302455256204e-05	0.00335702	29490	128	447	12	AllianceGenome	https://fms.alliancegenome.org/download/	PDGFRB|PGF|PLAU|MMP2|MMP9|ALOX12|FN1|PDPN|SPARC|PMEPA1|TYMP|TGFB1	NO6
Disease	C1708349	Hereditary Diffuse Gastric Cancer	6.50474036775606e-07	0.000854564	9.31033759479612e-05	0.00353793	29490	293	447	18	DisGeNET Curated		CTSC|PLAU|MMP10|FST|ID4|PPARG|IGFBP7|XAF1|GAST|MX1|ITGA5|SELENBP1|NT5E|RBP1|TYMP|WIF1|SERPINE1|EPHX3	NO6
Disease	DOID:5844 (implicated_via_orthology)	myocardial infarction (implicated_via_	6.71744585003942e-07	0.00085988	9.36825332778575e-05	0.00365362	29490	66	447	9	AllianceGenome	https://fms.alliancegenome.org/download/	PGF|RYR1|MMP1|MMP2|MMP9|MMP13|CSF2|GJA1|SERPINE1	NO6
Disease	DOID:0050700 (implicated_via_orthology)	cardiomyopathy (implicated_via_ortholo	7.58560814944811e-07	0.00133793	0.000149215	0.00333691	29490	71	307	8	AllianceGenome	https://fms.alliancegenome.org/download/	MYH1|MYH2|MYH6|MYH7|DES|TNNI1|TNNI2|TNNT3	NO4
Disease	DOID:3191 (implicated_via_orthology)	nemaline myopathy (implicated_via_orth	7.80166493191532e-07	0.00133793	0.000149215	0.00343195	29490	8	307	4	AllianceGenome	https://fms.alliancegenome.org/download/	ACTC1|NEB|LMOD3|TNNT3	NO4
Disease	C0038356	Stomach Neoplasms	7.91391597074795e-07	0.000987711	0.000107609	0.00430438	29490	297	447	18	DisGeNET Curated		CTSC|PLAU|MMP10|FST|ID4|PPARG|IGFBP7|XAF1|GAST|MX1|ITGA5|SELENBP1|NT5E|RBP1|TYMP|WIF1|SERPINE1|EPHX3	NO6
Disease	C0919267	ovarian neoplasm	1.0047067905763e-06	0.0031895	0.000344851	0.00586246	29490	134	532	13	DisGeNET Curated		MECOM|HOXB9|MKI67|FOLR1|WNT7A|ITGA8|BIRC5|AQP3|SLC2A1|SLC5A5|TP63|CYP1B1|PRC1	NO5
Disease	C1140680	Malignant neoplasm of ovary	1.29312848230219e-06	0.00387705	0.000419189	0.0075454	29490	137	532	13	DisGeNET Curated		MECOM|HOXB9|MKI67|FOLR1|WNT7A|ITGA8|BIRC5|AQP3|SLC2A1|SLC5A5|TP63|CYP1B1|PRC1	NO5
Disease	C0149521	Pancreatitis, Chronic	1.50421936399909e-06	0.0158969	0.00176069	0.00704276	29490	9	313	4	DisGeNET Curated		PRSS1|CEL|CTRC|CPA1	NO2
Disease	C1843687	ATRIAL FIBRILLATION, FAMILIAL, 1 (diso	1.95583846049856e-06	0.00555535	0.000600648	0.0114123	29490	22	532	6	DisGeNET Curated		GATA5|NKX2-5|GATA4|KCNQ1|KCNE2|ABCC9	NO5
Disease	DOID:0111269 (implicated_via_orthology)	autosomal dominant hyaline body myopat	2.30223053762658e-06	0.00283775	0.000316485	0.0101275	29490	10	307	4	AllianceGenome	https://fms.alliancegenome.org/download/	MYH1|MYH2|MYH6|MYH7	NO4
Disease	DOID:0080719 (implicated_via_orthology)	congenital myopathy 6 (implicated_via_	2.30223053762658e-06	0.00283775	0.000316485	0.0101275	29490	10	307	4	AllianceGenome	https://fms.alliancegenome.org/download/	MYH1|MYH2|MYH6|MYH7	NO4
Disease	DOID:0110454 (implicated_via_orthology)	dilated cardiomyopathy 1S (implicated_	2.30223053762658e-06	0.00283775	0.000316485	0.0101275	29490	10	307	4	AllianceGenome	https://fms.alliancegenome.org/download/	MYH1|MYH2|MYH6|MYH7	NO4
Disease	DOID:0111596 (implicated_via_orthology)	distal arthrogryposis type 1 (implicat	2.30223053762658e-06	0.00283775	0.000316485	0.0101275	29490	10	307	4	AllianceGenome	https://fms.alliancegenome.org/download/	MYH1|MYH2|MYH6|MYH7	NO4
Disease	DOID:0111605 (implicated_via_orthology)	distal arthrogryposis type 2A (implica	2.30223053762658e-06	0.00283775	0.000316485	0.0101275	29490	10	307	4	AllianceGenome	https://fms.alliancegenome.org/download/	MYH1|MYH2|MYH6|MYH7	NO4
Disease	DOID:0111602 (implicated_via_orthology)	distal arthrogryposis type 2B3 (implic	2.30223053762658e-06	0.00283775	0.000316485	0.0101275	29490	10	307	4	AllianceGenome	https://fms.alliancegenome.org/download/	MYH1|MYH2|MYH6|MYH7	NO4
Disease	DOID:0080326 (implicated_via_orthology)	familial hypertrophic cardiomyopathy (	2.30223053762658e-06	0.00283775	0.000316485	0.0101275	29490	10	307	4	AllianceGenome	https://fms.alliancegenome.org/download/	MYH1|MYH2|MYH6|MYH7	NO4
Disease	DOID:3429 (implicated_via_orthology)	inclusion body myositis (implicated_vi	2.30223053762658e-06	0.00283775	0.000316485	0.0101275	29490	10	307	4	AllianceGenome	https://fms.alliancegenome.org/download/	MYH1|MYH2|MYH6|MYH7	NO4
Disease	cv:C5675009	Muscular dystrophy, limb-girdle, autos	2.30223053762658e-06	0.00283775	0.000316485	0.0101275	29490	10	307	4	Clinical Variations	http://www.ncbi.nlm.nih.gov/medgen?term=C5675009	MYH6|MYH7|DES|MYOT	NO4
Disease	EFO_0010623	tissue factor measurement	2.30911335876877e-06	0.0195226	0.00216225	0.0108113	29490	21	313	5	GWAS	http://www.ebi.ac.uk/efo/EFO_0010623	F3|AMBP|UGT1A9|UGT1A3|FUT2	NO2
Disease	DOID:3310 (is_marker_for)	atopic dermatitis (is_marker_for)	2.59445253690598e-06	0.00700081	0.000756932	0.0151386	29490	35	532	7	AllianceGenome	https://fms.alliancegenome.org/download/	IL32|CCL26|CCL20|IFNG|CTLA4|IL13RA2|IL17A	NO5
Disease	DOID:13810 (is_implicated_in)	familial hypercholesterolemia (is_impl	2.73295440012246e-06	0.0198817	0.00246239	0.00492478	29490	10	85	3	AllianceGenome	https://fms.alliancegenome.org/download/	MTTP|APOA1|APOB	NO3
Disease	DOID:11054 (biomarker_via_orthology)	urinary bladder cancer (biomarker_via_	3.28132696079478e-06	0.00843262	0.00091174	0.0191465	29490	14	532	5	AllianceGenome	https://fms.alliancegenome.org/download/	RRM2|S100A8|S100A9|MKI67|KRT5	NO5
Disease	C0006142	Malignant neoplasm of breast	4.67138827221693e-06	0.0238571	0.00264234	0.0218714	29490	1074	313	29	DisGeNET Curated		ACAP1|ERBB3|KLK10|HK3|RIBC2|SLCO2B1|CYP24A1|BCL11A|F3|SERPINB5|CLCN1|BTK|NQO1|FGF3|FHL2|HSPA1B|TFPI2|AGR2|GPX2|IRF8|UGT1A9|SLC6A3|LIMD2|CD2|DKK1|SLC16A3|ANGPTL4|GALNT5|PRODH	NO2
Disease	DOID:4947 (is_marker_for)	cholangiocarcinoma (is_marker_for)	5.25075984147099e-06	0.0238571	0.00264234	0.0245841	29490	64	313	7	AllianceGenome	https://fms.alliancegenome.org/download/	TTR|ALB|MUC16|UGT1A9|RUNX3|TNFAIP3|MUC1	NO2
Disease	DOID:11720 (implicated_via_orthology)	distal myopathy (implicated_via_orthol	5.33801254987733e-06	0.00602301	0.000671726	0.0234819	29490	12	307	4	AllianceGenome	https://fms.alliancegenome.org/download/	MYH1|MYH2|MYH6|MYH7	NO4
Disease	DOID:2106 (implicated_via_orthology)	myotonia congenita (implicated_via_ort	5.33801254987733e-06	0.00602301	0.000671726	0.0234819	29490	12	307	4	AllianceGenome	https://fms.alliancegenome.org/download/	MYH1|MYH2|MYH6|MYH7	NO4
Disease	DOID:12930 (is_implicated_in)	dilated cardiomyopathy (is_implicated_	5.3444911244385e-06	0.00602301	0.000671726	0.0235104	29490	43	307	6	AllianceGenome	https://fms.alliancegenome.org/download/	MYH7|ACTC1|TTN|DES|CSRP3|ANKRD1	NO4
Disease	MONDO_0007915	systemic lupus erythematosus	5.47972626586837e-06	0.0238571	0.00264234	0.0256561	29490	798	313	24	GWAS	http://purl.obolibrary.org/obo/MONDO_0007915	ACAP1|CEL|ARMC3|HLA-DQA2|HLA-DQB2|NCF2|ITGAX|CIITA|FCGR3B|EHF|PLAT|HSPA1B|TRIM31|IRF8|KCP|ARHGAP9|SLC44A4|WDFY4|OVOL1|CD37|ELF3|TNFAIP3|IL7R|AHNAK2	NO2
Disease	C1704417	Hyperlipoproteinemia Type IIb	6.47290760157502e-06	0.0313928	0.00388806	0.0116642	29490	13	85	3	DisGeNET Curated		APOA2|APOA4|APOB	NO3
Disease	C4551675	Keratoderma, Palmoplantar	6.9483948769005e-06	0.0170449	0.0018429	0.0405439	29490	16	532	5	DisGeNET Curated		KRT6C|SERPINB7|GJB2|KRT9|KRT14	NO5
Disease	C0087086	Thrombus	8.93000768682326e-06	0.0238571	0.00264234	0.0418103	29490	46	313	6	DisGeNET Curated		CYP3A5|F3|F5|PLAT|CRP|CD2	NO2
Disease	C0376358	Malignant neoplasm of prostate	9.07611482761711e-06	0.020409	0.00220663	0.0529591	29490	616	532	28	DisGeNET Curated		RGMB|CENPF|FOXA3|HOXB9|ACSM3|HPN|HOXB13|ANXA1|KLF15|BIRC5|CLDN7|SLC5A5|CST6|IL1RN|SOX2|CYP1B1|ZBTB16|SPINK1|WASF3|BNIP3|EPS8L3|TAP1|ABCG5|HNF1B|STMN1|ADAMTS8|RNASE4|TOP2A	NO5
Disease	C0033578	Prostatic Neoplasms	9.07611482761711e-06	0.020409	0.00220663	0.0529591	29490	616	532	28	DisGeNET Curated		RGMB|CENPF|FOXA3|HOXB9|ACSM3|HPN|HOXB13|ANXA1|KLF15|BIRC5|CLDN7|SLC5A5|CST6|IL1RN|SOX2|CYP1B1|ZBTB16|SPINK1|WASF3|BNIP3|EPS8L3|TAP1|ABCG5|HNF1B|STMN1|ADAMTS8|RNASE4|TOP2A	NO5
Disease	C0007570	Celiac Disease	1.01460770686967e-05	0.0238571	0.00264234	0.0475039	29490	47	313	6	DisGeNET Curated		CAPN8|VNN1|LCN2|RUNX3|TFF1|SLC6A14	NO2
Disease	C0376358	Malignant neoplasm of prostate	1.1324139837111e-05	0.0238571	0.00264234	0.0530196	29490	616	313	20	DisGeNET Curated		ERBB3|PRSS8|CYP2C18|CYP3A5|SULT1E1|EHF|NQO1|VAV3|SPINK5|AGR2|PSCA|PON1|PPL|ZIC2|CELF2|MYH14|PKP3|LRP2|ALOXE3|EPCAM	NO2
Disease	C0033578	Prostatic Neoplasms	1.1324139837111e-05	0.0238571	0.00264234	0.0530196	29490	616	313	20	DisGeNET Curated		ERBB3|PRSS8|CYP2C18|CYP3A5|SULT1E1|EHF|NQO1|VAV3|SPINK5|AGR2|PSCA|PON1|PPL|ZIC2|CELF2|MYH14|PKP3|LRP2|ALOXE3|EPCAM	NO2
Disease	C0268374	Adult junctional epidermolysis bullosa	1.1657491302982e-05	0.0238571	0.00264234	0.0545804	29490	5	313	3	DisGeNET Curated		ITGB4|COL17A1|LAMB3	NO2
Disease	C2608084	EPIDERMOLYSIS BULLOSA, JUNCTIONAL, LOC	1.1657491302982e-05	0.0238571	0.00264234	0.0545804	29490	5	313	3	DisGeNET Curated		ITGB4|COL17A1|LAMB3	NO2
Disease	DOID:0060738 (implicated_via_orthology)	junctional epidermolysis bullosa non-H	1.1657491302982e-05	0.0238571	0.00264234	0.0545804	29490	5	313	3	AllianceGenome	https://fms.alliancegenome.org/download/	ITGB4|COL17A1|LAMB3	NO2
Disease	C0149504	Encephalopathy, Toxic	1.25693300103599e-05	0.0238571	0.00264234	0.0588496	29490	29	313	5	DisGeNET Curated		CYP3A5|NQO1|PLAT|ALOX5AP|PON1	NO2
Disease	C0235032	Neurotoxicity Syndromes	1.25693300103599e-05	0.0238571	0.00264234	0.0588496	29490	29	313	5	DisGeNET Curated		CYP3A5|NQO1|PLAT|ALOX5AP|PON1	NO2
Disease	C0154659	Toxic Encephalitis	1.25693300103599e-05	0.0238571	0.00264234	0.0588496	29490	29	313	5	DisGeNET Curated		CYP3A5|NQO1|PLAT|ALOX5AP|PON1	NO2
Disease	C0745103	Hyperlipoproteinemia Type IIa	1.25951852477911e-05	0.0397446	0.00492245	0.0226965	29490	16	85	3	DisGeNET Curated		APOA2|APOA4|APOB	NO3
Disease	C2609414	Acute kidney injury	1.26533767809294e-05	0.0238571	0.00264234	0.0592431	29490	101	313	8	DisGeNET Curated		TTR|NQO1|AHSG|ALB|AMBP|UGT1A9|LCN2|LRP2	NO2
Disease	C1565662	Acute Kidney Insufficiency	1.26533767809294e-05	0.0238571	0.00264234	0.0592431	29490	101	313	8	DisGeNET Curated		TTR|NQO1|AHSG|ALB|AMBP|UGT1A9|LCN2|LRP2	NO2
Disease	C0022660	Kidney Failure, Acute	1.26533767809294e-05	0.0238571	0.00264234	0.0592431	29490	101	313	8	DisGeNET Curated		TTR|NQO1|AHSG|ALB|AMBP|UGT1A9|LCN2|LRP2	NO2
Disease	EFO_0004833	neutrophil count	1.28111678173423e-05	0.0238571	0.00264234	0.0599819	29490	1380	313	33	GWAS	http://www.ebi.ac.uk/efo/EFO_0004833	ACAP1|CEL|SPI1|ARMC3|CYP3A5|HLA-DQA2|HLA-DQB2|ITGA4|ITGAL|CD84|IVL|FCER1G|BAIAP2L1|FCGR3B|KLF5|CGN|NKG7|VAV3|CXCL6|PREX1|DOCK8|IRF8|TMC4|LCN2|RUNX3|CRABP2|MST1R|CSF3R|PSORS1C3|TRAF3IP3|TNFAIP3|PRODH|RAPGEFL1	NO2
Disease	C0040053	Thrombosis	1.2980289963249e-05	0.0238571	0.00264234	0.0607737	29490	49	313	6	DisGeNET Curated		CYP3A5|F3|F5|PLAT|CRP|CD2	NO2
Disease	C1449563	Cardiomyopathy, Familial Idiopathic	1.31046541635834e-05	0.0143581	0.00160132	0.0576474	29490	50	307	6	DisGeNET Curated		MYH6|MYH7|ACTC1|TTN|CSRNP1|ADRB2	NO4
Disease	DOID:4483 (is_implicated_in)	rhinitis (is_implicated_in)	1.37695773526667e-05	0.0291126	0.00314767	0.0803455	29490	30	532	6	AllianceGenome	https://fms.alliancegenome.org/download/	CCL26|CCL24|IL1RN|IL17A|TAP1|HDC	NO5
Disease	DOID:9352 (is_implicated_in)	type 2 diabetes mellitus (is_implicate	1.40256290027899e-05	0.0291126	0.00314767	0.0818395	29490	170	532	13	AllianceGenome	https://fms.alliancegenome.org/download/	HNF4A|PIK3C2G|ALDOB|NR0B2|SLC2A1|SLC2A4|IFNG|IL1RN|GHRL|UTS2|PLA2G7|HNF1B|LEPR	NO5
Disease	DOID:9352 (is_marker_for)	type 2 diabetes mellitus (is_marker_fo	1.56900485137078e-05	0.027636	0.00306087	0.0734608	29490	136	313	9	AllianceGenome	https://fms.alliancegenome.org/download/	F3|AHSG|PLAT|FGG|VCAM1|PON1|APOC1|LCN2|CRP	NO2
Disease	C0003873	Rheumatoid Arthritis	1.79772936258719e-05	0.035933	0.00388509	0.104898	29490	174	532	13	DisGeNET Curated		RGMB|MMP12|FKBP5|COL2A1|IFNG|STS|CTLA4|IL1RN|ABCC3|GC|FOXP3|NR4A3|TNFAIP2	NO5
Disease	C0020445	Hypercholesterolemia, Familial	1.82766239756624e-05	0.0397446	0.00492245	0.0329345	29490	18	85	3	DisGeNET Curated		APOA2|APOA4|APOB	NO3
Disease	C0686353	Muscular Dystrophies, Limb-Girdle	1.89248006401045e-05	0.0201746	0.00225001	0.0832502	29490	32	307	5	DisGeNET Curated		TTN|DES|MYOT|CAPN3|TCAP	NO4
Disease	DOID:4947 (is_marker_for)	cholangiocarcinoma (is_marker_for)	1.94090928404664e-05	0.0374093	0.00404472	0.113252	29490	64	532	8	AllianceGenome	https://fms.alliancegenome.org/download/	MKI67|PANX2|FSCN1|MUC6|SOX2|KIT|REG1A|ANXA8	NO5
Disease	EFO_0022324	triglycerides in very large HDL measur	1.95953488509995e-05	0.0397446	0.00492245	0.0353108	29490	55	85	4	GWAS	http://www.ebi.ac.uk/efo/EFO_0022324	HAVCR1|APOA2|APOA4|APOB	NO3
Disease	EFO_0008409	susceptibility to scarlet fever measur	1.96727104656412e-05	0.0302618	0.00335169	0.0921076	29490	78	313	7	GWAS	http://www.ebi.ac.uk/efo/EFO_0008409	PRSS1|HLA-DQB2|SCNN1A|AOAH|SLC44A4|GDA|PPP2R2C	NO2
Disease	C0004096	Asthma	2.05254635892636e-05	0.0213051	0.00237609	0.0902915	29490	80	307	7	DisGeNET Curated		SPRR2B|ADCY2|ADRB2|CCL2|IL33|CXCL14|IL6	NO4
Disease	C0678222	Breast Carcinoma	2.10158758726528e-05	0.0302618	0.00335169	0.0983963	29490	538	313	18	DisGeNET Curated		ERBB3|KLK10|RIBC2|CYP24A1|F3|SERPINB5|BTK|NQO1|FGF3|FHL2|HSPA1B|TFPI2|AGR2|GPX2|LIMD2|DKK1|SLC16A3|ANGPTL4	NO2
Disease	C0220662	ARTHROGRYPOSIS, DISTAL, TYPE 1	2.18323845033798e-05	0.0215286	0.00240102	0.0960407	29490	6	307	3	DisGeNET Curated		TNNI2|TNNT3|MYBPC1	NO4
Disease	C1852085	Digitotalar Dysmorphism	2.18323845033798e-05	0.0215286	0.00240102	0.0960407	29490	6	307	3	DisGeNET Curated		TNNI2|TNNT3|MYBPC1	NO4
Disease	EFO_0800694	X-11372 measurement	2.30398019833755e-05	0.0415331	0.00449058	0.134437	29490	4	532	3	GWAS	http://www.ebi.ac.uk/efo/EFO_0800694	SLCO1B1|SLCO1A2|SLC27A2	NO5
Disease	DOID:9744 (is_implicated_in)	type 1 diabetes mellitus (is_implicate	2.30878402148715e-05	0.0415331	0.00449058	0.134718	29490	85	532	9	AllianceGenome	https://fms.alliancegenome.org/download/	CTLA4|IL1RN|GC|PTPRN|PTPRN2|TAP1|FOXP3|REG1A|CD80	NO5
Disease	C0079301	Junctional Epidermolysis Bullosa	2.31313329557891e-05	0.0302618	0.00335169	0.108301	29490	6	313	3	DisGeNET Curated		ITGB4|COL17A1|LAMB3	NO2
Disease	C0018802	Congestive heart failure	2.36236485634598e-05	0.0302618	0.00335169	0.110606	29490	110	313	8	DisGeNET Curated		PLAT|ALB|PON1|REN|APOC1|CRP|NOX1|TNNT2	NO2
Disease	C1961112	Heart Decompensation	2.36236485634598e-05	0.0302618	0.00335169	0.110606	29490	110	313	8	DisGeNET Curated		PLAT|ALB|PON1|REN|APOC1|CRP|NOX1|TNNT2	NO2
Disease	C0018801	Heart failure	2.36236485634598e-05	0.0302618	0.00335169	0.110606	29490	110	313	8	DisGeNET Curated		PLAT|ALB|PON1|REN|APOC1|CRP|NOX1|TNNT2	NO2
Disease	C0235527	Heart Failure, Right-Sided	2.36236485634598e-05	0.0302618	0.00335169	0.110606	29490	110	313	8	DisGeNET Curated		PLAT|ALB|PON1|REN|APOC1|CRP|NOX1|TNNT2	NO2
Disease	C0023212	Left-Sided Heart Failure	2.36236485634598e-05	0.0302618	0.00335169	0.110606	29490	110	313	8	DisGeNET Curated		PLAT|ALB|PON1|REN|APOC1|CRP|NOX1|TNNT2	NO2
Disease	C1959583	Myocardial Failure	2.36236485634598e-05	0.0302618	0.00335169	0.110606	29490	110	313	8	DisGeNET Curated		PLAT|ALB|PON1|REN|APOC1|CRP|NOX1|TNNT2	NO2
Disease	C1848533	Ataxia with vitamin E deficiency	2.45849281028671e-05	0.0397446	0.00492245	0.044302	29490	3	85	2	DisGeNET Curated		APOA1|APOB	NO3
Disease	DOID:1470 (biomarker_via_orthology)	major depressive disorder (biomarker_v	2.45849281028671e-05	0.0397446	0.00492245	0.044302	29490	3	85	2	AllianceGenome	https://fms.alliancegenome.org/download/	APOA1|APOA4	NO3
Disease	C0027661	Neoplasms, Hormone-Dependent	2.45849281028671e-05	0.0397446	0.00492245	0.044302	29490	3	85	2	DisGeNET Curated		AKR1C1|AKR1C2	NO3
Disease	C1708349	Hereditary Diffuse Gastric Cancer	2.75149726693597e-05	0.0479005	0.00517903	0.16055	29490	293	532	17	DisGeNET Curated		IL32|CKB|FBP1|ALDOB|ITGA8|BIRC5|SLC1A2|IL1RN|MUC6|TNFRSF9|SPRR2A|MTSS1|BNIP3|KISS1R|GKN1|CDH2|AURKB	NO5
Disease	C0023976	Long QT Syndrome	3.12501929472691e-05	0.052703	0.00569828	0.182345	29490	11	532	4	DisGeNET Curated		RYR2|KCNQ1|KCNE2|KCNE3	NO5
Disease	C4277682	Chemical and Drug Induced Liver Injury	3.17238241410341e-05	0.0343861	0.00380849	0.148531	29490	404	313	15	DisGeNET Curated		F3|TTR|SULT1E1|NR1I2|PLAT|ALB|AMBP|PON1|UGT1A9|LCN2|CRP|MST1R|GDA|SLPI|CTSE	NO2
Disease	C4279912	Chemically-Induced Liver Toxicity	3.17238241410341e-05	0.0343861	0.00380849	0.148531	29490	404	313	15	DisGeNET Curated		F3|TTR|SULT1E1|NR1I2|PLAT|ALB|AMBP|PON1|UGT1A9|LCN2|CRP|MST1R|GDA|SLPI|CTSE	NO2
Disease	C3658290	Drug-Induced Acute Liver Injury	3.17238241410341e-05	0.0343861	0.00380849	0.148531	29490	404	313	15	DisGeNET Curated		F3|TTR|SULT1E1|NR1I2|PLAT|ALB|AMBP|PON1|UGT1A9|LCN2|CRP|MST1R|GDA|SLPI|CTSE	NO2
Disease	C0860207	Drug-Induced Liver Disease	3.17238241410341e-05	0.0343861	0.00380849	0.148531	29490	404	313	15	DisGeNET Curated		F3|TTR|SULT1E1|NR1I2|PLAT|ALB|AMBP|PON1|UGT1A9|LCN2|CRP|MST1R|GDA|SLPI|CTSE	NO2
Disease	C1262760	Hepatitis, Drug-Induced	3.17238241410341e-05	0.0343861	0.00380849	0.148531	29490	404	313	15	DisGeNET Curated		F3|TTR|SULT1E1|NR1I2|PLAT|ALB|AMBP|PON1|UGT1A9|LCN2|CRP|MST1R|GDA|SLPI|CTSE	NO2
Disease	C0019193	Hepatitis, Toxic	3.17238241410341e-05	0.0343861	0.00380849	0.148531	29490	404	313	15	DisGeNET Curated		F3|TTR|SULT1E1|NR1I2|PLAT|ALB|AMBP|PON1|UGT1A9|LCN2|CRP|MST1R|GDA|SLPI|CTSE	NO2
Disease	C0038356	Stomach Neoplasms	3.26495859040752e-05	0.0528582	0.00571506	0.19051	29490	297	532	17	DisGeNET Curated		IL32|CKB|FBP1|ALDOB|ITGA8|BIRC5|SLC1A2|IL1RN|MUC6|TNFRSF9|SPRR2A|MTSS1|BNIP3|KISS1R|GKN1|CDH2|AURKB	NO5
Disease	C0036341	Schizophrenia	3.33011212642532e-05	0.0528582	0.00571506	0.194312	29490	883	532	34	DisGeNET Curated		CDKN1C|MAGI1|GPR50|ABCA13|MDK|CKB|S100A9|FBP1|ALDH3B1|HTR2C|ITGA8|AQP4|SLC1A2|IFNG|B3GAT1|CTLA4|SNCB|GABRR1|IL17C|GABRQ|GC|PTGER3|SLC30A3|SYN2|MAGEC1|TAP1|LAMA2|TDO2|GRIN2A|GRM4|CCKAR|LMX1B|ST8SIA2|DAAM2	NO5
Disease	DOID:1793 (is_implicated_in)	pancreatic cancer (is_implicated_in)	3.66653414841599e-05	0.055528	0.00600372	0.213942	29490	112	532	10	AllianceGenome	https://fms.alliancegenome.org/download/	RRM2|MKI67|RAD54L|ANXA1|CLDN4|SMO|IL13RA2|NUF2|ITGA9|CCKBR	NO5
Disease	C0024623	Malignant neoplasm of stomach	3.7040950894098e-05	0.055528	0.00600372	0.216134	29490	300	532	17	DisGeNET Curated		IL32|CKB|FBP1|ALDOB|ITGA8|BIRC5|SLC1A2|IL1RN|MUC6|TNFRSF9|SPRR2A|MTSS1|BNIP3|KISS1R|GKN1|CDH2|AURKB	NO5
Disease	C0007222	Cardiovascular Diseases	3.7547175224096e-05	0.0358368	0.00396916	0.175796	29490	36	313	5	DisGeNET Curated		ALB|VCAM1|PON1|CRP|TNNT2	NO2
Disease	DOID:684 (is_marker_for)	hepatocellular carcinoma (is_marker_fo	3.86168599159004e-05	0.0563258	0.00608998	0.225329	29490	301	532	17	AllianceGenome	https://fms.alliancegenome.org/download/	CDKN1C|IL32|CENPA|HNF4A|S100A9|ASPM|NLRC5|APOC2|ASS1|CTLA4|NUF2|GPC3|FOXP3|GPC1|SOX30|STMN1|ANXA10	NO5
Disease	C0001418	Adenocarcinoma	4.95681266526895e-05	0.0617924	0.00668103	0.28923	29490	116	532	10	DisGeNET Curated		CDKN1C|CKB|HOXA10|MKI67|BIRC5|TP63|GHRL|KCNQ1|GKN1|PCNA	NO5
Disease	C0205645	Adenocarcinoma, Tubular	4.95681266526895e-05	0.0617924	0.00668103	0.28923	29490	116	532	10	DisGeNET Curated		CDKN1C|CKB|HOXA10|MKI67|BIRC5|TP63|GHRL|KCNQ1|GKN1|PCNA	NO5
Disease	C0205644	Carcinoma, Granular Cell	4.95681266526895e-05	0.0617924	0.00668103	0.28923	29490	116	532	10	DisGeNET Curated		CDKN1C|CKB|HOXA10|MKI67|BIRC5|TP63|GHRL|KCNQ1|GKN1|PCNA	NO5
Disease	C0009375	Colonic Neoplasms	8.01516799452217e-05	0.0791912	0.009808	0.144433	29490	152	85	5	DisGeNET Curated		DEFA5|IGFBP1|KCNH2|PRR5-ARHGAP8|CBR1	NO3
Disease	C0266362	Ambiguous Genitalia	8.16425929697691e-05	0.0791912	0.009808	0.14712	29490	5	85	2	DisGeNET Curated		AKR1C1|AKR1C2	NO3
Disease	C0019269	Hermaphroditism	8.16425929697691e-05	0.0791912	0.009808	0.14712	29490	5	85	2	DisGeNET Curated		AKR1C1|AKR1C2	NO3
Disease	C2930618	Intersex Conditions	8.16425929697691e-05	0.0791912	0.009808	0.14712	29490	5	85	2	DisGeNET Curated		AKR1C1|AKR1C2	NO3
Disease	C0033804	Pseudohermaphroditism	8.16425929697691e-05	0.0791912	0.009808	0.14712	29490	5	85	2	DisGeNET Curated		AKR1C1|AKR1C2	NO3
Disease	C2930619	Sex Differentiation Disorders	8.16425929697691e-05	0.0791912	0.009808	0.14712	29490	5	85	2	DisGeNET Curated		AKR1C1|AKR1C2	NO3
Disease	C0007102	Malignant tumor of colon	9.9110891986574e-05	0.0849641	0.010523	0.178598	29490	159	85	5	DisGeNET Curated		DEFA5|IGFBP1|KCNH2|PRR5-ARHGAP8|CBR1	NO3
Disease	C0269102	Endometrioma	0.000105113	0.0849641	0.010523	0.189414	29490	161	85	5	DisGeNET Curated		IGFBP1|CYP19A1|PAX2|AKR1C1|AKR1C2	NO3
Disease	C0014175	Endometriosis	0.000105113	0.0849641	0.010523	0.189414	29490	161	85	5	DisGeNET Curated		IGFBP1|CYP19A1|PAX2|AKR1C1|AKR1C2	NO3
Disease	DOID:9452 (biomarker_via_orthology)	fatty liver disease (biomarker_via_ort	0.000118444	0.088923	0.0110133	0.213436	29490	33	85	3	AllianceGenome	https://fms.alliancegenome.org/download/	APOA1|APOB|CPS1	NO3
Disease	DOID:13809 (is_marker_for)	familial combined hyperlipidemia (is_m	0.000122234	0.088923	0.0110133	0.220266	29490	6	85	2	AllianceGenome	https://fms.alliancegenome.org/download/	APOA2|APOB	NO3
Disease	C0036875	Disorders of Sex Development	0.000170807	0.112963	0.0139907	0.307794	29490	7	85	2	DisGeNET Curated		AKR1C1|AKR1C2	NO3
Disease	DOID:2843 (is_implicated_in)	long QT syndrome (is_implicated_in)	0.000170807	0.112963	0.0139907	0.307794	29490	7	85	2	AllianceGenome	https://fms.alliancegenome.org/download/	KCNH2|SNTA1	NO3
Disease	C0020443	Hypercholesterolemia	0.000195937	0.118697	0.0147008	0.353079	29490	39	85	3	DisGeNET Curated		MTTP|APOA1|APOB	NO3
Disease	C2609414	Acute kidney injury	0.00021211	0.118697	0.0147008	0.382221	29490	101	85	4	DisGeNET Curated		HAVCR1|SERPINA1|IGFBP1|KNG1	NO3
Disease	C1565662	Acute Kidney Insufficiency	0.00021211	0.118697	0.0147008	0.382221	29490	101	85	4	DisGeNET Curated		HAVCR1|SERPINA1|IGFBP1|KNG1	NO3
Disease	C0022660	Kidney Failure, Acute	0.00021211	0.118697	0.0147008	0.382221	29490	101	85	4	DisGeNET Curated		HAVCR1|SERPINA1|IGFBP1|KNG1	NO3
Disease	cv:C0020445	Familial hypercholesterolemia	0.000227316	0.118831	0.0147175	0.409623	29490	8	85	2	Clinical Variations	http://www.ncbi.nlm.nih.gov/medgen?term=C0020445	APOA2|APOB	NO3
Disease	EFO_0008595, EFO_0020944	cholesteryl esters:total lipids ratio,	0.000228685	0.118831	0.0147175	0.41209	29490	103	85	4	GWAS	http://www.ebi.ac.uk/efo/EFO_0020944	HAVCR1|APOA2|APOB|CPS1	NO3
Disease	EFO_0004612, EFO_0020946	phospholipids:total lipids ratio, high	0.000265992	0.133451	0.0165282	0.479317	29490	307	85	6	GWAS	http://www.ebi.ac.uk/efo/EFO_0020946	ADH7|HAVCR1|SERPINA1|MTTP|APOA2|APOB	NO3
Disease	MONDO_0021187	hyperlipidemia	0.000291716	0.13371	0.0165603	0.525671	29490	9	85	2	GWAS	http://purl.obolibrary.org/obo/MONDO_0021187	HAVCR1|APOA4	NO3
Disease	EFO_0801804	mitochondrial ubiquitin ligase activat	0.000291716	0.13371	0.0165603	0.525671	29490	9	85	2	GWAS	http://www.ebi.ac.uk/efo/EFO_0801804	LBP|KNG1	NO3
Disease	C0008370	Cholestasis	0.000294078	0.13371	0.0165603	0.529929	29490	110	85	4	DisGeNET Curated		VIL1|SERPINA1|BAAT|CCL7	NO3
Disease	EFO_0004536	total blood protein measurement	0.000317327	0.139909	0.017328	0.571823	29490	448	85	7	GWAS	http://www.ebi.ac.uk/efo/EFO_0004536	ADH7|SERPINA1|C12orf75|CYP19A1|MMP23A|CPS1|KLRC2	NO3
Disease	EFO_0021796	sexual dimorphism measurement	0.000331104	0.141689	0.0175485	0.596649	29490	1106	85	11	GWAS	http://www.ebi.ac.uk/efo/EFO_0021796	VIL1|SERPINA1|KCNH2|CYP19A1|APOA1|APOA4|APOB|PAX2|GCNT4|HOMER2|SNTA1	NO3
Disease	DOID:1287 (is_marker_for)	cardiovascular system disease (is_mark	0.000363961	0.147097	0.0182183	0.655858	29490	10	85	2	AllianceGenome	https://fms.alliancegenome.org/download/	APOA4|APOB	NO3
Disease	DOID:576 (biomarker_via_orthology)	proteinuria (biomarker_via_orthology)	0.000363961	0.147097	0.0182183	0.655858	29490	10	85	2	AllianceGenome	https://fms.alliancegenome.org/download/	HAVCR1|SERPINA1	NO3
Disease	cv:C1141890	Congenital long QT syndrome	0.000444008	0.170004	0.0210553	0.800103	29490	11	85	2	Clinical Variations	http://www.ncbi.nlm.nih.gov/medgen?term=C1141890	KCNH2|SNTA1	NO3
Disease	MONDO_0021108	meningitis	0.000444008	0.170004	0.0210553	0.800103	29490	11	85	2	GWAS	http://purl.obolibrary.org/obo/MONDO_0021108	CACNA1E|APOA4	NO3
Disease	EFO_0022308	total lipids in LDL measurement	0.00046119	0.171872	0.0212867	0.831063	29490	52	85	3	GWAS	http://www.ebi.ac.uk/efo/EFO_0022308	HAVCR1|APOA1|APOB	NO3
Disease	EFO_0022315	total phospholipids in lipoprotein par	0.000487847	0.171872	0.0212867	0.8791	29490	53	85	3	GWAS	http://www.ebi.ac.uk/efo/EFO_0022315	HAVCR1|APOA1|APOB	NO3
Drug	ctd:C023035	3,4,5,3',4'-pentachlorobiphenyl	5.43354977840977e-87	3.29250686955162e-81	2.87467384576547e-82	2.87467384576547e-82	22768	1219	2421	373	CTD	http://ctd.mdibl.org/detail.go?view=ixn&type=chem&acc=C023035	A2M|ABCA1|FOXQ1|MAOA|TP53INP1|MAOB|ACOX1|DACT2|MDFI|ME1|AXIN2|ADH1B|ADH6|MET|MFAP4|MGAT3|CLIC5|KITLG|MGP|SCAMP5|AGTR1|SEMA6A|SPARCL1|SRPX|MME|FBXO32|SIPA1L2|MMP11|ARHGAP20|MMP14|ALDOC|RASAL1|TMEM176B|PRSS12|AOX1|CCDC80|AQP1|BHLHE40|AREG|MSR1|MT2A|RUVBL1|TRIB3|STC2|CADPS|ASGR1|UHRF1|PDE5A|ATF3|HAMP|ATP1B2|MARCO|ATP2B4|MYH10|AXL|NCAM1|P4HA3|RGS9|CCND1|BCL2|BDH1|CFB|NRP2|SOCS2|BMP4|BMP6|APLN|PER3|OL…	NO1
Drug	ctd:D004237	Diuron	8.15117859119412e-76	1.8295388387871e-70	1.59736263523411e-71	4.31246254545716e-71	22768	1736	2421	443	CTD	http://ctd.mdibl.org/detail.go?view=ixn&type=chem&acc=D004237	MUSTN1|MAOA|MAOB|MAP1B|MAP2|ACHE|MATN2|ACOX1|MATN3|ACP5|ACTA2|DACT2|PPP1R14A|ACTG2|TMCC3|MFAP4|KITLG|MGP|KLHL13|SLC35D3|AGT|AIF1|SPARCL1|ATP6V1C2|SRPX|ATP6V0D2|MMP3|ARHGAP20|MMP14|AKR1B1|LTBP4|RECK|KLC3|MRC1|ABCC1|AMT|ANK2|TMEM176B|ANPEP|PI16|RGS5|ANXA6|AOX1|CCDC80|FAS|AQP1|AQP7|AREG|ARL4D|MSX1|TRIB3|AOC3|ATF3|ATP1A2|GRHL3|CADM3|MYH11|MYLK|MYOC|AXL|NAP1L2|FXYD5|FXYD4|NDN|FGF18|CFB|PRDM1|NEDD9|GGH…	NO1
Drug	ctd:C057693	troglitazone	9.05773996465872e-76	1.8295388387871e-70	1.59736263523411e-71	4.79208790570234e-71	22768	1329	2421	374	CTD	http://ctd.mdibl.org/detail.go?view=ixn&type=chem&acc=C057693	ABAT|ABCA1|MAOA|TP53INP1|MAOB|ACADM|ACADS|ACAT1|MAT1A|ACOX1|ACTA2|MCM3|MCM7|ACVRL1|ME1|AXIN2|ADH1B|ADH1C|ADM|MGP|LIPH|AGT|AGTR1|SPARCL1|SRPX|FBXO32|LTBP4|ALPI|ANG|ANPEP|ANXA3|IFITM1|BIRC3|CYP4F2|CITED1|CBX4|FAS|BHLHE40|AQP7|DMBX1|AQP9|GBA3|MSX1|MSX2|MT2A|TRIB3|STC2|HSD17B6|ASNS|ASPA|OASL|AOC3|SLC17A8|ABCB11|UHRF1|ATF3|IRS2|MUC2|MYC|KIF1A|TNFSF10|TNFSF9|FXYD5|CCND1|BCL2|TNFRSF10B|BDH1|CFB|NRP2|PRD…	NO1
Drug	ctd:C041786	palm oil	4.22273445992837e-75	6.39700692209154e-70	5.58519973342426e-71	2.2340798933697e-70	22768	1720	2421	439	CTD	http://ctd.mdibl.org/detail.go?view=ixn&type=chem&acc=C041786	ABAT|MAN1A1|FOXQ1|TP53INP1|ACADM|APCDD1|ACAT1|MATN2|ACP5|ACTA2|PPP1R14A|LDLRAD3|TMCC3|ADCY9|MEOX1|ADH1C|FZD1|FZD7|SHROOM4|CCR2|MEST|MFAP4|MFNG|KITLG|MTUS1|PCDH19|SPARCL1|SRPX|MME|FBXO32|MMP3|ARHGAP20|ALDOC|LTBP4|RECK|MPP1|MPZ|MRC1|ANG|TMEM176B|CILP|RGS5|AOX1|MYOM3|CCDC80|CBX4|FAS|BHLHE40|CDC14A|AQP7|ARL4D|PDLIM4|MT2A|MTAP|SCUBE2|HSD17B6|ASNS|ASPA|AOC3|ALDH4A1|LYNX1|ATP1B2|MARCO|H19|MXI1|MYH10|MYH…	NO1
Drug	ctd:C496932	panobinostat	1.10591362530231e-68	1.25980660716128e-63	1.0999318293973e-64	5.8509466260244e-64	22768	1333	2421	362	CTD	http://ctd.mdibl.org/detail.go?view=ixn&type=chem&acc=C496932	MUSTN1|ABAT|VGLL3|MAN1A1|MAP2|MAP6|MAT1A|MCC|MEF2C|MEIS2|AXIN2|MEOX1|FZD7|UNC5A|RNF150|PTCHD1|MFNG|ANKRD22|HEG1|ADRA2A|MGAT3|KITLG|ARHGAP31|SLC35D3|ATP6V0D2|MMP14|MPZ|ANG|RGS5|PRSS12|ANXA3|AOX1|KIAA1549|IFITM1|GAS7|BHLHE40|MSX1|MSX2|ARHGAP6|RHOH|ARRB1|SCUBE2|SCG3|BEST4|ASNS|UNC5C|RSPO2|ATF3|LRRN4|RBM24|GRHL3|RNF182|MYC|KCTD12|MYLK|TNFSF10|TNFSF9|BCL2|TNFRSF10B|FGF18|NRP2|PRDM1|SOCS2|NEFM|BMP2|LDH…	NO1
Drug	ctd:C029297	vinylidene chloride	1.24741824677424e-68	1.25980660716128e-63	1.0999318293973e-64	6.59959097638378e-64	22768	1475	2421	386	CTD	http://ctd.mdibl.org/detail.go?view=ixn&type=chem&acc=C029297	NAT2|ABAT|ABCA1|KCNH8|FOXQ1|MAOA|MAOB|MAP1B|MAP2|ACAT1|HS6ST2|SLC6A19|MCM3|ME1|MEIS2|MEP1A|MEP1B|FZD1|MET|MGAT3|KITLG|OSBPL1A|AIF1|ATP6V1C2|ATP6V0D2|RPL22L1|SIPA1L2|RECK|ANK2|ANK3|ANXA3|ENC1|AOX1|AQP8|ATAD2|AQP1|AREG|RDH16|TRIB3|ASNS|ASPA|UHRF1|ALDH4A1|ATF3|MYC|TNFSF10|AXL|NCF4|CDHR5|NDN|BDH1|KLF9|C1QA|C1QB|C1QC|C2|C3|C3AR1|NNMT|VWA2|CA4|CA8|VSTM2A|SOCS3|CASP1|CXCL16|RUNX1|CBFB|PAPSS2|CLDN8|CLDN1…	NO1
Drug	ctd:C005556	propionaldehyde	5.29347587321051e-65	4.58232552175974e-60	4.0008090649725e-61	2.80056634548075e-60	22768	1981	2421	460	CTD	http://ctd.mdibl.org/detail.go?view=ixn&type=chem&acc=C005556	A2M|LRRC66|ABAT|ABCA1|TSPAN18|MAOA|MAP1B|MAP6|MAT1A|HS6ST2|ACTA2|MCM7|ACVRL1|LMTK3|DSCAML1|UCN2|ADH1C|ADH6|RHPN1|UNC5A|RNF150|SLC44A5|LIPH|KLHL13|AGT|AGTR1|PLA2G10|SRPX|AKR1B1|GOLGA7B|KLC3|PDZD4|MPP1|PI16|COL28A1|ANXA6|AOX1|MYOM3|IFITM1|BIRC3|CYP4F2|CITED1|FAS|AREG|ZFYVE28|GBA3|MT1E|MT1X|MT2A|ARRB1|ASGR1|OASL|AOC3|DACT3|GLIPR2|IGFL2|ALDH4A1|RBM24|ATP1A2|GRHL3|SLAMF7|ATP1B2|ATP2A3|RNF182|H19|B3GAL…	NO1
Drug	ctd:C089730	rosiglitazone	1.39605082255923e-64	1.05743646211351e-59	9.2324331022898e-61	7.38594648183184e-60	22768	1571	2421	394	CTD	http://ctd.mdibl.org/detail.go?view=ixn&type=chem&acc=C089730	ABAT|ABCA1|MAOA|TP53INP1|ACACB|MAOB|ACADM|ACADS|APCDD1|ACAT1|MATN2|ACOX1|ACTA2|ACTG2|TM6SF2|ME1|AXIN2|ADH6|ADM|KITLG|LIPH|AGT|AGTR1|AIF1|SPARCL1|SRPX|FBXO32|MMP3|BCAR3|AKR1B1|ALPI|ANXA3|ANXA6|CYP4F2|CITED1|AQP8|FAS|AQP1|AQP7|AREG|PDLIM4|MSR1|GBA3|MT2A|TRIB3|STC2|ASNS|ASPA|SLC17A8|ABCB11|ATF3|IRS2|SLC4A4|MUC2|ATP2B4|MYC|TNFSF12|FXYD5|BCHE|CCND1|NDN|BCL2|TNFRSF11A|TNFRSF10B|SUCLG2|BDH1|CFB|CES2|BGN…	NO1
Drug	ctd:C029938	nickel sulfate	8.78325160015918e-61	5.91365322035038e-56	5.16318565731135e-57	4.64686709158021e-56	22768	1600	2421	391	CTD	http://ctd.mdibl.org/detail.go?view=ixn&type=chem&acc=C029938	MAOA|MATN3|MCC|ACTG2|MDFI|ME1|MEF2C|TMCC3|MEIS2|PPM1H|CCR2|ADM|MEST|KITLG|MTUS1|LIPH|MIF|MLF1|FBXO32|MMP3|MMP14|ALDOC|AKR1B1|RECK|ABCC1|ANPEP|ANXA3|ENC1|AOX1|IFITM1|BIRC3|CCDC80|SLC43A3|BHLHE40|AQP9|AREG|MT1F|MT1G|MT1H|MT1X|MT2A|ARRB1|ASGR1|HSD17B6|OASL|ACBD7|GLIPR2|ATF3|RBM24|SLAMF7|SLC4A4|ATP2B4|MYC|CTSF|MYH10|ADAM19|TNFSF10|TNFSF9|RGS9|BCL2|BDH1|NRP2|PRDM1|NEDD9|BMP4|BMP6|GBP4|IER3|SPHK1|C1QA|…	NO1
Drug	ctd:C513428	pyrachlostrobin	5.92221424173064e-60	3.58861736232428e-55	3.13320666673001e-56	3.13320666673001e-55	22768	811	2421	253	CTD	http://ctd.mdibl.org/detail.go?view=ixn&type=chem&acc=C513428	ABCA1|VGLL3|TP53INP1|ACADS|MATK|MATN3|ACTA2|DACT2|FZD7|ADM|MEST|HEG1|ARHGAP31|ATP6V0D2|MMP11|MMP14|DPP10|ANXA3|CCDC80|FAS|CDC14A|MSR1|MSX1|MT2A|ATF3|GALNT4|AXL|FGFRL1|BCHE|CCND1|TNFRSF10B|SUCLG2|BDKRB2|BMP4|BMP6|BMP7|NFATC1|C1QA|C1QB|C1QC|C3|C3AR1|NOTCH3|CALD1|DDR2|CXCL16|OGN|KIFC2|CLDN2|CCND2|P2RY2|CD36|CD53|CDK1|OSMR|PCOLCE|CDKN1A|CDKN2B|CEBPA|CENPE|PDK4|SERPINF1|COL22A1|KLF4|PGM5|ABCB1|JAM2|TF…	NO1
Drug	ctd:C088658	zoledronic acid	1.11163465976516e-59	6.12367923360447e-55	5.34655848268503e-56	5.88121433095353e-55	22768	1472	2421	368	CTD	http://ctd.mdibl.org/detail.go?view=ixn&type=chem&acc=C088658	TSPAN18|TP53INP1|MAP2|MATN3|ACTG2|ME1|PPM1H|ADH1A|ADH6|UNC5A|ANKRD22|HEG1|SCGB2A1|MGAT3|KITLG|NLGN4X|CYS1|TMEM72|KLHL13|C1QTNF1|BCAR3|AKR1B1|MOCS1|RASAL1|ANK2|ANPEP|BIRC3|FAS|BHLHE40|CDC14A|MT1G|MT2A|TRIB3|STC2|ASNS|UHRF1|PDE5A|SLC4A4|ADAM19|TNFSF9|AXL|UNC13D|BCHE|CCND1|BCL2|TNFRSF10B|FGF18|CFB|PRDM1|NEFM|BMP2|NEFL|KAT2B|FCGBP|GBP4|VNN2|A4GALT|LRRC26|CDC42EP5|C1R|C1S|C3|NOS2|NOTCH3|NTRK2|CASP1|CA…	NO1
Drug	ctd:D004054	Diethylstilbestrol	6.09045776619421e-56	3.0754716609003e-51	2.68518132148559e-52	3.22221758578271e-51	22768	1305	2421	333	CTD	http://ctd.mdibl.org/detail.go?view=ixn&type=chem&acc=D004054	NAT2|MAOA|MAOB|ACOX1|ACP5|ACTG2|MEOX1|ADH1C|CCR2|MET|MFAP4|KITLG|MGP|AGTR1|MMP3|MMP7|MMP11|LTBP4|RASAL1|ANPEP|CILP|ANXA3|ENC1|FAS|BHLHE40|AREG|ARL4D|MSX2|MT2A|TRIB3|STC2|ABCB11|ATF3|RBM24|SLC4A4|GALNT4|MYC|KCTD12|MYH10|TNFSF10|TNFSF9|FXYD4|BCHE|CCND1|NDN|BCL2|CFB|NEDD9|SOCS2|NEFL|BMP7|FCGBP|IER3|KLF9|EIF2S2|C1QA|C1S|C3|NME1|CA2|CA8|CA12|CALCA|CPXM2|CASP1|WFDC1|CAV1|RUNX1|CBFA2T3|PAPSS2|CCNA2|CCNB…	NO1
Drug	ctd:C008261	lead acetate	4.02606052181223e-55	1.87663575462348e-50	1.63848275359229e-51	2.13002757966998e-50	22768	1837	2421	416	CTD	http://ctd.mdibl.org/detail.go?view=ixn&type=chem&acc=C008261	MUSTN1|A2M|NAT1|VGLL3|KCNH8|MAP2|ACAT1|ACHE|MATK|MCC|ACVRL1|LDLRAD3|LRRC43|ME1|CCR2|MEST|MET|KITLG|ACAN|MLF1|AIF1|IGSF9|SEMA6A|RPL22L1|FBXO32|MMP14|ALDOC|MRC1|ABCC1|ANK2|PRSS12|APBA1|BIRC3|CCDC80|FAS|LGR5|MSX2|MT1E|MT1F|MT1G|MT1H|MT1M|MT1X|MT2A|TRIB3|STC2|ASNS|GLIPR2|DDX3Y|IRS2|RBM24|ATP1B2|ADAM19|KIF1A|TNFSF10|NCAM1|RIOK3|BCHE|CCND1|BCL2|TNFRSF11A|GIMAP7|FGF18|NEFM|BMP2|BMP3|NEFL|BMP4|BMP6|NEURO…	NO1
Drug	ctd:C006703	benzo(b)fluoranthene	1.56112252889452e-53	6.756970068524e-49	5.8994820366924e-50	8.25927485136935e-49	22768	1539	2421	366	CTD	http://ctd.mdibl.org/detail.go?view=ixn&type=chem&acc=C006703	ABCA1|TSPAN18|FOXQ1|MAOA|TP53INP1|MAP1A|APCDD1|MAT1A|MCM3|MCM7|LDLRAD3|ME1|ADCY5|MEOX1|CCR2|ADM|MEST|ADORA3|MFAP4|MFNG|KITLG|CYS1|MGP|AHCY|AIF1|SEMA6A|MMP8|SIPA1L2|ARHGAP20|MMP14|AKR1B1|GOLGA7B|ANK3|ANPEP|PRSS12|AOX1|CPNE5|LGR5|BHLHE40|AREG|MSR1|MT1E|ASGR1|HSD17B6|ASPA|KCTD14|UHRF1|ATF3|HAMP|MARCO|TNFSF10|FXYD5|P2RY13|BCHE|RGS9|CCND1|BCL2|TNFRSF10B|CFB|CES2|CXCR5|BMP6|APLN|PER3|NFATC1|C1S|C3|TIME…	NO1
Drug	ctd:D015735	Mifepristone	2.40680828160524e-53	9.72284310632033e-49	8.48897326310711e-50	1.27334598946607e-48	22768	553	2421	192	CTD	http://ctd.mdibl.org/detail.go?view=ixn&type=chem&acc=D015735	ABCA1|FOXQ1|MAOA|MAP1B|ACP5|MEF2C|MEIS1|AXIN2|ADH1C|MET|MIF|NR3C2|SRPX|MMP3|MMP7|ALDH3B2|MMP14|ALDOC|ANPEP|ANXA3|ENC1|CCDC80|CITED1|FAS|AREG|ARL4D|HSD17B6|ASNS|AOC3|ABCB11|ATF3|MYC|TNFSF10|CCND1|BCL2|CFB|SPHK1|C3|NOS2|NOVA1|CA12|DDR2|CAV1|CLDN2|CLDN1|TNFRSF11B|CCNA2|CLDN11|CD4|OXTR|CD36|SYNGR1|CD44|CD69|CDK1|CDC25B|PC|CDH11|PCK1|CDKN1A|PDE2A|CEBPA|PDGFRA|RPS6KA5|PDLIM7|SERPINF1|PER1|PF4|FOXN3|PGR…	NO1
Drug	ctd:D010126	Ozone	1.29785118587982e-51	4.91527652206358e-47	4.29150717750985e-48	6.86641148401576e-47	22768	1273	2421	319	CTD	http://ctd.mdibl.org/detail.go?view=ixn&type=chem&acc=D010126	ABCA1|ACADM|MAT1A|MCC|ME1|ADCY5|CCR2|ADM|UNC5A|ADORA3|SFTPA2|KITLG|AGTR1|OSBPL1A|NR3C2|ATP6V0D2|MMP3|BCAR3|MMP8|MMP11|MMP14|ALDOC|ABCC1|ANXA3|AOX1|FAS|AQP1|BHLHE40|AREG|ARHGAP4|MT2A|ARRB1|ASPA|UHRF1|ATF3|IRS2|ATP2A3|MARCO|H19|MYC|MYH10|MYOM1|TNFSF10|TNFSF9|FXYD5|CCND1|BCL2|BDKRB2|NRP2|BMP4|BMP7|GBP4|SPHK1|C3|NOS2|NOTCH3|CALCA|TRPA1|SOCS3|CAV1|OGN|OLR1|CCNA2|CCNB1|CCNF|ORM1|CD1D|CD4|OXTR|CD14|CD19…	NO1
Drug	ctd:D012906	Smoke	3.43299295073602e-51	1.22367765569624e-46	1.06838779442141e-47	1.8162592505164e-46	22768	937	2421	261	CTD	http://ctd.mdibl.org/detail.go?view=ixn&type=chem&acc=D012906	NAT2|MAN1A1|FOXQ1|ASPHD1|MAOA|MAOB|MAP1B|ACHE|MATN2|MCC|MEF2C|TMCC3|AGT|AGTR1|ATP6V1C2|SRPX|FBXO32|MMP8|MMP14|KLC3|ANXA3|ANXA6|ENC1|LGR5|CDC14A|AREG|MSR1|ZFYVE28|AOC3|KCTD14|KCNK5|ATF3|MARCO|H19|ADAM19|TNFSF10|RIOK3|BCHE|CCND1|BCL2|NEDD9|DST|IER3|SPHK1|CD163L1|A4GALT|NGFR|C1S|NOS2|NOTCH3|NOVA1|CA12|TRPA1|CALD1|SOCS3|CXCL16|RUNX1|OLR1|CCND2|CLDN11|SLC46A3|OXTR|CD14|CD22|PCSK6|CD44|PALM|CDH3|CDK4|C…	NO1
Drug	ctd:C015001	arsenite	7.02463292591232e-51	2.36479865402853e-46	2.06469571987954e-47	3.71645229578317e-46	22768	1724	2421	389	CTD	http://ctd.mdibl.org/detail.go?view=ixn&type=chem&acc=C015001	KCNH8|HS6ST2|ACTG2|KDM5D|USP9Y|MEIS2|AXIN2|FZD1|MEST|RNF150|SCAMP5|AGTR1|IGSF9|SOX14|SEMA6A|MMP3|MMP7|ABCC1|ANK2|ANXA6|ENC1|CBX4|SLC43A3|AQP1|BHLHE40|AQP7|AQP9|AREG|PDLIM4|MSX1|MSX2|MT2A|TRIB3|FEZF1|CADPS|TAGLN3|RSPO2|UHRF1|DDX3Y|ATOH1|H19|MYC|MYOC|NAP1L2|RGS9|CCND1|BCL2|TNFRSF10B|PRDM1|NEFM|NEFL|BMP4|BMP6|NEUROD1|IER3|C1R|C3AR1|PHOX2B|NOS2|NOVA1|CACNB2|NPTX2|CALCA|CALD1|GPR143|CASP7|CAV1|RUNX1|C…	NO1
Drug	CID000003003	Betamethasone-d5	1.13631814678976e-50	3.62400994685557e-46	3.16410778284522e-47	6.01180478740592e-46	22768	1340	2421	328	Stitch		A2M|ABCA3|MAOA|MAT1A|ACTA2|ACTG2|ADCY5|UCN2|ADCY9|ADM|ADORA3|KITLG|MGP|ACAN|AGT|AGTR1|MIF|NR3C2|SOX14|MME|FBXO32|MMP3|MMP7|MMP8|ALPI|ANXA3|ANXA6|BIRC3|CYP4F2|CBX4|FAS|AQP1|AREG|MT1E|MT1F|MT1G|MT1H|MT1X|MT2A|MAPK15|AOC3|ABCB11|IRS2|MYC|MYH4|TNFSF10|TNFSF9|MYOC|FXYD4|BCL2|TNFRSF11A|BGN|BMP2|BMP4|BMP6|NGFR|C4A|NOS2|CACNA2D1|CALCA|RUNX1|SERPINA6|TNFRSF11B|CCND2|ORM1|ORM2|OSM|CD4|CD14|CD19|MS4A1|CD27|…	NO1
Drug	ctd:C015559	trimellitic anhydride	5.89987202648945e-47	1.7875394510858e-42	1.56069314716725e-43	3.12138629433451e-42	22768	1898	2421	406	CTD	http://ctd.mdibl.org/detail.go?view=ixn&type=chem&acc=C015559	ABCA1|TSPAN18|ACACB|MAOB|MAP6|MATN2|DACT2|MCM3|MCM7|MEF2C|ADCY9|MEIS2|ADH1C|MET|HEG1|CLIC5|KITLG|MTUS1|XPO5|SLC35D3|MIF|AHCY|MLF1|SPARCL1|SRPX|MME|ALDOC|LTBP4|MRC1|DPP10|AOX1|VAT1L|CPNE5|ATAD2|LGR5|MSX1|RUVBL1|STC2|SCG3|OASL|ACBD7|KCNK5|UHRF1|PNCK|ATP1A2|MARCO|MYC|KCTD12|CTSF|ADAM19|FXYD6|FXYD4|IL20RA|FGFRL1|RGS9|BDH1|BLK|CXCR5|BMP2|BMP3|BMP7|NFATC1|KLF9|EIF2S2|C1QA|C1QB|C1QC|C2|SGCE|C3|TIMELESS|…	NO1
Drug	ctd:C042720	mercuric bromide	4.91130526953265e-46	1.41716583588161e-41	1.23732150757092e-42	2.59837516589894e-41	22768	1076	2421	275	CTD	http://ctd.mdibl.org/detail.go?view=ixn&type=chem&acc=C042720	NAT1|VGLL3|MAN1A1|ASPHD1|MAP1A|APCDD1|MAP6|MCC|ACTG2|MCM7|ME1|PPM1H|MEOX1|SORCS1|ADM|MFNG|KITLG|AGTR1|SEMA6A|ALDH3B2|SIPA1L2|MMP14|RGS5|PRSS12|ANXA3|AOX1|FAS|BHLHE40|MSX1|MSX2|MT1E|MT1F|MT1G|MT1H|MT1X|MT2A|ARRB1|SCUBE2|TRIB3|STC2|BEST4|ASNS|RSPO2|ATF3|LRRN4|GRHL3|KCTD12|MYLK|KIF1A|TNFSF9|NCAM1|BCHE|PRDM1|SOCS2|NEFM|NEFL|BMP4|BMP5|BMP6|BMP7|OLFML1|IER3|KLF9|JAZF1|C1S|NOS2|CA4|CACNB2|NPTX1|CPXM2|DD…	NO1
Drug	ctd:D005472	Fluorouracil	1.27144077789831e-45	3.50200284777854e-41	3.05758389979491e-42	6.7266845795488e-41	22768	1364	2421	321	CTD	http://ctd.mdibl.org/detail.go?view=ixn&type=chem&acc=D005472	MAN1A1|TP53INP1|MAP2|HS6ST2|ACTG2|MCM3|MCM7|MDFI|ADCY9|ADM|KITLG|MTUS1|LIPH|MLF1|MMP3|BCAR3|ABCC1|AMT|ANG|RGS5|ANXA3|IFITM1|BIRC3|FAS|AQP9|AREG|MSX2|MT1E|MT1M|MT1X|MTAP|SCUBE2|TRIB3|ATF3|GRHL3|MXI1|MYC|KCTD12|TNFSF10|CCND1|BCL2|TNFRSF10B|BDH1|BDKRB2|CES2|NEUROD1|DST|SGCE|TIMELESS|NME1|NOS2|CA12|CAD|CALB2|STBD1|NTRK2|CASP1|CASP7|CAV1|CAV2|CLDN2|TNFRSF11B|CCNA2|CCNB1|CCND2|CCNF|CD8A|CD38|CD44|CDA|C…	NO1
Drug	ctd:D002737	Chloroprene	2.42666389857049e-45	6.39329630518234e-41	5.58196000946828e-42	1.2838508021777e-40	22768	1349	2421	318	CTD	http://ctd.mdibl.org/detail.go?view=ixn&type=chem&acc=D002737	MUSTN1|ABCA1|VGLL3|TSPAN18|FOXQ1|TP53INP1|ACP5|MCC|MEF2C|CCR2|ADM|KITLG|CYS1|MTUS1|PCDH19|MLF1|AIF1|BCAR3|MMP11|FNIP2|ABCC1|ANXA6|AOX1|SLC43A3|FAS|BHLHE40|ARHGAP4|RHOH|MT2A|ASGR1|OASL|GLIPR2|PDE5A|ATF3|LRRN4|SLC4A4|TNFSF10|TNFSF9|NCF4|BCL2|GIMAP7|FGF18|NRP2|BLK|CXCR5|NEDD9|BMP5|BMX|APLN|PER3|KLF9|CACNA1C|CALCA|CALD1|DDR2|OMD|PAPSS2|TNFRSF11B|CCNB1|USP2|CD8A|SLCO4C1|CD19|MS4A1|CD22|CD38|ENTPD5|CD4…	NO1
Drug	CID000005538	9cRA	1.16956985311257e-44	2.95296271378523e-40	2.57821927703223e-41	6.18772626487736e-40	22768	1735	2421	376	Stitch		ABCA1|ABCA3|MAP2|APCDD1|MATN2|ACOX1|ACP5|ACTA2|ACTG2|MCM3|MCM7|ACVRL1|MEF2C|MEIS1|MEIS2|ADH1A|ADH1B|MEOX1|ADH1C|ADM|KRT24|KITLG|MGP|XPO5|ACAN|PLA2G10|SEMA6A|MMP3|MMP7|MMP8|ALDH3B2|MMP11|MMP14|ALPI|ABCC1|ANPEP|GAS7|CYP4F2|FAS|ATAD2|AQP1|BHLHE40|MSX1|MSX2|RUVBL1|RDH16|HSD17B6|ABCB11|ATOH1|GRHL3|MYC|MYH11|MYO5A|FGFRL1|NCAM1|CCND1|NDN|BCL2|TNFRSF10B|CXCR5|SOCS2|NEFM|BMP2|BMP3|NEFL|BMP4|BMP5|BMP6|BMP7…	NO1
Drug	ctd:D004128	Dimethylnitrosamine	1.56408399698545e-44	3.79108134802991e-40	3.30997711778047e-41	8.27494279445119e-40	22768	865	2421	236	CTD	http://ctd.mdibl.org/detail.go?view=ixn&type=chem&acc=D004128	A2M|ABAT|ACAT1|MAT1A|ACP5|ACTA2|ADH1C|ADH6|MET|MGP|AGT|AIF1|MMP14|AKR1B1|RGS5|ANXA3|ENC1|IFITM1|BIRC3|AQP7|MT1X|MT2A|TRIB3|HSD17B6|ASNS|ATF3|SLC4A4|MYC|MYO5A|TNFSF10|FXYD5|CCND1|BCL2|TNFRSF10B|BDH1|CES2|SOCS2|GGH|BMP3|GBP4|C1QA|C1QB|C1QC|C8G|NOS2|CAD|CASP1|CASP7|CXCL16|CAV1|SERPINA6|CCNA2|CCNB1|CD36|CD38|CD44|CD48|CD53|CDK1|CDC6|PC|DDX21|PCK1|CDK4|SHISA3|CDKN1A|CDKN2B|PTTG1|GCNT3|PDGFRA|ENPP1|ENP…	NO1
Drug	ctd:C026486	1,2,5,6-dibenzanthracene	1.73453220294465e-44	4.04251889900374e-40	3.52950618188421e-41	9.17671607289895e-40	22768	837	2421	231	CTD	http://ctd.mdibl.org/detail.go?view=ixn&type=chem&acc=C026486	MUSTN1|A2M|ABCA1|TSPAN18|TP53INP1|MCM3|ME1|CCR2|ADM|UNC5A|CYS1|MGP|C1QTNF7|MMP8|AKR1B1|RGS5|AQP1|BHLHE40|ARL4D|MSR1|MT1E|ASGR1|ASNS|ASPA|UHRF1|ATF3|HAMP|ATP1A2|KCTD12|TNFSF10|CCND1|TNFRSF10B|CES2|SOCS2|PER3|GBP4|OLFML1|IER3|SLC5A6|NGFR|C1QB|CA8|CAD|NPY1R|SLC13A2|CCNA2|CCNB1|CCNF|USP2|CD1D|P2RY1|P2RY2|CD38|PAH|CDK1|CDKN1A|PDE9A|CENPE|PDK4|MPV17L|PER1|TMOD2|CYP2S1|RHOU|ABCB1|JAM2|TFCP2L1|SERPINE2|C…	NO1
Drug	ctd:C020806	tetrabromobisphenol A	9.90430982740505e-44	2.22281589144504e-39	1.94073116936553e-40	5.23997415728691e-39	22768	891	2421	239	CTD	http://ctd.mdibl.org/detail.go?view=ixn&type=chem&acc=C020806	VGLL3|MAP2|MEF2C|PPM1H|FZD1|RHPN1|MGAT3|AIF1|MME|FBXO32|MMP7|ALDOC|ABCC1|APBB1|AREG|ARHGAP6|ASPA|OASL|DACT3|ATF3|LYNX1|ATP2A3|ATP2B4|MYC|GJB4|CCND1|BCL2|BDKRB2|BMP4|APLN|IER3|C1QA|CDC42EP5|C2|C4A|C8G|CA9|CASP7|CAV1|CBFA2T3|OGN|KIFC2|CLDN8|CCNB1|CCND2|USP2|P2RY2|TREM1|CD53|CD69|CDA|CDK1|OSMR|PCK1|CDK4|CDKN1A|CEBPA|RPS6KA5|PDK2|PEG3|TMOD2|PARVB|MS4A7|PGR|ABCB1|SIAE|LIPG|ABCG2|ELOVL6|BACE2|PLIN1|SLC…	NO1
Drug	CID000004792	phorbol acetate myristate	2.70305278150683e-42	5.84978001413374e-38	5.10741823065715e-39	1.430077104584e-37	22768	1399	2421	319	Stitch		KCNH8|MAP2|MATK|ACTA2|PPP1R14A|ACTG2|ADCY5|ADCY9|SORCS1|KRT24|KITLG|ACAN|AGT|AGTR1|MIF|MME|MMP3|MMP8|MMP14|AKR1B1|AMELX|ABCC1|ANPEP|BIRC3|FAS|AREG|MSR1|MT2A|MAPK15|UHRF1|ATF3|MYC|MYH11|ADAM19|MYLK|NCF4|CCND1|BCL2|TNFRSF11A|TNFRSF17|BDKRB2|CES2|NEDD9|BMP2|KAT2B|AKAP4|NEUROD1|DST|NFATC1|IER3|VNN2|SPHK1|CD163L1|NGFR|CACNA1H|NOS2|CACNA1C|CACNA2D1|CACNB2|NPR1|CALCA|TRPA1|CALD1|RUNX1|OLR1|CCNA2|CCND2|O…	NO1
Drug	ctd:D000447	Aldehydes	3.13239930682609e-42	6.54518853426625e-38	5.7145764733428e-39	1.65722717726941e-37	22768	720	2421	206	CTD	http://ctd.mdibl.org/detail.go?view=ixn&type=chem&acc=D000447	ABAT|TSPAN18|DSCAML1|ADH6|AGTR1|SRPX|GOLGA7B|KLC3|PDZD4|ANXA6|AOX1|BIRC3|GBA3|MT1E|MT1X|ARRB1|OASL|DACT3|IGFL2|SLAMF7|ATP1B2|RNF182|H19|ADAM19|MYO1A|TNFSF9|RGS9|NEFM|NEFL|BMP7|PER3|NGFR|C1S|NOS2|CA4|NPTX1|GPR143|OCA2|SYT7|OLR1|CCND2|DNAH12|CD8A|INA|P2RY2|CD79B|MORN5|DCLK1|SHISA3|PDE2A|PDLIM7|PDZK1|TP53INP2|CHRNA3|KRT80|GRHL1|SERPINE2|NRXN2|CAMKV|NTN1|PLIN1|ITM2A|CNN1|PODXL|GDF15|CP|CPN1|CRABP1|CY…	NO1
Drug	ctd:C548651	2-(1'H-indolo-3'-carbonyl)thiazole-4-c	1.96887208718685e-41	3.97685070024846e-37	3.47217155482358e-38	1.04165146644707e-36	22768	807	2421	220	CTD	http://ctd.mdibl.org/detail.go?view=ixn&type=chem&acc=C548651	FOXQ1|MAOA|MAP1B|APCDD1|MCC|AXIN2|MET|PCDH19|OSBPL1A|C1QTNF1|C1QTNF3|SEMA6A|FBXO32|BCAR3|ARHGAP20|ALDOC|ANK3|ANPEP|BIRC3|BHLHE40|PDLIM4|ARHGAP6|TRIB3|STC2|UNC5C|DACT3|RSPO2|PDE5A|ATF3|ATP1B2|H19|B3GALT1|TNFSF12|BCL2|FGF18|NRP2|NEDD9|BMP2|BMP4|BMP6|IER5L|IER3|SPHK1|KLF9|NPY1R|ZBTB7C|DDR2|VSTM2A|RUNX1|PAPSS2|USP2|CD38|CD44|CD53|CDA|PRR15|CDC6|PCDH7|DCLK1|RPS6KA5|ENPP1|ENPP3|PEG3|CYP2S1|CHI3L1|DHRS1…	NO1
Drug	ctd:D015058	1-Naphthylisothiocyanate	2.23590447207929e-41	4.37053487825922e-37	3.81589554838151e-38	1.18292761999827e-36	22768	871	2421	231	CTD	http://ctd.mdibl.org/detail.go?view=ixn&type=chem&acc=D015058	A2M|ABAT|MAOB|ACADM|ACAT1|ACOX1|ACP5|ADH1C|MFAP4|MGP|AGTR1|AIF1|MMP3|MMP14|AKR1B1|AMELX|ABCC1|RGS5|ANXA3|ENC1|IFITM1|BIRC3|FAS|AQP7|AREG|MT2A|TRIB3|ASNS|ABCB11|ATF3|SLC4A4|MYC|MYO5A|TNFSF10|AXL|FXYD6|FXYD5|CCND1|BCL2|TNFRSF10B|BDH1|CES2|GBP4|C1QA|C1QB|C1QC|C3|C7|C8G|NOS2|SOCS3|CASP1|CASP7|CXCL16|SERPINA6|OTC|CD7|CD36|CD38|CD48|CD53|SHISA3|CDKN1A|PDGFRA|CFP|ATP8B1|KLF4|CD163|ABCB1|SERPINA4|CLU|PKL…	NO1
Drug	CID000002524	1-alpha-25-dihydroxycholecalciferol	4.01429409258568e-41	7.60155159567426e-37	6.63688260194805e-38	2.12380243262338e-36	22768	909	2421	237	Stitch		ABAT|FOXQ1|HS6ST2|ACP5|ACVRL1|FZD1|KITLG|MGP|MTUS1|MLF1|PLA2G10|SPARCL1|FBXO32|MMP3|MMP14|ALPI|AMH|BIRC3|MSR1|MSX2|STC2|OASL|GRHL3|ATP2A3|ATP2B4|MYC|KCTD12|ADAM19|MYO1A|MYO5A|FXYD5|NCAM1|BCL2|TNFRSF11A|CES2|SOCS2|BMP2|NEFL|BMP6|IER3|NGFR|CA1|CA2|CA4|CA7|CA8|CA9|CA12|CACNA1C|CACNA2D1|CALB2|CALCA|CALD1|NTRK2|SOCS3|CASP1|RUNX1|OLR1|CLDN1|TNFRSF11B|OXTR|CD14|CD36|CD38|SYNGR1|ENTPD3|CD44|PCDH7|CDKN1A|…	NO1
Drug	ctd:D020849	Raloxifene Hydrochloride	4.49187836579272e-41	8.24816019869129e-37	7.20143384304938e-38	2.3764731682063e-36	22768	857	2421	228	CTD	http://ctd.mdibl.org/detail.go?view=ixn&type=chem&acc=D020849	TP53INP1|ACVRL1|ADH1C|HEG1|MGP|LIPH|AGT|PLA2G10|MMP3|ABCC1|ANG|ANK3|ENC1|AOX1|BIRC3|BCAS1|AREG|MT2A|STC2|ASNS|DDX3Y|PDE5A|ATF3|H19|MYC|KCTD12|ADAM19|CCND1|BCL2|TNFRSF11A|BGN|NEFL|BMP7|NFATC1|IER3|C1QB|C3|CACNA1H|NOS2|FMNL1|NOTCH3|CA4|CA12|NPY1R|CALB2|STBD1|CALD1|CASP7|WFDC1|CAV1|TNFRSF11B|CCNA2|CCNB1|CD8A|SLCO4C1|CD44|PAX5|DDX21|PCDH7|PCOLCE|CDKN1A|PDE4D|CEBPA|PDGFRA|ENPP2|PDZK1|PGR|ABCB1|GRHL1|S…	NO1
Drug	ctd:D019324	beta-Naphthoflavone	4.78796210749139e-40	8.53325703159597e-36	7.45035068408646e-37	2.5331192325894e-35	22768	828	2421	221	CTD	http://ctd.mdibl.org/detail.go?view=ixn&type=chem&acc=D019324	A2M|ACACB|ACVRL1|TM6SF2|ADM|MEST|MFAP4|KRT24|MGP|MTUS1|SRPX|MME|MMP14|ABCC1|ENC1|CCDC80|HSD17B6|ASNS|IRS2|HAMP|MYH10|CDHR5|RGS9|CCND1|BCL2|SOCS2|APLN|OLFML1|NOS2|CA2|CACNA2D1|CASP1|CXCL16|CLDN1|CCNA2|CCNB1|CD36|CD38|PAH|CD48|CDK1|PC|CDH3|CDH11|DCLK1|PCOLCE|PCP4|CDKN1A|CDKN2B|PTTG1|CEBPA|GCNT3|PDK4|PER1|PF4|CYP2S1|JAM2|SERPINA4|PLA2G4A|KRT20|ABCG2|PLCD1|ABCC2|PLOD2|CNN2|PMP22|PSAT1|GDF15|UGT1A10|U…	NO1
Drug	ctd:C014024	2,4,5,2',4',5'-hexachlorobiphenyl	8.55639703198414e-40	1.48137811272163e-35	1.29338497535472e-36	4.52684741374153e-35	22768	1797	2421	373	CTD	http://ctd.mdibl.org/detail.go?view=ixn&type=chem&acc=C014024	ABCA1|MAN1A1|TSPAN18|ACACB|MAOB|MAP1B|MAP6|DACT2|MCM3|MDFI|TM6SF2|DSCAML1|MEIS1|AXIN2|MET|MFAP4|ANKRD22|SCAMP5|AHCY|IGSF9|NR3C2|SOX14|SEMA6A|ATP6V1C2|ARHGEF37|MMP7|ALDH3B2|MMP11|AMH|CPNE9|DPP10|CILP|ENC1|AOX1|GAS7|BIRC3|AQP1|BHLHE40|MSR1|MT1F|MT1G|MT1M|MT1X|CADPS|MTM1|ASPA|KCTD14|UHRF1|PDE5A|PNCK|LYNX1|HAMP|ATOH1|MDGA1|ATP2B4|MYC|TNFSF12|TNFSF10|AZGP1|RGS9|CCND1|BCL2|CES2|SOCS2|LDHD|NEFL|GBP4|SPH…	NO1
Drug	ctd:D003561	Cytarabine	1.31990333083383e-39	2.22168592517468e-35	1.93974460058596e-36	6.98308056210945e-35	22768	598	2421	179	CTD	http://ctd.mdibl.org/detail.go?view=ixn&type=chem&acc=D003561	MAP2|MATN2|TMEM200A|MEIS1|MFAP4|KRT24|MGP|MTUS1|SCAMP5|BCAR3|SIPA1L2|ABCC1|ANXA6|SLC43A3|FAS|AQP1|PDLIM4|MSX1|MT1E|MT1X|MT2A|RSPO2|ATF3|LRRN4|KCTD12|ADAM19|TNFSF10|AXL|BCL2|TNFRSF10B|BMP4|BMP5|GBP4|CDC42EP5|C3AR1|NOVA1|CA12|CALB2|DDR2|OLR1|CD8A|INA|CD44|CDH3|PCDH7|CDH11|CDKN1A|PCSK5|PDE1A|PDE4B|PGM5|ABCB1|JAM2|SLIT2|CKS2|PITX2|HAND1|PLP1|PLTP|CNR1|CNTFR|HAND2|PARM1|PMP22|COL9A1|SLC39A2|PAMR1|ADAM…	NO1
Drug	ctd:D012834	Silver	4.16304791615044e-39	6.81793293826826e-35	5.95270846086095e-36	2.20250213051855e-34	22768	1933	2421	391	CTD	http://ctd.mdibl.org/detail.go?view=ixn&type=chem&acc=D012834	MUSTN1|ABAT|ABCA1|MAOB|MAP2|ACTA2|ACTG2|DSCAML1|MEF2C|MEST|UNC5A|ADORA3|MFAP4|KITLG|NLGN4X|SCAMP5|LIPH|AGT|MIF|SEMA6A|MMP3|BCAR3|MMP11|ALDOC|MPP1|ABCC1|ANK2|AOX1|MYOM3|CITED1|BCAS1|AQP1|BHLHE40|AREG|MSX1|ARHGAP4|MT1E|MT1F|MT1G|MT1H|MT1M|MT1X|MT2A|TRIB3|DDX3Y|IRS2|LRRN4|RBM24|ATP1A2|TNFSF10|AXL|GJB4|P2RY13|BCL2|TNFRSF10B|BMP2|BMP4|APLN|PER3|NFATC1|NOS2|CACNA1C|CACNA2D1|CASP1|CASQ2|CAV2|OMD|CBFA2T3…	NO1
Drug	ctd:D015056	1-Methyl-3-isobutylxanthine	7.19264315157983e-39	1.13052973505468e-34	9.87060738210226e-36	3.80533978577483e-34	22768	414	2421	142	CTD	http://ctd.mdibl.org/detail.go?view=ixn&type=chem&acc=D015056	ABCA1|ACADM|APCDD1|ACOX1|ACTA2|ACTG2|ADM|SFTPA2|KITLG|AGT|MMP3|AKR1B1|ANXA3|ANXA6|FAS|AREG|PDLIM4|MT2A|ASPA|PDE5A|IRS2|SLC4A4|KCTD12|CCND1|BMP4|SPHK1|SERPING1|CACNA1H|CACNA2D1|SLC25A20|CXCL16|CAV1|OMD|OGN|TNFRSF11B|CCNA2|ORM1|ORM2|SLCO4C1|CD36|PC|PCDH7|PCK1|CDK4|PDE4B|CEBPA|PDK4|ENPP2|PER1|PF4|KLF4|JAM2|ELOVL6|PLIN1|PLTP|CNN2|PLXNA2|AKAP7|PARM1|COL7A1|COL11A1|COL15A1|ADAMTS1|CP|CPT2|AKAP12|CSF1|V…	NO1
Drug	ctd:D009151	Mustard Gas	7.27618205689313e-39	1.13052973505468e-34	9.87060738210226e-36	3.84953687901988e-34	22768	1341	2421	302	CTD	http://ctd.mdibl.org/detail.go?view=ixn&type=chem&acc=D009151	TP53INP1|ACADM|ACHE|MATK|ACTA2|PPP1R14A|MCM3|LMTK3|MEF2C|CCR2|ADM|MGAT3|ACAN|MIF|AIF1|PLA2G10|MME|FBXO32|ANPEP|ENC1|BIRC3|FAS|OASL|KCTD14|UHRF1|ATF3|GRHL3|MYC|KIF1A|TNFSF10|GJB4|CCND1|NDN|BCL2|TNFRSF10B|CFB|PRDM1|BMP5|BMP6|KAT2B|NEUROD1|IER3|C2|C3|C7|NOS2|NOTCH3|CA2|CNTN4|CACNB2|NPY1R|TRPA1|NTRK2|SOCS3|RAET1G|CASP7|CXCL16|KIFC2|CLDN1|CCNA2|CCNB1|CCND2|CCNF|OSM|SLC46A3|CD4|CD7|KRT75|CD14|CD22|CD27…	NO1
Drug	ctd:D011285	Pregnenolone Carbonitrile	1.79752539942273e-38	2.72306547614117e-34	2.37749696954647e-35	9.50998787818589e-34	22768	1504	2421	326	CTD	http://ctd.mdibl.org/detail.go?view=ixn&type=chem&acc=D011285	ABAT|ABCA1|MAN1A1|TP53INP1|ACAT1|ACOX1|ACTA2|DACT2|MCC|MCM3|ME1|ADH1C|MEP1A|MEST|MIF|AHCY|AIF1|NR3C2|SPARCL1|MME|MMP14|MOCS1|RASAL1|ABCC1|AMT|ANPEP|ANXA3|GAS7|CBX4|AQP8|SLC43A3|FAS|AQP7|AQP9|MT2A|ARRB1|RDH16|TRIB3|HSD17B6|ASNS|GLIPR2|ABCB11|PDE5A|ALDH4A1|ATF3|IRS2|SLC4A4|MYC|B3GALT1|GJB4|FXYD5|MPDZ|FGFRL1|BCHE|CDHR5|CCND1|BCL2|BDH1|CES2|NEDD9|SOCS2|LDHD|PER3|IER3|KLF9|C1QB|C1R|C3|C4A|TIMELESS|NNM…	NO1
Drug	ctd:D004237	Diuron	1.38948803659148e-24	4.47167663710431e-19	4.1127456395071e-20	4.1127456395071e-20	22768	1736	464	105	CTD	http://ctd.mdibl.org/detail.go?view=ixn&type=chem&acc=D004237	HMGCS2|POF1B|FABP5|MFAP2|ADIPOQ|TC2N|PIGR|AEBP1|WFDC2|UPK1B|CXCL9|PLA2G2A|PLAU|PLAUR|MMP1|ALDH1A1|MMP2|C1QTNF6|ALDH3A1|MMP10|ANXA9|MMP13|FST|PLOD1|CX3CL1|ALOX12|COL1A1|COL1A2|GULP1|COL3A1|COL4A1|COL4A2|COL5A1|COL5A2|COL6A1|NID2|COL6A2|COL6A3|SEMA3C|FMO2|IKZF2|COL12A1|FN1|SLC25A4|LMCD1|SCG5|UGT1A7|SH3BGR|UGT1A6|COL5A3|MYO1B|APOD|PPARG|IFI27|POSTN|SLC16A1|MICAL2|TTC39A|TJP3|HTRA1|SPARC|EPPK1|BSPRY|…	NO6
Drug	ctd:C005556	propionaldehyde	4.33536962736287e-24	1.398768797283e-18	1.28621746104602e-19	1.28621746104602e-19	22768	1981	556	126	CTD	http://ctd.mdibl.org/detail.go?view=ixn&type=chem&acc=C005556	NUSAP1|GPR155|IL32|CENPA|CENPF|FNDC5|E2F7|MCM2|PGLYRP3|RRM2|HNF4A|CCL26|PLEKHB1|CHRM3|SBSN|KLF2|CKB|S100A8|S100A9|SAA1|SAA2|SAA4|KL|MPP4|CT45A5|MOV10L1|MKI67|ASPM|FGA|PKP1|CCL3|CCL20|ALDH3B1|PLK1|RAD54L|FOXM1|RHCG|FMOD|KRTAP4-1|KLF15|BIRC5|CLDN4|GATA5|SUCNR1|HES2|SLCO1B1|AQP3|SLC1A2|SLC2A1|SLC2A4|SPAG5|CYFIP2|LY6D|RIMS4|ASS1|LAMP3|CSTA|FBXO43|LYPD3|ELOVL3|ARHGEF4|FSCN1|TMEM26|PRDM16|ATP4A|PADI3|A…	NO5
Drug	ctd:D013096	Spermine	3.22656914341201e-22	8.97798655270325e-17	8.35971799366616e-18	8.35971799366616e-18	22768	63	317	20	CTD	http://ctd.mdibl.org/detail.go?view=ixn&type=chem&acc=D013096	MYBPH|MYF6|MYH1|XIRP1|MYL1|SMYD1|ACTN2|NEB|TTN|TRDN|ADRB2|COBL|ODC1|LMOD2|MYOM2|TNNC2|TNNI1|TNNI2|TNNT3|ATP2A1	NO4
Drug	ctd:D002737	Chloroprene	8.56553696769355e-22	2.66598061723727e-16	2.45890869731579e-17	2.45890869731579e-17	22768	1349	321	70	CTD	http://ctd.mdibl.org/detail.go?view=ixn&type=chem&acc=D002737	PIK3AP1|PLBD1|ACAP1|CD52|ARMC3|SPN|CD300A|CLEC7A|REG3G|SIK1|BCL11A|ITGA4|ITGAL|F3|F5|ITGB4|ITGB6|TBC1D10C|TINAG|NOXO1|CIITA|SASH3|SV2B|KLF5|UCP2|APLNR|KCNK1|NQO1|PLAT|NKG7|VAV3|CCR7|BAIAP2|RNF128|HSPA1B|LY86|PREX1|VCAM1|SFN|PLD4|GP2|FGFBP1|LILRB4|WAS|CORO2A|TFPI2|AGR2|GPX2|IRF8|ARHGAP9|LCP2|SLA|WDFY4|TFF2|LIMD2|CORO1A|CD2|RASAL3|CSF3R|CD37|ANGPTL4|MYO1F|LRP2|LTB|TRAF3IP3|MPZL2|HCK|IL7R|MSLN|PRODH	NO2
Drug	ctd:C015001	arsenite	1.64000078989895e-21	2.64565899750688e-16	2.4327771717361e-17	4.8655543434722e-17	22768	1724	556	111	CTD	http://ctd.mdibl.org/detail.go?view=ixn&type=chem&acc=C015001	TSPAN12|CDKN1C|CENPA|CENPF|CD109|MCM4|MCM10|MDK|FOXA3|KLF2|HOXA10|CKMT2|HOXB9|HOXC8|HOXC9|HOXC10|HOXC11|HOXC12|PIP5K1B|PLK1|ZNF471|HOXB13|RAD54L|COL2A1|HTR2C|LIN28B|SGCD|ANXA1|MYRIP|ITGA8|BIRC5|XK|CLDN4|PHYHD1|CLDN7|SLCO1B1|AQP3|SLC2A1|SLC2A4|ZIC1|IFNG|ELL2|TNFSF11|RGS20|DMRT2|TP63|ASS1|ZSCAN18|NKX2-5|PLCXD3|SNCB|TMEM26|PRDM16|PRLR|SOX2|CYP1B1|ABCC3|TNFRSF9|GIPC2|SPRR2A|GATA4|GC|GPRC5C|SSTR1|PTGE…	NO5
Drug	CID000005538	9cRA	9.85217799045035e-21	1.58532326239247e-15	1.4580730816967e-16	2.9161461633934e-16	22768	1735	464	98	Stitch		CASP14|UBE2L6|PDGFRB|CFTR|NR4A1|FOXA1|FABP5|TUBB3|HOXC5|KRT76|HOXC6|MGST1|HOXD10|PIGR|HOXD11|HOXD13|TNFRSF19|PLAU|MMP1|ALDH1A1|MMP2|BMP8A|ALDH3A1|MMP9|MMP10|MMP13|FST|PADI1|COL1A1|COL1A2|COL3A1|COL5A1|COL6A1|FN1|UGT1A7|UGT1A6|APOD|PPARG|IFI27|IFIT3|NLRP10|CSF2|IGFBP7|ISG15|SNAI2|RAI14|CYP4F12|XAF1|MUC4|KRT37|GABRP|ZFP42|SPARC|CYP2E1|CXCL10|CYP4B1|ITGA6|GBX2|ITGA5|PTHLH|STAT1|TINAGL1|GJA1|BMP1|PRO…	NO6
Drug	ctd:D012906	Smoke	3.28170726887217e-20	5.1070750165799e-15	4.71039852837567e-16	9.42079705675133e-16	22768	937	321	56	CTD	http://ctd.mdibl.org/detail.go?view=ixn&type=chem&acc=D012906	PRSS1|ERBB3|CD52|PRSS8|KLK10|CYP3A5|S100A14|ESRP1|GPR87|SCEL|ITGB4|SULT1E1|S100P|GJB3|KLF5|UCP2|EHF|KCNK1|NQO1|PLAT|FXYD3|SDC1|VCAM1|ALPP|GLIPR1|RAB25|WAS|KRT19|FA2H|LAD1|GPX2|PSCA|PRR15L|PON1|REG1B|GPRC5A|LCN2|CREB3L1|PPL|CRP|MAL2|GDA|LSR|OVOL1|LMO7|PKP3|ANGPTL4|SLPI|TSPAN8|ELF3|TRAF3IP3|IHH|MUC1|EPCAM|DCBLD2|FAM83A	NO2
Drug	CID000024766	chondroitin sulfate	4.04400968759787e-20	4.33816944659588e-15	3.98995475810698e-16	1.19698642743209e-15	22768	413	464	45	Stitch		EPHB6|ABO|PDGFRB|ARSI|MFAP2|SEMA5B|MMP1|MMP2|CHST2|MMP9|MMP13|FST|COL1A1|COL1A2|COL3A1|COL4A1|COL5A1|COL6A1|COL6A2|COL6A3|COL12A1|COL16A1|FN1|TNC|UGT1A7|UGT1A6|CSPG4|PROC|SPARC|PROM1|COL24A1|NID1|NT5E|LAMA3|LAMA4|LAMB1|LAMC2|TGFB1|TGFBR3|NETO1|LTBP1|ELN|LTF|LUM|AGRN	NO6
Drug	CID000024759	hyaluronan	1.46680858152707e-19	1.18012776871557e-14	1.08540168011549e-15	4.34160672046198e-15	22768	263	464	36	Stitch		MFAP2|FBN2|PIP|PLAU|MMP1|MMP2|MMP9|MMP13|COL1A1|COL1A2|COL3A1|COL4A1|COL5A1|COL6A1|COL6A2|COL6A3|COL12A1|COL16A1|FN1|TNC|CSF2|GAST|ST6GALNAC1|IL11|ITGA6|COL24A1|GPD1|LAMA3|LAMA4|LAMB1|LAMC2|TGFB1|TGFBR3|SERPINE1|ELN|LUM	NO6
Drug	ctd:D012906	Smoke	2.48419544983418e-19	1.5989369411592e-14	1.47059402239284e-15	7.35297011196419e-15	22768	937	464	67	CTD	http://ctd.mdibl.org/detail.go?view=ixn&type=chem&acc=D012906	UPK3B|SAMD12|NR4A1|PGF|RYR1|FABP3|FABP5|HOXC6|ADIPOQ|TC2N|WFDC2|UPK1B|CXCL9|PLAU|MMP1|MMP2|TMEM125|CHST2|MMP9|FST|RBM47|COL1A1|MUC20|FOXC2|SFTA1P|SELE|COL5A2|COL16A1|FN1|TNC|SAMD5|PPARG|RAB11FIP1|IFI27|MANSC1|CSF2|IGFBP7|LY6K|OCLN|ATP12A|MX1|EPPK1|CYP2E1|CXCL10|CYP4B1|AIF1L|STAT1|MYO5C|PROM1|TMEM92|PLEKHA7|RAC2|IL24|KRT7|LAMA4|LGALS7|TGFB1|TGFBI|LLGL2|SERPINE1|KANK4|ELAVL2|TTC9|LTBP1|LTF|SVIP|PBX1	NO6
Drug	ctd:D008154	Lucanthone	2.56910811752491e-18	2.76300029795171e-13	2.54067665435763e-14	7.6220299630729e-14	22768	212	556	34	CTD	http://ctd.mdibl.org/detail.go?view=ixn&type=chem&acc=D008154	NUSAP1|CENPA|CENPF|MCM10|RRM2|MKI67|ASPM|PLK1|FOXM1|BIRC5|AQP3|SPAG5|CLCA2|FAM72A|LAMP3|MYBL2|DLGAP5|NUF2|ARHGAP11A|NEK2|SULF2|BUB1|BUB1B|KIF14|KIF11|STMN1|PRC1|NCAPH|CCNB2|EXO1|KIF4B|CDC20|TOP2A|AURKB	NO5
Drug	CID000000772	LMWH	3.81747249906333e-18	2.04757701365617e-13	1.88322280832959e-14	1.12993368499775e-13	22768	663	464	54	Stitch		EPHB6|CDSN|CTSC|PGF|RYR1|TMPRSS11D|PLAU|MMP1|MMP2|MMP9|FST|COL1A1|COL1A2|COL3A1|SELE|COL4A1|COL5A1|COL6A1|NID2|COL6A2|COL6A3|COL12A1|COL16A1|FN1|TNC|AQP5|CSF2|IGFBP7|PRH1|PRH2|PROC|IL11|ITGA6|COL24A1|NT5E|LAMA3|LAMA4|KLK14|LAMB1|KLK12|LAMC2|TYMP|TFF3|TGFB1|LHB|TGFBI|TGFBR3|NETO1|SERPINE1|ELAVL2|ELN|LTF|LUM|AGRN	NO6
Drug	CID000001647	BAPN	8.79887524156098e-18	4.04524377883218e-13	3.72054154678519e-14	2.60437908274964e-13	22768	71	464	20	Stitch		MMP1|MMP2|MMP9|MMP13|PLOD1|COL1A1|COL1A2|COL3A1|COL4A1|COL5A1|COL6A1|COL6A2|COL6A3|COL12A1|COL16A1|COL24A1|SERPINH1|LOX|LOXL2|ELN	NO6
Drug	ctd:C013186	2,3-pentanedione	1.24808214565027e-17	4.58882299235095e-13	4.22048893152581e-14	3.69419834291023e-13	22768	129	464	25	CTD	http://ctd.mdibl.org/detail.go?view=ixn&type=chem&acc=C013186	PDGFRB|PLAU|PLAUR|MMP2|COL1A2|COL4A1|COL5A1|COL5A2|COL6A2|FMO2|COL12A1|FN1|TNC|COL5A3|IGF2BP2|CYP4B1|ITGA6|ITGA5|IL24|LAMC2|SERPINH1|TGFBI|LOX|LOXL2|SERPINE1	NO6
Drug	ctd:D014302	Trinitrobenzenesulfonic Acid	1.28330012445462e-17	4.58882299235095e-13	4.22048893152581e-14	3.79844003837323e-13	22768	396	464	41	CTD	http://ctd.mdibl.org/detail.go?view=ixn&type=chem&acc=D014302	CTSC|CRISP3|RYR1|HOXD13|BASP1|CXCL9|IFI30|PLA2G2A|MMP1|MMP2|MMP9|CX3CL1|COL1A1|COL1A2|COL4A1|COL4A2|COL5A1|COL5A2|FN1|TNC|UGT1A6|PPARG|IFI27|PDPN|ISG15|OCLN|MUC4|SPARC|CYP2E1|IDO1|CXCL10|STAT1|CAMK2B|RBP1|NUCB2|LAMA3|TFF3|TGFB1|TGM3|LOX|LUM	NO6
Drug	CID000001029	hydroxylysine	3.44763977954571e-17	1.10952594404227e-12	1.02046689834773e-13	1.02046689834773e-12	22768	109	464	23	Stitch		ABO|MMP1|MMP2|MMP9|MMP13|PLOD1|COL1A1|COL1A2|COL3A1|COL4A1|COL5A1|COL6A1|COL6A2|COL6A3|COL12A1|COL16A1|FN1|ADAMTS2|SPARC|COL24A1|LOX|LOXL2|ELN	NO6
Drug	ctd:D007840	Latex	5.79715717592876e-17	4.67600416320608e-12	4.29975147738636e-13	1.71990059095454e-12	22768	191	556	31	CTD	http://ctd.mdibl.org/detail.go?view=ixn&type=chem&acc=D007840	NUSAP1|IL32|CENPF|RRM2|CCL26|CDC45|S100A8|S100A9|PI3|MITF|MKI67|ASPM|FGA|CCL3|CCL20|FOXM1|BIRC5|SPAG5|IFNG|IL17A|DLGAP5|BUB1B|KIF14|FOXP3|PRC1|NCAPH|CCNB2|EXO1|CDC20|TOP2A|AURKB	NO5
Drug	CID000040632	pirfenidone	6.76700098222212e-17	1.97979003113422e-12	1.82087692793448e-13	2.00296462072793e-12	22768	138	464	25	Stitch		PDGFRB|HOXD13|MMP1|MMP2|MMP9|MMP10|MMP13|COL1A1|COL1A2|COL3A1|COL4A1|COL5A1|COL6A1|COL6A2|COL6A3|COL12A1|COL16A1|FN1|COL24A1|SERPINH1|TFF3|TGFB1|TGFBI|SERPINE1|LTF	NO6
Drug	CID000005538	9cRA	4.51775966946772e-16	2.91523067347728e-11	2.68065787747536e-12	1.34032893873768e-11	22768	1735	556	100	Stitch		NUSAP1|CDKN1C|CDX1|ESRRG|MCM10|MDK|HNF4A|PLEKHB1|CDC45|CKB|HOXA10|S100A8|S100A9|HOXA13|HOXB7|PI3|HOXB9|HOXC8|KRT6C|PIK3C2G|RHOV|PDIA2|CCL3|VAX2|CCR8|FGFR3|MMP12|CCL24|PLK1|NR0B2|COL2A1|FOXM1|WNT7A|BIRC5|APLP1|NPDC1|GATA5|AQP3|SLC2A1|SLC2A4|SLC5A5|IFNG|IGFALS|STS|CSTA|NKX2-5|SLC2A12|RAI2|PADI3|GPRC5B|MYB|MYBL2|SOX2|CYP1B1|ABCC3|IL13RA2|IL17A|ZBTB16|SPRR1B|SPRR3|GATA4|GPRC5C|MYEF2|GJB2|ACTL8|CNTN5|…	NO5
Drug	ctd:C005556	propionaldehyde	7.19060644675352e-16	1.82866482360035e-11	1.68188218642137e-12	2.12834760217457e-11	22768	1981	464	96	CTD	http://ctd.mdibl.org/detail.go?view=ixn&type=chem&acc=C005556	FSTL3|DAPL1|SPNS2|HLA-F|PGF|ARSI|DUSP26|C9orf152|FBN2|TC2N|RRAGD|HOXD10|PIP|TMEM38A|IFI30|TNFRSF19|PLAU|PLAUR|MMP1|ALDH1A1|MMP2|C1QTNF6|BMP8A|ALDH3A1|CHST2|MMP10|PADI1|COL1A1|PLIN4|COL5A1|NID2|COL6A2|SDK2|COL16A1|ICA1|ANXA13|APOD|PPEF1|BATF2|SH2D5|PPP4R4|CRYM|ISG15|KRTDAP|CSAG2|LY6K|ADAMTS14|FUT3|DKK3|ST6GALNAC1|IL11|PLAC1|GAMT|CXCL10|EXPH5|GBP1|C11orf87|GBX2|AIF1L|ALDH1L1|ITGA3|PMEPA1|PXDN|TMEM9…	NO6
Drug	ctd:C029938	nickel sulfate	7.54927871366428e-16	1.82866482360035e-11	1.68188218642137e-12	2.23451100645749e-11	22768	1600	464	84	CTD	http://ctd.mdibl.org/detail.go?view=ixn&type=chem&acc=C029938	EPHB6|LPCAT1|FSTL3|CTSC|HLA-F|NR4A1|NDRG2|PGF|FABP3|FABP5|FBN2|HOXC13|MGST1|IFI30|PLAU|PLAUR|MMP1|MMP2|MMP9|MMP10|FST|VAV2|COL1A1|GULP1|FOXC2|COL3A1|COL4A1|FLG|COL5A1|COL5A2|COL6A3|COL12A1|COL16A1|FN1|TNC|UGT1A6|ZG16B|IFI44|ID4|SLC34A2|ENPP4|PPARG|PDPN|POSTN|IGF2BP1|NLRP10|CSPG4|XAF1|MX1|CD276|IL11|IDO1|CXCL10|EXPH5|PSMB9|GATM|GBP1|STAT1|MYO5C|GJA1|BST2|NID1|DLX1|DLX2|PLEKHA7|IL24|SLC37A1|TCEA3|K…	NO6
Drug	ctd:D014640	Vancomycin	7.95511693297044e-16	1.82866482360035e-11	1.68188218642137e-12	2.35463506098992e-11	22768	906	464	60	CTD	http://ctd.mdibl.org/detail.go?view=ixn&type=chem&acc=D014640	ACADSB|PDGFRB|CTSC|HLF|AEBP1|WFDC2|PPP1R1B|ALDH1A1|FST|CX3CL1|COL1A2|COL3A1|COL4A1|COL4A2|COL5A2|COL6A1|COL6A3|SEMA3C|FMO2|FN1|IFI44|ID4|PARP14|IFI27|IFIT3|PDPN|SPARC|GAMT|BSPRY|CYP27B1|PSMB9|GATM|ITGA3|PMEPA1|STAT1|CEACAM1|LPIN1|BMP1|CHPT1|BST2|GMDS|NID1|IFI44L|PLEKHA7|GPD1|TCEA3|KRT7|SELENBP1|RBP1|NUCB2|LAMC2|PRSS23|TF|LGALS1|GSTA4|LHX1|TSPAN6|AGRN|RCN3|CDK6	NO6
Drug	ctd:D004054	Diethylstilbestrol	1.00833419423219e-15	2.16336009618924e-11	1.98971225433858e-12	2.98456838150786e-11	22768	1305	464	74	CTD	http://ctd.mdibl.org/detail.go?view=ixn&type=chem&acc=D004054	IL34|DAPL1|PDGFRB|CTSC|CFTR|FAM3D|FABP3|FABP5|MFAP2|FBN2|ADIPOQ|HOXD10|PIGR|AEBP1|WFDC2|CXCL9|PLAUR|MMP2|PLOD1|PADI1|COL1A1|COL1A2|FLG|COL5A2|NID2|COL6A3|FN1|TNC|LMCD1|COL5A3|PPARG|IFI27|IFIT3|ISG15|MICAL2|SLC22A1|MUC4|WFDC12|GABRP|HTRA1|CYP2E1|CXCL10|SPRR2C|SPRR2E|SPRR2F|SPRR2G|BSPRY|ITGA6|STAT1|CEACAM1|GJA1|PROM1|NELL2|RPTN|GMDS|KRT10|SELENBP1|CAMK2B|RBP1|ANO1|TPPP|GJC1|LAMA4|LAMC2|PRSS23|RGS4|…	NO6
Drug	CID000032756	dermatan sulfate	1.51447796290413e-15	3.04620098634523e-11	2.80168957649997e-12	4.48270332239994e-11	22768	220	464	29	Stitch		EPHB6|CTSC|ARSI|MMP1|MMP2|CHST2|MMP9|MMP13|COL1A1|COL3A1|COL5A1|COL6A1|COL6A2|COL6A3|FN1|TNC|PROC|IDO1|CHST9|LAMA3|LAMA4|LAMB1|LAMC2|TGFB1|TGFBR3|NETO1|SERPINE1|ELN|LUM	NO6
Drug	ctd:D009151	Mustard Gas	4.30099755716305e-15	2.31279825299448e-10	2.12669992543189e-11	1.27601995525913e-10	22768	1341	556	83	CTD	http://ctd.mdibl.org/detail.go?view=ixn&type=chem&acc=D009151	NUSAP1|IL32|CDX1|CENPA|MCM2|MCM4|MCM10|RRM2|ADCY6|CKB|S100A9|HOXB9|KL|HOXC9|PIK3C2G|ASPM|CCL3|FGFR3|CCL20|PLK1|RAD54L|FOXM1|HTR2C|FOLR1|ANXA1|CAPNS2|BIRC5|CLDN7|HES2|SLC1A2|FAM83H|IFNG|TP63|CST6|MESP2|IL1RN|SLC2A12|SERPINB7|CYP1B1|IL13RA2|SPINK1|SPRR2A|DLGAP5|MARCKSL1|PPP1R13L|PTGIS|HEPH|NEK2|GJB2|BNIP3|RNASE7|BUB1|SEMA3B|NCAPD2|CCNA1|KCNQ1|KIF14|KCNS1|DLX4|DMD|KYNU|KIF11|KPNA2|FAM72D|KRT5|KRT9|K…	NO5
Drug	ctd:C057693	troglitazone	7.68148759070847e-15	3.54052037810256e-10	3.25563391201627e-11	2.27894373841139e-10	22768	1329	556	82	CTD	http://ctd.mdibl.org/detail.go?view=ixn&type=chem&acc=C057693	NUSAP1|CDKN1C|CENPA|CENPF|MCM2|MCM4|MDK|RRM2|HNF4A|KLF2|PI3|SAA4|KL|FBP1|PLIN5|MKI67|ASPM|HRG|CCL3|SLAIN1|CCL20|ALDH3B1|PLK1|ALDOB|MN1|RAD54L|FAM149A|FOXM1|KLF15|BIRC5|CLDN4|MUC13|SLCO1B1|AQP3|SLC2A1|SLC2A4|SPAG5|SLC5A5|IFNG|IGF2BP3|TNFSF11|AATK|ASS1|FSCN1|ACSL5|MYB|MYBL2|CYP1B1|ABCC3|TNFRSF9|DLGAP5|DNER|NUF2|NEK2|SULF2|BNIP3|BUB1|BUB1B|KIF14|PYGL|ABCG5|KIF11|SLC27A2|CHRNA6|NR4A3|STMN1|PRC1|KCNG3…	NO5
Drug	ctd:C406082	monomethylarsonous acid	9.84005464217923e-15	1.79260352326695e-10	1.64871544210214e-11	2.91255777353863e-10	22768	694	464	50	CTD	http://ctd.mdibl.org/detail.go?view=ixn&type=chem&acc=C406082	DAPL1|MGST1|PIGR|AMOT|PLAU|MMP2|C1QTNF6|BMP8A|MMP9|COL1A1|COL6A2|SHROOM3|SORBS2|TNC|LMCD1|IFI27|CSF2|ISG15|DNAH17|XAF1|IFI6|MX2|HTRA1|SPARC|EPPK1|CXCL10|PSMB9|GBP1|STAT1|CEACAM1|GJA1|NELL2|NID1|IFI44L|SH3BGRL2|AMTN|AMIGO2|KRT7|RBP1|LAMA4|OAS2|GSTA4|TGFB1|TGFBI|TGFBR3|HMGA2|SERPINE1|AGRN|TMPRSS11A|CDK6	NO6
Drug	ctd:D003474	Curcumin	1.00263110097768e-14	1.79260352326695e-10	1.64871544210214e-11	2.96768779578384e-10	22768	850	464	56	CTD	http://ctd.mdibl.org/detail.go?view=ixn&type=chem&acc=D003474	PDGFRB|CFTR|FOXA1|PGF|TUBB3|ADIPOQ|MGST1|PLA2G2A|TRPV6|PLAU|PLAUR|MMP1|MMP2|MMP9|MMP10|MMP13|COL1A1|COL1A2|COL3A1|SELE|COL4A1|COL4A2|COL5A1|COL5A2|FN1|TNC|UGT1A7|UGT1A6|PPARG|PDPN|POSTN|IGFBP7|SLC16A1|SNAI2|XAF1|SPARC|CYP2E1|IDO1|PMEPA1|PTHLH|STAT1|GJA1|LHX5|RBP1|NR4A2|TYMP|SERPINH1|TF|RGS4|GSTA4|TGFB1|LOX|WIF1|SERPINE1|TMPRSS2|CDK6	NO6
Drug	ctd:C500026	palbociclib	1.23002595300575e-14	4.96071289992665e-10	4.56155124672183e-11	3.64924099737747e-10	22768	171	556	27	CTD	http://ctd.mdibl.org/detail.go?view=ixn&type=chem&acc=C500026	NUSAP1|CENPA|CENPF|MCM10|RRM2|CDC45|MKI67|PLK1|FOXM1|BIRC5|DLGAP5|NEK2|BUB1|NCAPD2|KIF14|KIF11|KPNA2|STMN1|PRC1|LMNB1|CCNB2|EXO1|CDC20|CDH2|TOP2A|PCNA|AURKB	NO5
Drug	CID000003003	Betamethasone-d5	1.27585801578061e-14	2.16104755707979e-10	1.98758533732055e-11	3.77641214090903e-10	22768	1340	464	73	Stitch		LPCAT1|PDGFRB|CRISP3|NR4A1|PGF|SORT1|TUBB3|SCGB3A1|ADIPOQ|CYP4X1|TRPV6|PLAU|PLAUR|MMP1|MMP2|MMP9|MMP10|ANXA9|MMP13|CX3CL1|ALOX12|ALOX12B|COL1A1|COL1A2|COL3A1|SELE|COL5A1|COL16A1|FN1|UGT1A7|UGT1A6|ANXA13|IFI44|APOD|PPARG|APOL1|POSTN|CSF2|IGFBP7|CYP4F12|GAST|IL11|SOX11|SPARC|CYP2E1|IDO1|CXCL10|CYP4B1|CYP27B1|ITGA6|ITGA3|ITGA5|PTHLH|GPD1|SELENBP1|NT5E|RBP1|LAMA3|LAMA4|KLK14|LAMB1|KLK12|LAMC2|TGFB1|T…	NO6
Drug	ctd:C029297	vinylidene chloride	1.39245572098008e-14	4.99181738817993e-10	4.59015292555966e-11	4.1311376330037e-10	22768	1475	556	87	CTD	http://ctd.mdibl.org/detail.go?view=ixn&type=chem&acc=C029297	TSPAN12|NUSAP1|CDKN1C|CENPA|CENPF|ABCA13|ESRRG|MECOM|MCM2|MCM4|RRM2|PLEKHB1|SAA1|KL|FBP1|FCGR1A|HPN|MKI67|ASPM|SLC5A12|ALDH6A1|MN1|FOXM1|RHCG|COL4A4|CD300LF|ANXA1|PPP1R9A|ITGA8|BIRC5|NPDC1|APOC2|MUC13|AQP3|AQP4|SLC2A4|CYFIP2|IFNG|DMRT2|LRIG1|FUT9|TMEM26|IL1RN|PRDM16|SLC2A12|ATP4A|PRLR|ATP6V1B1|SPINK1|NUF2|ARHGAP11A|ITGB8|GJB2|SULF2|GLDC|PDILT|BUB1|KCNJ16|SEMA3B|NCAPD2|ADAMTS15|KCNQ1|PYGL|GMPR|EPS…	NO5
Drug	ctd:C005556	propionaldehyde	1.47548086027308e-14	1.53078683777751e-09	1.41188763519531e-10	4.23566290558593e-10	22768	1981	321	73	CTD	http://ctd.mdibl.org/detail.go?view=ixn&type=chem&acc=C005556	CD52|CYP2C18|ARMC3|HLA-DQA2|ZBED2|GPR87|AKR1C4|BCL11A|ITGA4|CHIT1|ANKS4B|CALHM3|ITGAX|F5|ITGB4|TTR|DDC|GREB1L|GJB1|GJB5|CAMK2N1|ERP27|CLRN3|VNN1|UCP2|CGN|SLC6A10P|TMC8|KCNN4|PLA2G1B|SPDEF|PLAT|FGG|FHL2|ALOX5AP|C1orf116|FGFBP1|GLIPR1|AMBP|TFEC|PNLIPRP2|MIOX|KRT19|FA2H|LAD1|GPX2|PSCA|TRIM31|PON1|TM4SF5|TMC4|GPRC5A|LCN2|CDCP1|CRABP2|NKX2-1|EPHA2|SLPI|TSPAN8|ASB4|TNFAIP3|TMEM151A|GALNT5|RASSF4|FXYD2|…	NO2
Drug	ctd:C513428	pyrachlostrobin	2.03744397104604e-14	3.27847033036899e-10	3.01531520494959e-11	6.03063040989917e-10	22768	811	464	54	CTD	http://ctd.mdibl.org/detail.go?view=ixn&type=chem&acc=C513428	PDGFRB|ARSI|MGST1|AEBP1|AMOT|IFI30|TRPV6|PLAU|PLAUR|MMP2|C1QTNF6|PLOD1|COL1A1|COL4A1|COL5A1|COL5A2|NID2|SHROOM3|COL12A1|COL16A1|FN1|TNC|COL5A3|PARP14|PDPN|SLC7A2|IGF2BP1|IGFBP7|CSPG4|HTRA1|SPARC|MYO5B|ITGA6|ITGA3|ITGA5|TINAGL1|PROM1|NID1|DLX1|PLEKHA7|NIPAL4|PRSS23|SERPINH1|LGALS1|GSTA4|HMGA2|LOX|ICAM5|LOXL2|SERPINE1|KANK4|LTBP1|CGNL1|CDK6	NO6
Drug	ctd:C496932	panobinostat	2.64257702250575e-14	8.52604184005066e-10	7.83999751037006e-11	7.83999751037006e-10	22768	1333	556	81	CTD	http://ctd.mdibl.org/detail.go?view=ixn&type=chem&acc=C496932	C12orf56|FNDC5|MECOM|CCL26|CHRM3|ACSM3|FGFR3|VGLL1|FAM149A|ZYG11A|VCX3A|LIN28B|ANXA1|RHOBTB3|SLC43A1|PPP1R9A|FERMT1|PKDCC|ITGA8|KLF15|CLDN4|CLDN7|HES2|IFI16|ZIC1|S1PR5|TNFSF11|LRIG1|TP63|ASS1|FUT9|LYPD3|PRDM16|ANO3|SOX2|GADD45B|CYP1B1|ARHGAP24|ZBTB16|SPINK1|DNER|GATA4|IPW|RDM1|SMOC2|ITGA9|PPP1R13L|SP8|GJB2|SULF2|KISS1R|GPC3|SULT1C2|PTPRN2|TOX3|ADAMTS15|MAP7D2|KIT|SLC27A2|WDR72|PRUNE2|PLA2G7|SYNE1…	NO5
Drug	ctd:D001379	Azathioprine	3.19683917030819e-14	9.37665436903892e-10	8.62216586406394e-11	9.48438245047033e-10	22768	639	556	52	CTD	http://ctd.mdibl.org/detail.go?view=ixn&type=chem&acc=D001379	NUSAP1|CENPA|CENPF|E2F7|MCM2|MCM4|MCM10|RRM2|CDC45|CKB|S100A8|S100A9|MKI67|ASPM|FGA|PIP5K1B|CCL20|MMP12|FOXM1|BIRC5|AQP3|SPAG5|STS|CSTA|IL1RN|ACSL5|GADD45B|ABCC3|GIPC2|DLGAP5|NUF2|ARHGAP11A|NEK2|MUCL1|BUB1|BUB1B|KYNU|ABCG5|KIF11|OAS1|NR4A3|STMN1|PRC1|NCAPH|RNASE4|LMNB1|EXO1|TNFAIP2|CDC20|TOP2A|PCNA|AURKB	NO5
Drug	ctd:D017632	Asbestos, Serpentine	3.2743992532904e-14	5.01796833691509e-10	4.61518778562584e-11	9.69189434981427e-10	22768	451	464	39	CTD	http://ctd.mdibl.org/detail.go?view=ixn&type=chem&acc=D017632	HLF|SLC15A3|ADIPOQ|PLAU|MMP1|MMP2|MMP9|MMP10|MMP13|FST|COL1A1|COL1A2|COL3A1|COL4A1|COL5A1|FN1|ADAMTS2|TNC|IFIT3|SLC7A2|IGF2BP2|CSF2|IFI6|MX1|SPARC|CXCL10|PSMB9|TINAGL1|BST2|AMIGO2|IL24|NR4A2|OAS2|OAS3|LAMC2|TGFB1|HMGA2|SERPINE1|ELN	NO6
Drug	CID000002299	AC1L1DD6	3.6529076055674e-14	5.34357101554748e-10	4.91465510078133e-11	1.08122412217189e-09	22768	179	464	25	Stitch		PLAU|MMP1|MMP2|MMP9|MMP10|MMP13|COL1A1|COL1A2|COL3A1|COL4A1|COL5A1|COL6A1|COL6A2|COL6A3|COL12A1|COL16A1|FN1|PRH1|PRH2|PROC|COL24A1|TGFB1|TGFBI|ELN|LUM	NO6
Drug	CID000003285	ethylnylestradiol	4.17648688492492e-14	5.84384737295504e-10	5.37477544812577e-11	1.23619835306893e-09	22768	1251	464	69	Stitch		CFTR|NR4A1|FOXA1|PGF|POF1B|SORT1|TUBB3|KRT76|ADIPOQ|PIP|IFI30|CYP4X1|TRPV6|PLAU|MMP1|ALDH1A1|MMP2|MMP9|MMP10|MMP13|FST|COL1A1|COL1A2|COL3A1|SELE|COL5A1|UGT1A7|UGT1A6|ICA1|SLC34A2|APOD|PPARG|APOL1|IFI27|IFIT3|IGFBP7|CYP4F12|KRT37|PROC|IL11|GABRP|SPARC|CYP2E1|IDO1|CYP4B1|GJB6|CYP27B1|GJA1|PROM1|FOXL2|DMBT1|KRT3|KRT7|KRT10|GJC1|TYMP|TF|LGALS1|TFF3|TGFB1|LHB|TGFBI|NETO1|PRSS27|SERPINE1|TTC9|ELN|LTF|C…	NO6
Drug	ctd:D003999	Dichloroacetic Acid	4.45088985662252e-14	1.19670031752556e-09	1.10040833555231e-10	1.32049000266277e-09	22768	967	556	66	CTD	http://ctd.mdibl.org/detail.go?view=ixn&type=chem&acc=D003999	ABCA13|FNDC5|MCM10|MDK|PGC|CKM|S100A8|CKMT2|S100A9|SAA1|SAA4|PLIN5|PKP1|ALDOB|NR0B2|FKBP5|FOXM1|BIRC5|SYBU|APOC2|AQP3|SLC2A1|SPAG5|IFNG|LY6D|SLC6A7|SNED1|DMRT2|RHPN2|ELOVL3|IL1RN|MUC6|ANO3|GADD45B|ABCC3|GBP6|ZBTB16|SPRR1A|DLGAP5|RDM1|NUF2|SSTR1|ARHGAP11A|SLC30A3|NEK2|SULF2|SULT1C2|BUB1|BUB1B|ADAMTS15|DLX4|ABCG5|RBPMS|DUSP9|HIF3A|PRC1|LEPR|LGALS4|TFRC|EFNA2|CCNB2|INMT|CDC20|TOP2A|PCNA|HDC	NO5
Drug	CID000004920	17-isoprogesterone	5.69171592842094e-14	7.63216153237185e-10	7.01954582355547e-11	1.68469099765331e-09	22768	1170	464	66	Stitch		PDGFRB|CFTR|NR4A1|PGF|POF1B|TUBB3|PIGR|PIP|PPP1R1B|CXCL9|IFI30|PLAU|MMP1|MMP2|ALDH3A1|MMP9|MMP10|ANXA9|MMP13|FST|PLOD1|COL1A1|COL1A2|COL3A1|COL5A1|COL6A1|SORBS2|COL16A1|FN1|LMCD1|ANXA13|APOD|APOL1|IFI27|IGFBP7|PROC|GABRP|SOX11|IDO1|CXCL10|GJB6|CYP27B1|ITGA5|PTHLH|LPIN1|GJA1|CHPT1|PCDHGC5|KLK14|KLK12|TYMP|TF|LGALS1|TGFB1|PLEK2|LHB|TGFBI|NETO1|TSPAN10|PRSS27|LOXL2|PAEP|SERPINE1|ELF5|TTC9|LTBP1	NO6
Drug	ctd:D004054	Diethylstilbestrol	7.2349786012463e-14	5.62962742143264e-09	5.19236326764944e-10	2.07694530705977e-09	22768	1305	321	56	CTD	http://ctd.mdibl.org/detail.go?view=ixn&type=chem&acc=D004054	ERBB3|CD52|TTR|SULT1E1|SERPINB5|NR1I2|FCER1G|ERP27|VNN1|NQO1|KCNN4|FHL2|FXYD3|MLPH|LY86|SDC1|VCAM1|SFN|FGFBP1|AMBP|WAS|PNLIPRP2|KRT19|AGR2|BMF|LAMB3|SLC39A4|REN|LCN2|SLC44A4|CDCP1|CRABP2|TFF1|TFF2|SLC6A3|UGT1A3|LSR|PPP2R2C|CELF2|SLC16A3|MYH14|SLPI|TSPAN8|ELF3|FUT2|RASSF4|TNNT2|MUC1|EPCAM|HCK|CDH16|SLC6A14|IL7R|MSLN|PRODH|RAPGEFL1	NO2
Drug	CID000001711	AC1L1C2F	8.25407683985936e-14	1.06253703792096e-09	9.77249681531989e-11	2.44312420382997e-09	22768	110	464	20	Stitch		PLOD1|COL1A1|COL1A2|COL3A1|COL4A1|COL5A1|COL6A1|NID2|COL6A2|COL6A3|COL12A1|COL16A1|FN1|ITGA6|ITGA5|COL24A1|LAMA3|LAMB1|LAMC2|TPBG	NO6
Drug	CID000104802	Rgd Peptide	9.64393221429813e-14	1.19370325995096e-09	1.09788749850389e-10	2.8545074961101e-09	22768	239	464	28	Stitch		FBN2|PLAU|PLAUR|MMP1|MMP2|CX3CL1|COL1A1|COL1A2|COL3A1|COL6A1|COL6A2|COL6A3|COL12A1|FN1|TNC|SPARC|ITGA6|ITGA3|ITGA5|NID1|LAMA3|LAMA4|LAMB1|LAMC2|TGFB1|TGFBI|SERPINE1|ELN	NO6
Drug	ctd:C009407	2,5,2',5'-tetrachlorobiphenyl	1.03128554585771e-13	2.55950147210259e-09	2.35355227496205e-10	3.05961795745066e-09	22768	1665	556	92	CTD	http://ctd.mdibl.org/detail.go?view=ixn&type=chem&acc=C009407	NUSAP1|MAGI1|COX6B2|CENPF|ABCA13|TNIP3|E2F7|MCM2|MCM4|MCM10|RRM2|FOXA3|HNF4G|PGC|PLEKHB1|ZIC4|SAA2|FAT2|FCGR1A|MKI67|ASPM|PLK1|ALDH6A1|FOXM1|HTR2C|FOLR1|BIRC5|CPA2|XK|CLDN4|AQP3|SLC5A5|RHPN2|CST6|B3GAT1|PLCXD3|ARHGEF4|IL1RN|ANO3|RUFY4|GPRC5B|MYBL2|CYP1B1|TNFRSF9|GIPC2|WASF3|DLGAP5|MTSS1|IPW|GPRC5C|NUF2|ARHGAP11A|PTGER3|NKAIN2|NEK2|UTS2|PTPRN2|FGD4|BUB1|TOX3|BUB1B|NCAPD2|CCNA1|MAP7D2|DMD|ABCG5|KPN…	NO5
Drug	ctd:C093973	2-(2-amino-3-methoxyphenyl)-4H-1-benzo	1.1587878844246e-13	1.38119742632695e-09	1.27033194781792e-10	3.42989625910838e-09	22768	402	464	36	CTD	http://ctd.mdibl.org/detail.go?view=ixn&type=chem&acc=C093973	PDGFRB|CFTR|NR4A1|PLA2G2A|PLAU|PLAUR|MMP1|MMP2|MMP9|MMP13|CX3CL1|COL1A1|COL1A2|COL3A1|FN1|PPARG|AQP5|POSTN|CSF2|GAST|OCLN|IL11|PLAC1|CXCL10|CYP27B1|PTHLH|STAT1|GJA1|IL24|SOST|NUCB2|TF|TGFB1|LHB|SERPINE1|CD70	NO6
Drug	ctd:C015001	arsenite	1.44059799048106e-13	1.65577130565093e-09	1.52286642572317e-10	4.26402599202487e-09	22768	1724	464	83	CTD	http://ctd.mdibl.org/detail.go?view=ixn&type=chem&acc=C015001	TRIML1|CTTNBP2|CASP14|CFTR|NR4A1|NDRG2|FABP3|MFAP2|HOXC6|FBN2|HOXC13|TC2N|RRAGD|HOXD10|HOXD11|GPR158|CYP4X1|TRPV6|ALDH1A1|MMP2|C1QTNF6|ALDH3A1|MMP9|FST|CX3CL1|COL1A2|FOXC2|COL3A1|PLIN4|COL5A1|NID2|COL6A2|FN1|TNC|MUC15|COL5A3|PPARG|SLC7A2|SNAI2|PKIA|RAI14|XAF1|SOX11|ZFP42|SPARC|NDUFA4L2|ITGA6|GBX2|PTHLH|STAT1|LHX9|BNC1|GJA1|FOXL2|DLX1|DLX2|NKX6-1|LNX1|NPBWR1|KRT7|KRT10|KRT78|TF|CLDN10|TFF3|GSTA4|T…	NO6
Drug	ctd:D000447	Aldehydes	1.60411175988271e-13	1.78013198487813e-09	1.63724496485408e-10	4.74801039807682e-09	22768	720	464	49	CTD	http://ctd.mdibl.org/detail.go?view=ixn&type=chem&acc=D000447	HLA-F|PGF|ARSI|DUSP26|C9orf152|TC2N|RRAGD|HOXD10|PIP|TMEM38A|IFI30|TNFRSF19|PLAUR|MMP1|ALDH1A1|C1QTNF6|CHST2|MMP10|COL1A1|NID2|COL16A1|ICA1|ANXA13|BATF2|SH2D5|PPP4R4|CRYM|ISG15|KRTDAP|CSAG2|LY6K|IL11|PLAC1|EXPH5|GBX2|AIF1L|ALDH1L1|PMEPA1|LPIN1|C6orf58|NIPAL4|FAM133A|RBP1|LAMC2|TF|PLEK2|CD70|LUM|RCN3	NO6
Drug	ctd:C081766	2,4,4'-trichlorobiphenyl	2.00047250970632e-13	4.40931125737496e-09	4.05451790277175e-10	5.93500184179671e-09	22768	1411	556	82	CTD	http://ctd.mdibl.org/detail.go?view=ixn&type=chem&acc=C081766	NUSAP1|MAGI1|COX6B2|CENPF|ABCA13|TNIP3|E2F7|MCM2|MCM4|MCM10|RRM2|HNF4G|PGC|PLEKHB1|ZIC4|SAA2|FAT2|FCGR1A|MKI67|ASPM|PLK1|FOXM1|HTR2C|FOLR1|BIRC5|CPA2|XK|CLDN4|SLC5A5|CST6|B3GAT1|PLCXD3|ANO3|RUFY4|GPRC5B|MYBL2|CYP1B1|TNFRSF9|GIPC2|WASF3|DLGAP5|IPW|GPRC5C|NUF2|ARHGAP11A|PTGER3|NKAIN2|NEK2|UTS2|PTPRN2|FGD4|BUB1|TOX3|BUB1B|NCAPD2|CCNA1|MAP7D2|DMD|ABCG5|KPNA2|WDR72|PRUNE2|KCNE2|GRIN2A|PRC1|USH1C|NCAPH…	NO5
Drug	ctd:C014024	2,4,5,2',4',5'-hexachlorobiphenyl	2.04994500949091e-13	4.40931125737496e-09	4.05451790277175e-10	6.08177685415762e-09	22768	1797	556	96	CTD	http://ctd.mdibl.org/detail.go?view=ixn&type=chem&acc=C014024	NUSAP1|MAGI1|COX6B2|CENPF|ABCA13|TNIP3|E2F7|MCM2|MCM4|MCM10|RRM2|HNF4A|HNF4G|PGC|PLEKHB1|ZIC4|SAA2|HOXB9|FAT2|FCGR1A|MKI67|ASPM|PLK1|ALDOB|NR0B2|FOXM1|HTR2C|FOLR1|BIRC5|CPA2|XK|CLDN4|SLC5A5|IFNG|CST6|B3GAT1|PLCXD3|IL1RN|ANO3|RUFY4|GPRC5B|MYBL2|GADD45B|CYP1B1|ABCC3|TNFRSF9|GIPC2|WASF3|DLGAP5|IPW|GPRC5C|NUF2|ARHGAP11A|PTGER3|NKAIN2|ITGB8|NEK2|KISS1R|UTS2|PTPRN2|FGD4|BUB1|TOX3|BUB1B|NCAPD2|CCNA1|MAP…	NO5
Drug	1297_UP	Suloctidil [54063-56-8]; Up 200; 11.8u	2.0890860885724e-13	2.24104543284034e-09	2.06116197118848e-10	6.18348591356544e-09	22768	160	464	23	Broad Institute CMAP Up	https://www.broadinstitute.org/cmap/	UBE2L6|IFI30|CHST2|AIM2|COL4A2|IFI44|IFI27|IFIT3|ISG15|XAF1|IFI6|MX1|MX2|CXCL10|GBP1|STAT1|BST2|IFI44L|IL24|OAS2|OAS3|TYMP|CD70	NO6
Drug	ctd:C088658	zoledronic acid	2.61427906136064e-13	5.27171310166624e-09	4.84752694952797e-10	7.75604311924474e-09	22768	1472	556	84	CTD	http://ctd.mdibl.org/detail.go?view=ixn&type=chem&acc=C088658	CDKN1C|IL32|DDAH1|CENPA|CENPF|ESRRG|TNIP3|MCM2|MCM4|MCM10|MDK|RRM2|S100A9|SAA1|SAA2|PI3|SAA4|ACSM3|RHOV|MKI67|ASPM|WFDC5|FGFR3|CCL20|PLK1|ZC3H12A|FOLR1|RHOBTB3|IBSP|BIRC5|SUCNR1|HES2|CYFIP2|IFNG|ELL2|TNFSF11|ARHGEF4|FSCN1|RAI2|ACSL5|SOX2|SERPINB7|GADD45B|CYP1B1|ATP6V1B1|IL13RA2|TNFRSF9|ARHGAP24|SNPH|SPINK1|SPRR2A|DLGAP5|DNER|SMOC2|SSTR1|NEK2|GJB2|SULF2|BNIP3|GPC3|BUB1|PYGL|KIT|KYNU|SLC27A2|WDR72|…	NO5
Drug	ctd:D052638	Particulate Matter	3.0358997643598e-13	3.15167417698451e-09	2.89869668146083e-10	8.98595971252856e-09	22768	1748	464	83	CTD	http://ctd.mdibl.org/detail.go?view=ixn&type=chem&acc=D052638	PDGFRB|NR4A1|S100A7|TUBB3|FBN2|ADIPOQ|RRAGD|MGST1|PIGR|WFDC2|BASP1|CXCL9|PLAU|PLAUR|MMP1|MMP2|C1QTNF6|ALDH3A1|MMP9|MMP10|MMP13|FST|ALOX12B|COL1A1|SELE|COL4A1|FLG|COL5A1|COL5A2|FN1|LMCD1|UGT1A7|UGT1A6|ID4|PPARG|IFI27|SLC7A2|CSF2|TMEM45B|ISG15|SLC22A1|IGFL3|CYP4F12|TTC39A|LY6K|OCLN|ATP12A|FUT6|MUC4|WFDC12|IFI6|PROC|IL11|GAMT|CYP2E1|CXCL10|SPRR2E|SPRR2G|GJB6|PMEPA1|STAT1|GJA1|PXDN|LCE3D|IFI44L|RAC2|…	NO6
Drug	ctd:D048789	Phytoestrogens	3.34083373592831e-13	6.21318093882718e-09	5.71323997767227e-10	9.9115855277521e-09	22768	67	556	17	CTD	http://ctd.mdibl.org/detail.go?view=ixn&type=chem&acc=D048789	NUSAP1|MCM10|RRM2|HOXA10|MKI67|ASPM|FOXM1|BIRC5|IFNG|MYBL2|IL17A|DLGAP5|NUF2|BUB1B|NCAPH|TOP2A|AURKB	NO5
Drug	ctd:D012906	Smoke	3.46630442220914e-13	6.21318093882718e-09	5.71323997767227e-10	1.02838319598101e-08	22768	937	556	63	CTD	http://ctd.mdibl.org/detail.go?view=ixn&type=chem&acc=D012906	CDKN1C|GPR155|S100A9|SERPINB13|FGA|VGLL1|COL4A4|PPP1R9A|CLDN4|CLDN7|MUC13|AQP3|FAM83B|IFNG|AATK|CATSPER1|TP63|ASS1|LAMP3|CSTA|FSCN1|IL1RN|ACSL5|GPRC5B|GADD45B|CYP1B1|ABCC3|ATP6V1B1|TNFRSF9|SNPH|SPRR1B|NUP62CL|MTSS1|DNER|ARMCX2|PTGIS|MYEF2|SULF2|GLDC|KCNJ16|MAP7D2|KYNU|SLC27A2|KCNE2|KRT4|KRT5|KRT6A|KRT13|KRT15|DSG3|PPP1R14C|PCLO|ANXA8|CLIC6|S1PR3|TFRC|ATOH8|FZD10|TMC5|TACSTD2|CDH2|SLC16A7|SERPINA5	NO5
Drug	ctd:C041786	palm oil	3.51145204368883e-13	3.53144414808034e-09	3.2479834075358e-10	1.03935469041145e-08	22768	1720	464	82	CTD	http://ctd.mdibl.org/detail.go?view=ixn&type=chem&acc=C041786	CDSN|CTSC|HLF|NR4A1|FOXA1|SORT1|DUSP26|HOXC6|ADIPOQ|MGST1|HOXD10|AEBP1|WFDC2|CXCL9|IFI30|TNFRSF19|ALDH3A1|MMP13|COL1A1|COL1A2|COL3A1|PLIN4|COL5A1|COL6A1|NID2|COL6A2|COL6A3|COL16A1|FN1|ADAMTS2|TNC|IFI44|ID4|COL5A3|PPARG|IFI27|POSTN|SLC7A2|CRYM|TMEM45B|SLC16A1|GPR153|SNAI2|RAI14|DKK3|SPARC|GAMT|CYP2E1|CYP4B1|PSMB9|GATM|NDUFA4L2|ITGA6|ALDH1L1|PMEPA1|PTHLH|MYO5C|LPIN1|PROM1|CHPT1|KRT10|RBP1|NUCB2|GJC…	NO6
Drug	ctd:C410127	PCB 180	4.96331509375748e-13	8.42826245870302e-09	7.75008590534721e-10	1.47251632201597e-08	22768	1655	556	90	CTD	http://ctd.mdibl.org/detail.go?view=ixn&type=chem&acc=C410127	NUSAP1|MAGI1|COX6B2|CENPF|ABCA13|TNIP3|E2F7|MCM2|MCM4|MCM10|RRM2|HNF4G|PGC|PLEKHB1|ZIC4|SAA2|FAT2|FCGR1A|MKI67|ASPM|CCL3|WFDC5|FGFR3|PLK1|FOXM1|HTR2C|FOLR1|BIRC5|CPA2|XK|CLDN4|SLC5A5|RHPN2|CST6|B3GAT1|PLCXD3|IL1RN|ANO3|RUFY4|GPRC5B|MYBL2|CYP1B1|TNFRSF9|GIPC2|WASF3|DLGAP5|IPW|GPRC5C|NUF2|ARHGAP11A|PTGER3|NKAIN2|NEK2|KISS1R|UTS2|PTPRN2|FGD4|BUB1|TOX3|BUB1B|NCAPD2|CCNA1|MAP7D2|DMD|ABCG5|KPNA2|WDR72|…	NO5
Drug	ctd:C009828	2,4,5,2',5'-pentachlorobiphenyl	6.10551697467003e-13	9.84945618194614e-09	9.05692388022552e-10	1.81138477604511e-08	22768	1441	556	82	CTD	http://ctd.mdibl.org/detail.go?view=ixn&type=chem&acc=C009828	NUSAP1|MAGI1|COX6B2|CENPF|ABCA13|TNIP3|E2F7|MCM2|MCM4|MCM10|RRM2|HNF4G|PGC|PLEKHB1|ZIC4|SAA2|FAT2|FCGR1A|MKI67|ASPM|PLK1|FOXM1|HTR2C|FOLR1|BIRC5|CPA2|XK|CLDN4|SLC5A5|CST6|B3GAT1|PLCXD3|ANO3|RUFY4|GPRC5B|MYBL2|CYP1B1|TNFRSF9|GIPC2|WASF3|DLGAP5|IPW|GPRC5C|NUF2|ARHGAP11A|PTGER3|NKAIN2|NEK2|UTS2|PTPRN2|FGD4|BUB1|TOX3|BUB1B|NCAPD2|CCNA1|MAP7D2|DMD|ABCG5|KPNA2|WDR72|PRUNE2|KCNE2|GRIN2A|PRC1|USH1C|NCAPH…	NO5
Drug	ctd:C008261	lead acetate	7.51406397825356e-13	1.15445071991667e-08	1.06155833384203e-09	2.22927250106826e-08	22768	1837	556	96	CTD	http://ctd.mdibl.org/detail.go?view=ixn&type=chem&acc=C008261	GPR155|DDAH1|MCM2|MDK|HNF4G|SBSN|CDC45|CKB|CKM|ZIC4|SAA1|HOXB9|KL|ACSM3|PLIN5|MITF|FGA|PIP5K1B|CCL3|CCR8|FKBP5|ALOX15|COL2A1|COL4A4|HTR2C|FOLR1|ANXA1|WNT7A|IBSP|FERMT1|DPPA2|CPA2|APOC2|SUCNR1|SLC1A2|SLC5A5|IFNG|IGF2BP3|TNFSF11|DMRT2|LRIG1|TP63|RHEBL1|ASS1|AKR7A3|LYPD3|IL1RN|ANO3|PRLR|B3GNT4|GABRR1|CYP1B1|ATP6V1B1|GBP6|ARHGAP24|SPINK1|SPRR1B|ZNF185|GABRQ|GC|MARCKSL1|HEPH|SULT1C2|PTPRN|BUB1|KCNJ16|…	NO5
Drug	CID000008330	TCNB	8.19405253262996e-13	1.14000491203331e-07	1.06149853533955e-08	2.12299707067909e-08	22768	119	317	17	Stitch		SERPINA3|XIRP1|ACTA1|ACTC1|ACTN2|DES|MYOZ1|MYPN|TRIM63|UTRN|SLURP1|TCAP|FADS1|TNNC2|TNNC1|TNNI1|TNNI2	NO4
Drug	ctd:C548651	2-(1'H-indolo-3'-carbonyl)thiazole-4-c	8.43504303944466e-13	8.22600448143023e-09	7.5657223916522e-10	2.49668838924522e-08	22768	807	464	51	CTD	http://ctd.mdibl.org/detail.go?view=ixn&type=chem&acc=C548651	CDSN|CDH26|CTSC|HLF|SAMD12|HMGCS2|FABP5|AMOT|PPM1L|IFI30|TNFRSF19|ALDH3A1|FST|CX3CL1|GULP1|FOXC2|COL6A3|SHROOM3|SORBS2|FN1|ADAMTS2|ID4|MYO1B|PPARG|PARP14|POSTN|SLC7A2|SLC7A4|MICAL2|GPR153|SNAI2|PKIA|CD276|SOX11|CAND2|EXPH5|PSMB9|ITGA6|STAT1|DLG2|DLX1|SELENBP1|TMEM45A|NT5E|ANO1|LGALS7|TGFB1|TGFBI|SERPINE1|LUM|CDK6	NO6
Drug	ctd:D015058	1-Naphthylisothiocyanate	8.79636233420945e-13	5.47564772031169e-08	5.05034347056301e-09	2.52517173528151e-08	22768	871	321	43	CTD	http://ctd.mdibl.org/detail.go?view=ixn&type=chem&acc=D015058	AADAC|ITGAL|F3|F5|TTR|DDC|ITGB6|GJB1|FAT1|NR1I2|FCER1G|NPC1L1|NQO1|PLAT|C4BPB|FGG|PLEK|FHL2|HSPA1B|SDC1|ABCG8|VCAM1|GLIPR1|KRT19|TFPI2|BMF|IYD|PON1|ID1|ARHGAP9|LCN2|LCP2|EPHA2|MYO1F|TSPAN8|LTB|RASSF4|FXYD2|CTSE|EPCAM|HCK|IL7R|PRODH	NO2
Drug	ctd:C059765	amphotericin B, deoxycholate drug comb	9.03659900387402e-13	1.32526318993331e-08	1.21862645112243e-09	2.68097819246934e-08	22768	379	556	37	CTD	http://ctd.mdibl.org/detail.go?view=ixn&type=chem&acc=C059765	NUSAP1|CENPF|MECOM|MCM2|MCM4|RRM2|S100A9|FCGR1A|MKI67|ASPM|FGA|PLK1|RAD54L|FMOD|BIRC5|CLDN4|CLDN7|CLCA2|FUT9|SNCB|ABCC3|NUF2|BUB1|NCAPD2|KIF11|KPNA2|PRC1|NCAPH|ARPC1B|CCNB2|INMT|EXO1|CDC20|TACSTD2|TOP2A|PCNA|AURKB	NO5
Drug	ctd:D015735	Mifepristone	1.14583599990157e-12	1.08457383874703e-08	9.97517640031956e-10	3.39155997610865e-08	22768	553	464	41	CTD	http://ctd.mdibl.org/detail.go?view=ixn&type=chem&acc=D015735	FSTL3|PDGFRB|CTSC|CFTR|HLA-F|LDOC1|ADIPOQ|MMP1|MMP2|C1QTNF6|MMP9|MMP10|CX3CL1|COL1A1|COL1A2|COL3A1|SELE|COL12A1|TNC|LMCD1|COL5A3|PPARG|SLC7A2|SLC7A4|OCLN|CYP4B1|ITGA6|GJA1|PXDN|MYLK3|DMBT1|LAMA3|LAMC2|TGFB1|LHB|LOX|WIF1|SERPINE1|ELF5|ELN|LUM	NO6
Drug	ctd:C028474	1,4-bis(2-(3,5-dichloropyridyloxy))ben	1.22929502623958e-12	1.72444002137212e-08	1.58568368862938e-09	3.64707248384757e-08	22768	1626	556	88	CTD	http://ctd.mdibl.org/detail.go?view=ixn&type=chem&acc=C028474	NUSAP1|DDAH1|CENPA|CENPF|FNDC5|E2F7|MCM2|MCM4|MCM10|RRM2|FOXA3|HNF4A|ADCY6|FZD4|S100A8|SAA1|SAA2|FBP1|PIK3C2G|PLIN5|MKI67|ASPM|NLRC5|PLK1|ALDH6A1|RAD54L|FOXM1|RHOBTB3|SLC43A1|BIRC5|SUCNR1|SLC1A2|SPAG5|LY6D|IGFALS|FAM72A|ASS1|ELOVL3|PODN|MESP2|ZMAT1|ACSL5|GADD45B|ABCC3|GBP6|DLGAP5|NUF2|ARHGAP11A|NEK2|SULF2|SULT1C2|PTPRN|FGD4|PDILT|BUB1|BUB1B|NCAPD2|ADAMTS15|CCNA1|KIF14|PYGL|ABCG5|SDS|KIF11|KPNA2|K…	NO5
Drug	CID000000450	17alpha-estradiol	1.44402638692738e-12	1.88007347922118e-08	1.7287941664991e-09	4.28413748473616e-08	22768	1303	556	76	Stitch		ESRRG|MCM10|CHRNA1|ADCY6|CDC45|CKB|HOXA10|CKM|CKMT2|PI3|KL|PIK3C2G|MITF|FGA|PDIA2|CCR8|FGFR3|SAGE1|CCL20|MMP12|RHCG|FMOD|WNT7A|APOC2|SLCO1B1|SLC2A4|IFNG|SNED1|TNFSF11|IGFALS|STS|CLCA2|SLCO1A2|CSTA|PLCXD3|IL1RN|PRLR|GABRA3|MYBL2|SOX2|GABRR1|CYP1B1|ABCC3|GHRL|GABRQ|PTGER3|PTGIS|KISS1R|ACTL8|SULT1C2|BUB1B|NCAPD2|DLX4|GRIN3B|KIF11|CHRNA6|KRT13|RGL3|OAS1|CLIC6|GRIN2A|PRC1|NCAPH|LEPR|LGALS4|RGN|GUCY1B2…	NO5
Drug	ctd:C029790	2,2',3',4,4',5-hexachlorobiphenyl	1.45678354329505e-12	1.88007347922118e-08	1.7287941664991e-09	4.32198541624775e-08	22768	1858	556	96	CTD	http://ctd.mdibl.org/detail.go?view=ixn&type=chem&acc=C029790	NUSAP1|MAGI1|COX6B2|EFS|CENPF|ABCA13|TNIP3|E2F7|MCM2|MCM4|MCM10|RRM2|HNF4G|PGC|PLEKHB1|ZIC4|SAA2|FAT2|FCGR1A|MKI67|ASPM|CCL3|WFDC5|FGFR3|PLK1|ALDH6A1|FOXM1|HTR2C|FOLR1|SH3GL2|BIRC5|CPA2|XK|CLDN4|AQP3|SLC5A5|RHPN2|CST6|B3GAT1|PLCXD3|ARHGEF4|ANO3|RUFY4|GPRC5B|MYBL2|CYP1B1|TNFRSF9|GIPC2|WASF3|DLGAP5|IPW|GPRC5C|NUF2|ARHGAP11A|PTGER3|NKAIN2|NEK2|KISS1R|UTS2|SULT1C2|PTPRN2|FGD4|BUB1|TOX3|BUB1B|NCAPD2|C…	NO5
Drug	ctd:C479163	tofacitinib	1.47595798430555e-12	1.35713024447213e-08	1.24819658221314e-09	4.368688037746e-08	22768	86	464	17	CTD	http://ctd.mdibl.org/detail.go?view=ixn&type=chem&acc=C479163	S100A7|CXCL9|MMP1|MMP9|SELE|IFI44|IFI27|IFIT3|ISG15|MX1|MX2|CXCL10|STAT1|BST2|OAS2|TGFB1|RORC	NO6
Drug	ctd:D008775	Methylprednisolone	1.86277122079855e-12	1.66522375487238e-08	1.53156014901156e-09	5.51361653644163e-08	22768	129	464	20	CTD	http://ctd.mdibl.org/detail.go?view=ixn&type=chem&acc=D008775	MMP10|COL1A1|COL4A1|NID2|IFI44|IFI27|IFIT3|ISG15|IFI6|MX1|NDUFA4L2|GBP1|STAT1|BST2|IFI44L|AMIGO2|LAMB1|OAS3|RGS4|TGFB1	NO6
Drug	ctd:C005556	propionaldehyde	2.17409459543798e-12	2.0164857443084e-07	1.87762056244009e-08	5.63286168732027e-08	22768	1981	317	68	CTD	http://ctd.mdibl.org/detail.go?view=ixn&type=chem&acc=C005556	KLF8|CYP2J2|MAPT|MYT1|CYP26A1|ACTA1|IL20RB|HMGB3|FAM25A|RAET1E|FTCD|RRAD|GSTO2|NEB|RCOR2|TLX2|KIAA0319|HMSD|CKS1B|ADRB2|ANKRD34B|ZNF608|SERPINB3|SERPINB4|MYPN|COBL|CCL2|ALDH1A3|HSD17B3|RAB3B|NOS1|NPNT|VGF|CACNA1B|NECAB2|GRK7|CAPN3|COX6A2|CLIC3|SMC4|RDH12|CXCL14|SORBS1|PLEKHA6|RALGAPA2|ABLIM3|ECM1|GCOM1|EEF1A2|THBD|MOXD1|CITED4|IGFBP3|DMKN|ASF1B|ANKRD1|ATP6V0A4|SLN|SYPL2|PRDM13|TNNC2|HAS3|HBE1|ENO…	NO4
Drug	CID000020796	DMSe	2.89455987763611e-12	2.51765601520875e-08	2.31556967076084e-09	8.56760778181512e-08	22768	132	464	20	Stitch		PLOD1|COL1A1|COL1A2|COL3A1|COL4A1|COL5A1|COL6A1|COL6A2|COL6A3|COL12A1|COL16A1|FN1|SLC25A4|ADAMTS2|TNC|COL5A3|PPEF1|COL24A1|LOX|ELN	NO6
Drug	ctd:D000447	Aldehydes	3.28423325038114e-12	4.07549580852875e-08	3.74756277201183e-09	9.74366320723075e-08	22768	720	556	52	CTD	http://ctd.mdibl.org/detail.go?view=ixn&type=chem&acc=D000447	IL32|CAGE1|CCL26|CKB|S100A9|SAA1|SAA2|CT45A5|FGA|CCL3|CCL20|ALDH3B1|RHCG|KRTAP4-1|TCAM1P|CLDN4|HES2|SLCO1B1|AQP3|SLC1A2|IFNG|RIMS4|ASS1|LAMP3|CSTA|ELOVL3|ARHGEF4|FSCN1|ATP4A|TNFRSF9|KREMEN2|ARHGAP11A|SLC30A3|SH2D4B|VWDE|GJB2|SYN2|GMPR|BARX1|CT45A1|DIRAS1|GKN2|OAS1|C1QL4|KCNG3|GRM4|RNASE4|TCHH|OXCT1|NEURL3|ANXA10|GKN1	NO5
Drug	ctd:D019808	Losartan	3.30477395412957e-12	2.79881209034966e-08	2.57415800706003e-09	9.78180042682811e-08	22768	165	464	22	CTD	http://ctd.mdibl.org/detail.go?view=ixn&type=chem&acc=D019808	PDGFRB|ADIPOQ|MMP2|MMP9|COL1A1|COL3A1|COL4A1|COL4A2|FN1|TNC|PPARG|POSTN|SPARC|ITGA6|ITGA3|PTHLH|GJA1|TGFB1|LOX|SERPINE1|ELN|LUM	NO6
Drug	ctd:D000069439	Dasatinib	3.55179414346536e-12	4.24427805194572e-08	3.90276402401223e-09	1.0537462864833e-07	22768	478	556	41	CTD	http://ctd.mdibl.org/detail.go?view=ixn&type=chem&acc=D000069439	NUSAP1|RGMB|CENPA|CENPF|E2F7|MCM10|RFX8|RRM2|MKI67|ASPM|CCL3|PLK1|FOXM1|BIRC5|IFNG|PODN|MYBL2|SERPINB7|CYP1B1|ABCC3|DLGAP5|ARHGAP11A|PTGIS|HEPH|SULF2|BUB1|BUB1B|NCAPD2|KIT|KPNA2|CRISPLD2|FAM72D|ROR1|STMN1|PRC1|NCAPH|LMNB1|EXO1|CDC20|TOP2A|AURKB	NO5
Drug	ctd:C015001	arsenite	3.60305769771915e-12	2.50639317809018e-07	2.33379054725514e-08	9.33516218902054e-08	22768	1724	317	62	CTD	http://ctd.mdibl.org/detail.go?view=ixn&type=chem&acc=C015001	CDKN2A|GABRG2|MYF6|MYT1|ACTA1|SYNPO2L|BCAT1|SLC24A3|HMGB3|MGLL|RAET1E|ANKLE1|ACTN2|HMX2|ONECUT1|C1QL1|TYMS|ACSL1|CKS1B|LHX2|QRFPR|HOXC4|ADRB2|ZNF608|SERPINB4|PIK3R1|GPC4|PKP2|ADAMTS20|CCL2|ALDH1A3|HS3ST1|RAB3B|ZNF541|MPP7|KRT1|CRCT1|KRT8|KALRN|NTS|TLX3|SHOX2|CXCL14|SEMA5A|LHX3|ODC1|EEF1A2|PPP1R3C|SLC7A8|TGM1|THBD|MOXD1|IGFBP3|EGR3|ASF1B|TK1|UNC45B|NR2E1|PRDM13|HAS3|ENO2|IL6	NO4
Drug	CID000000825	4-hydroxyproline	3.8805731586075e-12	3.20218815795225e-08	2.94515602363136e-09	1.14861084921623e-07	22768	91	464	17	Stitch		MMP1|MMP2|MMP9|MMP13|COL1A1|COL1A2|COL3A1|COL4A1|COL5A1|COL6A1|COL6A2|COL6A3|COL12A1|COL16A1|FN1|COL24A1|ELN	NO6
Drug	CID000003779	isoproterenol	4.53369972734179e-12	2.52302017262994e-07	2.34927252471397e-08	1.17463626235698e-07	22768	669	317	36	Stitch		MYH1|MYH2|MYH6|MYH7|MYL1|MYL2|MYL3|ACTA1|ACTC1|ADCY2|TLX2|S100A1|S100A12|ADRB2|PIK3R1|SCN4A|CCL2|KLK5|MYO18B|NOS1|UTRN|CACNA1B|CLIC3|SLURP1|CASQ1|ODC1|CSRP3|PPP1R1A|LPAR6|TNNC2|TNNC1|TNNI1|TNNI2|KLK13|ATP2A1|IL6	NO4
Drug	ctd:D015127	9,10-Dimethyl-1,2-benzanthracene	4.58727176789924e-12	3.69071115626205e-08	3.39446642645124e-09	1.3577865705805e-07	22768	1046	464	58	CTD	http://ctd.mdibl.org/detail.go?view=ixn&type=chem&acc=D015127	EPHB6|NDRG2|PGF|POF1B|SORT1|FBN2|BASP1|PLAU|MMP2|C1QTNF6|MMP9|MMP13|PADI1|COL1A1|COL1A2|COL5A1|ATP13A4|AMY1A|COL12A1|FN1|SLC25A4|TNC|SH3BGR|UGT1A6|COL5A3|APOD|AQP5|CSF2|ISG15|PKIA|HTRA1|CYP2E1|GATM|AIF1L|GJA1|CHPT1|GBP5|NFIX|SERPINB11|NID1|DLG2|TPRG1|WNK2|IL24|GPD1|KRT10|KRT78|CAMK2B|RBP1|NUCB2|LAMC2|LGALS7|GSTA4|TGFB1|TGM3|SYT8|CERCAM|RORC	NO6
Drug	ctd:D020106	Acrylamide	6.32221048131796e-12	2.93194402277757e-07	2.73003585600778e-08	1.63802151360467e-07	22768	199	317	20	CTD	http://ctd.mdibl.org/detail.go?view=ixn&type=chem&acc=D020106	MYH1|MYL1|MB|ACTA1|PGAM2|TTN|TRDN|MYOZ1|PIK3R1|DIO2|NOS1|COX6A2|CASQ1|SLC1A3|TNNC2|TNNI2|TNNT3|ATP2A1|IL6|MYBPC1	NO4
Drug	ctd:D010126	Ozone	9.42751553717838e-12	1.08632313989002e-07	9.98912610560743e-09	2.79695530957008e-07	22768	1273	556	73	CTD	http://ctd.mdibl.org/detail.go?view=ixn&type=chem&acc=D010126	NUSAP1|TCEAL3|CENPF|E2F7|RRM2|CCL26|CHRNA1|CDC45|FZD4|CKM|S100A8|CKMT2|S100A9|SAA1|MKI67|ASPM|CCL3|CCL20|MMP12|CCL24|PLK1|FKBP5|RAD54L|ANXA1|WNT7A|KLF15|BIRC5|AQP3|SPAG5|IFNG|LY6D|IGFALS|ASS1|ELOVL3|IL1RN|CYP1B1|IL17A|ZBTB16|SPRR1A|SPRR2A|DLGAP5|NUF2|ARHGAP11A|SLC30A3|DNALI1|NEK2|KISS1R|BUB1|BUB1B|NCAPD2|GNAZ|SDS|KIF11|KPNA2|FOXP3|GPC1|PLA2G7|OAS1|NR4A3|GRIN2A|HIF3A|PRC1|NCAPH|TFAP2A|LEPR|CCKBR|T…	NO5
Drug	5027_DN	Etoposide [33419-42-0]; Down 200; 6.8u	1.55087683201292e-11	1.72543703465292e-07	1.58660047766067e-08	4.60114138521593e-07	22768	180	556	24	Broad Institute CMAP Down	https://www.broadinstitute.org/cmap/	NUSAP1|CENPA|CENPF|MECOM|MKI67|ASPM|PLK1|BIRC5|XK|SYBU|SPAG5|STS|DLGAP5|ARHGAP11A|BUB1|BUB1B|KIF14|KIF11|PRC1|NCAPH|TCHH|LMNB1|TOP2A|AURKB	NO5
Drug	ctd:D004054	Diethylstilbestrol	2.98813054111873e-11	3.21364660331373e-07	2.95506189646368e-08	8.86518568939105e-07	22768	1305	556	73	CTD	http://ctd.mdibl.org/detail.go?view=ixn&type=chem&acc=D004054	CDKN1C|DDAH1|ESRRG|MDK|CHRM3|ADCY6|KLF2|CKB|HOXA10|S100A8|HOXC8|FCGR1A|MKI67|MMP12|CCL25|FMOD|FOLR1|WNT7A|PKDCC|CLDN7|HES2|AQP3|SLC2A1|IFNG|LY6D|ELL2|STS|TP63|ASS1|LAMP3|CSTA|SMO|PRLR|ACSL5|MYB|SOX2|CYP1B1|ABCC3|TNFRSF9|SPRR1A|SPRR1B|SPRR2A|SPRR3|GATA4|GABRQ|GJB2|BNIP3|BUB1B|DLX4|DLX5|KIT|KYNU|CRISPLD2|KRT4|KRT6A|HNF1B|KRT13|KRT14|KRT15|KRT16|HAP1|STMN1|TFAP2A|ARPC1B|S1PR3|INMT|CDC20|TACSTD2|CDH2…	NO5
Drug	CID000002332	benzamidine	3.23601242944284e-11	1.67865452112972e-06	1.54827014686693e-07	9.28962088120155e-07	22768	147	321	17	Stitch		PRSS1|PRSS8|CTRC|CTRB2|F3|F5|PLA2G1B|KLK9|PLAT|FGG|AMBP|SEMG1|TPSD1|GZMK|LRP2|CTRB1|CTRL	NO2
Drug	CID000220461	NSC3260	3.71093625283492e-11	1.47510667545685e-06	1.37352353392429e-07	9.61466473747e-07	22768	195	317	19	Stitch		SERPINA3|MYL1|MYL2|MYL3|ACTA1|ACTC1|TRDN|ALOX15B|KRT1|SLURP1|CASQ1|TERT|IGFBP3|AKR1C3|TNNC2|TNNC1|TNNI1|TNNI2|ATP2A1	NO4
Drug	ctd:D004128	Dimethylnitrosamine	4.37853673774191e-11	1.77948004780149e-06	1.64126435801824e-07	1.25694654130357e-06	22768	865	321	40	CTD	http://ctd.mdibl.org/detail.go?view=ixn&type=chem&acc=D004128	AADAC|SIK1|PHLDA2|ITGAL|F5|SULT1E1|FAT1|FCER1G|SASH3|KLF5|NQO1|PLAT|ALB|FHL2|LY86|ABCG8|SFN|PLD4|GLIPR1|TFEC|VTN|KRT19|TFPI2|IRF8|ID1|APOBEC1|LCN2|LCP2|SLA|CRP|CELF2|MYO1F|TSPAN8|LTB|RASSF4|FXYD2|CTSE|HCK|IL7R|PRODH	NO2
Drug	ctd:C022921	benzo(k)fluoranthene	4.5738373442526e-11	1.77948004780149e-06	1.64126435801824e-07	1.3130114864146e-06	22768	610	321	33	CTD	http://ctd.mdibl.org/detail.go?view=ixn&type=chem&acc=C022921	CD52|KLK10|SPN|ABCA12|PERP|CLEC7A|REG3G|SCEL|ITGAL|ITGB6|NMU|CAPN8|TINAG|CGN|KCNK1|NQO1|VAV3|BAIAP2|SFN|AMBP|S100A16|BMF|PON1|CRABP2|PPL|TFF1|DUOXA1|LMO7|TSPAN8|SLC13A5|FXYD2|TMEM40|PRODH	NO2
Drug	ctd:C070081	fulvestrant	7.94933051660079e-11	8.27348846412672e-07	7.60776573440362e-08	2.35840737766512e-06	22768	484	556	39	CTD	http://ctd.mdibl.org/detail.go?view=ixn&type=chem&acc=C070081	CENPA|HNF4A|HOXA10|HOXA13|MKI67|CCL20|PLK1|FKBP5|FOXM1|WNT7A|BIRC5|SLC1A2|SLC2A4|SLCO1A2|CSTA|MYB|CYP1B1|ABCC3|IL17A|SPRR2A|NEK2|BUB1|BUB1B|CCNA1|KYNU|KPNA2|FOXP3|KRT13|STMN1|NCAPH|TFAP2A|CCKAR|TFRC|CCNB2|CDC20|CDH2|TOP2A|PCNA|AURKB	NO5
Drug	ctd:C046012	pentanal	8.25021690316852e-11	8.31831176381479e-07	7.64898234635012e-08	2.44767435083204e-06	22768	1530	556	80	CTD	http://ctd.mdibl.org/detail.go?view=ixn&type=chem&acc=C046012	TSPAN12|CDKN1C|IL32|CAGE1|CCL26|PLEKHB1|F12|SBSN|CKB|S100A8|S100A9|SAA1|SAA2|PI3|CT45A5|FGA|PKP1|CCL3|CCL20|ALDH3B1|ALDH6A1|FAM149A|RHCG|KRTAP4-1|FOLR1|FERMT1|CLDN4|SUCNR1|HES2|SLCO1B1|AQP3|SLC1A2|RIMS4|ASS1|LAMP3|CSTA|ELOVL3|ARHGEF4|FSCN1|PRDM16|ATP4A|PADI3|ATP6V1B1|TNFRSF9|ARHGAP24|KREMEN2|ARHGAP11A|SLC30A3|SH2D4B|GJB2|SULF2|SULT1C2|SYN2|KCNQ1|GMPR|GNAZ|BARX1|WDR72|PLA2G7|CT45A1|KCNE3|KRT15|DIR…	NO5
Drug	ctd:D015073	2-Acetylaminofluorene	1.50825918462131e-10	1.47462585381997e-06	1.35597071179833e-07	4.4747033489345e-06	22768	409	556	35	CTD	http://ctd.mdibl.org/detail.go?view=ixn&type=chem&acc=D015073	NUSAP1|DDAH1|MKI67|PKP1|BIRC5|CLDN4|CLDN7|IFNG|LY6D|IGFALS|AKR7A3|CSTA|LYPD3|SMO|CYP1B1|ABCC3|SPINK1|SPRR1A|GJB2|SULF2|GPC3|SULT1C2|DMP1|KIT|KIF11|KRT4|KRT15|ANXA8|STMN1|PRC1|TFRC|RGN|CCNB2|TOP2A|PCNA	NO5
Drug	CID000005566	trifluoperazine	2.01633331989973e-10	7.01310456525823e-06	6.53014749816025e-07	5.2241179985282e-06	22768	324	317	23	Stitch		MYH1|MYH2|MYH6|MYH7|MYL1|MYL2|MYL3|ACTA1|ACTC1|ADCY2|S100A1|MYO18B|NOS1|ALOX15B|CASQ1|ODC1|PPP1R3C|MOXD1|TNNC2|TNNC1|TNNI1|TNNI2|ATP2A1	NO4
Drug	CID000003285	ethylnylestradiol	2.04278980375861e-10	1.93849448395416e-06	1.78251434993854e-07	6.06054878979104e-06	22768	1251	556	69	Stitch		ESRRG|PLEKHB1|ADCY6|F12|CKB|HOXA10|SAA1|PI3|KRT6C|MITF|FGA|CCR8|SAGE1|MMP12|NR0B2|HOXB13|PMCH|COL2A1|FOXM1|FMOD|BIRC5|APOC2|PANX2|SLC1A2|SLC2A1|SLC2A4|IFNG|SLC6A7|TNFSF11|IGFALS|STS|CTLA4|SLC2A12|PRLR|CYP1B1|ABCC3|GHRL|SPRR2A|GATA4|GC|SLC30A3|PTGIS|GJB2|KISS1R|ACTL8|SULT1C2|CCNA1|GJB7|GRIN3B|ABCG5|KIF11|KCNE2|KRT4|KRT5|KRT6A|KRT9|KRT13|KRT14|KRT15|KRT16|CALML3|NTF4|GRIN2A|S1PR1|LGALS4|RGN|LRP3|TN…	NO5
Drug	CID000024008	fast white	2.35700631854462e-10	7.28712487267611e-06	6.78529741190805e-07	6.10676767071725e-06	22768	42	317	10	Stitch		MYBPH|MYH1|MYH2|MYH6|MYH7|MYL1|MYL2|MYL3|TNNT3|MYBPC1	NO4
Drug	ctd:C006703	benzo(b)fluoranthene	2.63537104786372e-10	2.42936925657715e-06	2.2338910928006e-07	7.8186188248021e-06	22768	1539	556	79	CTD	http://ctd.mdibl.org/detail.go?view=ixn&type=chem&acc=C006703	NUSAP1|CDKN1C|COX6B2|DDAH1|CENPA|E2F7|MCM2|MCM4|MDK|RRM2|FOXA3|FZD4|S100A8|S100A9|SAA1|SAA2|PLIN5|MKI67|ASPM|FGA|FGFR3|SLC5A12|PLK1|ALDOB|CHST3|FOXS1|COL4A4|CD300LF|SLC43A1|BIRC5|SUCNR1|SPAG5|S1PR5|AATK|CLCA2|ASS1|RAI2|RUFY4|CYP1B1|TNFRSF9|CHIA|GC|NUF2|SULF2|MUCL1|GLDC|TOX3|NCAPD2|ADAMTS15|SYN2|KCNQ1|KIT|TAP1|UBXN10|KPNA2|PLA2G7|KCNE3|KRT15|HAP1|SOBP|STMN1|PRC1|NCAPH|S1PR1|LEPR|LGALS4|TTLL7|ZNF75…	NO5
Drug	ctd:C088658	zoledronic acid	2.72390431175319e-10	9.11972835361196e-06	8.41138124593426e-07	7.81951210774989e-06	22768	1472	321	53	CTD	http://ctd.mdibl.org/detail.go?view=ixn&type=chem&acc=C088658	PIK3AP1|KLK10|CEACAM5|CYP3A5|ABCA12|SLCO2B1|HLA-DRB6|S100A14|CEACAM6|SCEL|F3|GJB1|TINAG|CAMK2N1|ERP27|CIITA|VNN1|NPC1L1|CGN|NQO1|SLC6A10P|PLAT|PLA2G4F|PLEK|FHL2|SDC1|NAPSB|ALOX5AP|SYT13|FGFBP1|GLIPR1|TFPI2|AGR2|BMF|IYD|IRF8|PRR15L|PON1|ID1|LAMB3|GPRC5A|LCN2|PPL|DKK1|SLPI|TM4SF4|REG3A|LTB|TNFAIP3|MPZL2|FXYD2|CTSE|AHNAK2	NO2
Drug	ctd:C029297	vinylidene chloride	2.93008020550189e-10	9.11972835361196e-06	8.41138124593426e-07	8.41138124593428e-06	22768	1475	321	53	CTD	http://ctd.mdibl.org/detail.go?view=ixn&type=chem&acc=C029297	CD52|PRSS8|CD300A|CLEC7A|ITGAX|F3|CD84|TINAG|FAT1|NR1I2|FCER1G|VNN1|UCP2|EHF|KCNK1|SNX10|SCNN1A|ALB|PLEK|MLPH|LY86|ALOX5AP|PLD4|FGFBP1|MIOX|DOCK8|TFPI2|AOAH|LAIR1|TM4SF5|APOBEC1|APOC1|LCN2|RUNX3|LCP2|SLC44A4|AQP2|SLA|AQP6|TSPAN1|CRP|MAL2|GDA|CORO1A|OVOL1|MYO1F|LRP2|TNFAIP3|FXYD2|EPCAM|DCBLD2|HCK|AHNAK2	NO2
Drug	ctd:D010126	Ozone	3.08063071419586e-10	8.57191025407491e-06	7.98160611741005e-07	7.98160611741006e-06	22768	1273	317	48	CTD	http://ctd.mdibl.org/detail.go?view=ixn&type=chem&acc=D010126	MYH2|MYH7|MYL1|MYL2|MYL3|MAPT|MB|ACTA1|ACTC1|ATP10B|ANKLE1|ADCY2|LRG1|ITPR2|TYMS|ACSL1|CKS1B|ADRB2|SCN4A|CCL2|ALDH1A3|RAB3B|NOS1|IL33|CA3|VGF|CACNA1B|FMO1|CH25H|COX7A1|CXCL14|ODC1|SLC1A3|CSRP3|SLC5A1|HIPK3|TGM1|THBD|IGFBP3|ASF1B|TK1|RORA|TNNC1|TNNI2|TNNT3|ENO3|IL6|CXCR2	NO4
Drug	ctd:C015559	trimellitic anhydride	3.31575277496415e-10	2.97166224167654e-06	2.73254870354546e-07	9.83717533276365e-06	22768	1898	556	91	CTD	http://ctd.mdibl.org/detail.go?view=ixn&type=chem&acc=C015559	NUSAP1|CDKN1C|MAGI1|TMED6|CENPA|EFS|ESRRG|E2F7|MCM2|MCM4|MCM10|RRM2|FZD4|MKI67|ASPM|CCL3|CCL20|MMP12|PLK1|ALOX15|RAD54L|FOXM1|FMOD|RHOBTB3|SLC43A1|PPP1R9A|ITGA8|BIRC5|NPDC1|SPAG5|CYFIP2|IFNG|SNED1|IGF2BP3|DMRT2|TP63|FAM72A|CTLA4|IL1RN|SLC2A12|MYB|MYBL2|TNFRSF9|CHIA|SPRR2A|DLGAP5|GPRC5C|NUF2|ARHGAP11A|ITGB8|MYEF2|SHD|NEK2|MUCL1|GPC3|BUB1|KCNJ16|BUB1B|SEMA3B|NCAPD2|SYN2|KCNQ1|KIF14|GNAZ|TAP1|KIF11|…	NO5
Drug	ctd:D019422	Dietary Sucrose	3.75307898039647e-10	9.49364511274975e-06	8.83986575482655e-07	9.72385233030922e-06	22768	942	317	40	CTD	http://ctd.mdibl.org/detail.go?view=ixn&type=chem&acc=D019422	MYH7|SMYD1|MYT1|STAC3|SYNPO2L|BLNK|MGLL|NEB|PGAM2|ADCY2|IGFBPL1|RCOR2|XYLT1|CCDC154|ALPK3|FADS2|CCL2|CA3|FMO1|NRAP|NRCAM|KALRN|CH25H|SLURP1|HSF2BP|CASQ1|LGSN|CSRP3|FADS1|PDZK1IP1|DLL3|SERPINB2|SYPL2|HAS3|TNNI2|EMX1|LBX2|KLK13|IL6|CXCR2	NO4
Drug	CID000000772	LMWH	3.94138123613714e-10	1.11521384742303e-05	1.02859301041626e-06	1.13145231145789e-05	22768	663	321	33	Stitch		PRSS1|ERBB3|KLK10|CEL|CTRC|CTRB2|ITGA4|F3|F5|TTR|FGF3|KLK9|PLAT|ALB|FGG|SDC1|FGFBP1|VTN|COL17A1|PNLIPRP2|TFPI2|HS3ST5|REN|APOC1|CREB3L1|TPSD1|SLPI|LRP2|TNFAIP3|CTRB1|CTRL|TNNT2|IL7R	NO2
Drug	ctd:D011285	Pregnenolone Carbonitrile	5.1784626422262e-10	4.5156360197433e-06	4.15228728836667e-07	1.53634629669567e-05	22768	1504	556	77	CTD	http://ctd.mdibl.org/detail.go?view=ixn&type=chem&acc=D011285	NUSAP1|MAP9|DDAH1|MCM2|MCM4|MCM10|HNF4A|CHRM3|CKB|S100A8|S100A9|SAA1|SAA2|ACSM3|PIK3C2G|MKI67|FGA|PLK1|ALDOB|ALDH6A1|NR0B2|FKBP5|FAM149A|FOXM1|LIPF|BIRC5|SUCNR1|AQP4|SLC2A4|LY6D|IGFALS|SLCO1A2|ASS1|AKR7A3|ELOVL3|IL1RN|ATP4A|PRLR|ACSL5|GADD45B|CYP1B1|ABCC3|GBP6|ZBTB16|SPINK1|NUF2|SMOC2|PTGIS|NEK2|SULF2|BNIP3|SULT1C2|CNTN5|NCAPD2|ADAMTS15|KYNU|ABCG5|SDS|NR4A3|STMN1|TDO2|HIF3A|LEPR|LGALS4|TFRC|ZNF75…	NO5
Drug	ctd:C006551	2-amino-2-methyl-1-propanol	5.63567752722853e-10	4.78500442091995e-06	4.399981075732e-07	1.67199280877816e-05	22768	346	556	31	CTD	http://ctd.mdibl.org/detail.go?view=ixn&type=chem&acc=C006551	NUSAP1|MECOM|CAGE1|MCM10|MKI67|FGFR3|FOLR1|ITGA8|CLDN4|CLDN7|SPAG5|TP63|PLCXD3|ATP4B|ZNF185|FSTL4|NUF2|ARHGAP11A|PTGER3|GPC3|SULT1C2|BUB1|BUB1B|DLX5|KIF11|HNF1B|TTLL2|INMT|CDC20|TACSTD2|TOP2A	NO5
Drug	ctd:D004237	Diuron	5.96811832939305e-10	1.54795586152889e-05	1.42772310734905e-06	1.71326772881886e-05	22768	1736	321	58	CTD	http://ctd.mdibl.org/detail.go?view=ixn&type=chem&acc=D004237	PIK3AP1|PLBD1|PRSS8|HK3|ESRP1|LPCAT4|SERINC2|BCL11A|SCEL|F3|TTR|IVL|S100A5|S100P|NR1I2|FCER1G|ERP27|VNN1|NQO1|SPDEF|PLAT|BIN2|VAV3|FGG|FHL2|RNF128|FXYD3|MLPH|SDC1|VCAM1|FGFBP1|GLIPR1|AMBP|RAB25|S100A16|KRT19|MUC16|LAMB3|APOBEC1|TMC4|LCN2|CDCP1|PPL|MAL2|GDA|LSR|CELF2|ANGPTL4|SLPI|TSPAN8|CYP4F3|IHH|TNNT2|FXYD2|MUC1|CTSE|TMEM40|MSLN	NO2
Drug	ctd:D015127	9,10-Dimethyl-1,2-benzanthracene	7.10280757314055e-10	1.64697412958224e-05	1.53355534510416e-06	1.84026641412499e-05	22768	1046	317	42	CTD	http://ctd.mdibl.org/detail.go?view=ixn&type=chem&acc=D015127	CDKN2A|MYH7|MYL1|CNFN|HOPX|FYCO1|NEB|ADAM8|ADCY2|RCOR2|TYMS|ACSL1|DES|NFIB|TRIM63|RAB3B|IL33|CA3|VGF|KRT8|CALB1|CAPN3|COX6A2|CLIC3|KPRP|CXCL14|SLC1A3|CITED4|TCP11L2|UNC45B|LPAR6|CPEB4|SLN|SERPINB2|CYP4F22|TNNC2|LIMCH1|TPPP3|TNNI1|ABLIM2|IL6|HSPB7	NO4
Drug	CID000003003	Betamethasone-d5	8.54507403715418e-10	2.04585510174562e-05	1.88694954141989e-06	2.45303440384585e-05	22768	1340	321	49	Stitch		SLAMF8|PRSS1|PRSS8|KLK10|CYP2C18|CYP3A5|CYP24A1|CTRC|CTRB2|SCEL|ITGA4|ITGAL|ITGAX|ITGB4|ITGB6|GJB1|NR1I2|FCER1G|CGB2|SCNN1A|AHSG|PLA2G1B|KLK9|PLAT|ALB|FGG|SDC1|ALOX5AP|VCAM1|ALPP|PLD4|LAD1|ID1|UGT1A9|PRSS33|REG1B|REN|APOC1|CRABP2|TFF1|CRP|UGT1A3|DKK1|REG3A|ALOXE3|CYP4F3|TNFAIP3|CTRB1|EPCAM	NO2
Drug	CID005288569	AC1NRBPQ	8.66933589682065e-10	1.85558328707809e-05	1.72779864423636e-06	2.24613823750726e-05	22768	137	317	15	Stitch		MYH1|MYH2|MYH6|MYH7|MYL1|MYL2|MYL3|ACTA1|ACTC1|APOBEC2|NTS|TNNC2|TNNC1|TNNI1|TNNI2	NO4
Drug	ctd:D007545	Isoproterenol	1.00071064225781e-09	1.98892523075211e-05	1.85195800216127e-06	2.59274120302577e-05	22768	1016	317	41	CTD	http://ctd.mdibl.org/detail.go?view=ixn&type=chem&acc=D007545	EPS8|MYH7|MYL1|MYL3|HOPX|SMYD1|MB|ACTA1|BCAT1|MGLL|RRAD|NEB|ADAM8|LRG1|ADRB2|NFIC|PIK3R1|DIO2|CCL2|PLAGL1|NOS1|MPP7|FMO1|MYOT|DSG2|CH25H|NFKBIZ|SEMA5A|SORBS1|ODC1|ABLIM3|ECM1|SLC5A1|HIPK3|LMOD3|CITED4|IGFBP3|TK1|IL6|HSPB7|CXCR2	NO4
Drug	ctd:C016104	sodium bichromate	1.02742723123061e-09	8.49975231197467e-06	7.81582335798713e-07	3.04817110961498e-05	22768	1614	556	80	CTD	http://ctd.mdibl.org/detail.go?view=ixn&type=chem&acc=C016104	CLDN18|TMED6|MCM2|MCM4|MCM10|RRM2|FOXA3|HNF4A|S100A8|S100A9|FBP1|PIK3C2G|A2ML1|MKI67|FGA|PDIA2|CCL3|SLC5A12|CCL20|ALDH3B1|CCL24|PSAPL1|ALDOB|GLTPD2|ALDH6A1|NR0B2|FKBP5|CPA2|CLDN7|SYBU|GATA5|AQP3|SLC2A1|SLC2A4|IFNG|IGFALS|STS|ASS1|AKR7A3|CSTA|MYBL2|CYP1B1|ABCC3|IL13RA2|GBP6|ARHGAP24|MARCKSL1|SMOC2|ARHGAP11A|SULT1C2|PYGL|TAP1|KYNU|ABCG5|WNK4|SLC27A2|PLA2G7|SYNE1|GKN2|LAMA2|REG1A|ANXA8|USH1C|S1PR1|L…	NO5
Drug	ctd:D012906	Smoke	1.12181201934933e-09	2.08097471890916e-05	1.93766850728812e-06	2.90650276093218e-05	22768	937	317	39	CTD	http://ctd.mdibl.org/detail.go?view=ixn&type=chem&acc=D012906	SERPINA3|MYL2|IL20RB|SLC24A3|MGLL|WNT4|KANK1|MAST4|PIK3R1|PKP2|FADS2|COBL|CCL2|KLK5|RAB3B|MPP7|TMSB15A|KRT8|RHOD|NRCAM|DSG2|CLIC3|CH25H|APBA2|COX7A1|STEAP4|CXCL14|ST6GAL1|SORBS1|ABLIM3|ECM1|SLC7A8|TGM1|IGFBP3|SYT14|RASEF|RORA|IL6|PDZD2	NO4
Drug	CID000005936	diisopropylfluorophosphate	1.23710702525355e-09	2.75030989485073e-05	2.5366879552824e-06	3.55136313739536e-05	22768	321	321	22	Stitch		PRSS1|PRSS8|KLK10|CEL|CTRC|CTRB2|F3|F5|PLA2G1B|KLK9|PLAT|ALB|PLA2G4F|FGG|AOAH|PON1|CPA1|TPSD1|GZMK|CTRB1|CTRL|CTSE	NO2
Drug	CID000003003	Betamethasone-d5	1.51908192315391e-09	1.18791876895893e-05	1.09233339055542e-06	4.50681224961304e-05	22768	1340	556	70	Stitch		CLDN18|TNIP3|HNF4A|HNF4G|CHRNA1|ADCY6|CKB|CKM|CKMT2|S100A9|SAA1|SAA4|KL|FCGR1A|FGA|CCL20|MMP12|CCL24|CCL25|ALDOB|FKBP5|ALOX15|COL2A1|ANXA1|IBSP|ITGA8|KLF15|APOC2|SLCO1B1|AQP3|SLC2A1|SLC2A4|IFNG|KLK4|TNFSF11|IGFALS|ASS1|B3GAT1|CTLA4|IL1RN|SLC2A12|MYB|CYP1B1|ABCC3|IL17A|GHRL|ITGA9|PTGER3|PTGIS|PTH2R|DEFB4A|UTS2|ACTL8|SULT1C2|CNTN5|PYGL|DLX5|DMP1|SDS|CHRNA6|HNF1B|LAMA2|TRIM54|REG1A|TDO2|RGN|ANXA10|T…	NO5
Drug	ctd:D003630	Daunorubicin	1.57153894193698e-09	2.68167037390161e-05	2.49699728844401e-06	4.07170024466451e-05	22768	216	317	18	CTD	http://ctd.mdibl.org/detail.go?view=ixn&type=chem&acc=D003630	CDKN2A|MYH6|MYH7|MAPT|ACTA1|TYMS|DES|PIK3R1|HRC|CCL2|NCOA2|CACNA1S|KRT8|NRAP|ANKRD1|AKR1C3|MYOM2|IL6	NO4
Drug	ctd:C487049	BXL628	1.63838642570335e-09	2.68167037390161e-05	2.49699728844401e-06	4.24489539035481e-05	22768	17	317	7	CTD	http://ctd.mdibl.org/detail.go?view=ixn&type=chem&acc=C487049	MYL1|ACTA1|ACTC1|DES|TNNC2|TNNI2|TNNT3	NO4
Drug	ctd:D004317	Doxorubicin	1.93908726018111e-09	2.99752505811699e-05	2.79110065689068e-06	5.02398118240323e-05	22768	1767	317	57	CTD	http://ctd.mdibl.org/detail.go?view=ixn&type=chem&acc=D004317	CDKN2A|MYH6|MYH7|MYL1|MYL2|MYL3|CYP2J2|MAPT|MYT1|MB|ACTA1|MYOZ2|ACTC1|BCAT1|WNT4|VIT|ADAM8|PGAM2|TTN|TYMS|XYLT1|ACSL1|DES|CSRNP1|KANK1|ADRB2|NFIB|PIK3R1|GPC4|TRIM63|HRC|CCL2|HSD17B3|HS3ST1|RAB3B|CA3|NCOA2|NRAP|COX6A2|CAPN6|TLX3|CH25H|SORBS1|ODC1|TERT|TCAP|THBD|IGFBP3|ANKRD1|SERPINB2|AKR1C3|MYOM2|TNNC1|RNF39|ATP2A1|ENO3|IL6	NO4
Drug	CID000000899	N-acetylhexosamine	3.96722433531431e-09	8.23185845174001e-05	7.59247393292453e-06	0.000113887	22768	472	321	26	Stitch		PRSS1|ERBB3|SPN|CLEC7A|ITGA4|CHIT1|ITGAL|ITGAX|F3|F5|LILRB1|ITGB4|ITGB6|FCGR3B|AHSG|FGG|ALPP|AMBP|VTN|PNLIPRP2|REN|EPHA2|SLPI|REG3A|EPCAM|IL7R	NO2
Drug	CID000004784	phenylmethylsulfonyl fluoride	7.25493331048666e-09	0.000127396	1.17500610931723e-05	0.000208267	22768	263	321	19	Stitch		PRSS1|AADAC|KLK10|CEL|SPN|CTRC|CTRB2|TTR|PLA2G1B|KLK9|PLAT|ALB|FGG|REN|GZMK|SLPI|CTRB1|CTRL|CTSE	NO2
Drug	CID005311082	CID5311082	7.28351132545799e-09	0.000127396	1.17500610931723e-05	0.000209088	22768	43	321	9	Stitch		F3|SULT1E1|PLAT|FGG|VTN|CREB3L1|CRP|LSR|MPZL2	NO2
Drug	ctd:D014118	Toxins, Biological	7.68154690603623e-09	0.000127396	1.17500610931723e-05	0.000220514	22768	632	321	30	CTD	http://ctd.mdibl.org/detail.go?view=ixn&type=chem&acc=D014118	ERBB3|SPI1|SPN|ITGA4|F3|ITGB6|GJB3|GJB5|FCER1G|CIITA|FGF3|VAV3|PLEK|SFN|VTN|KRT19|TFPI2|SLA|TFF2|MST1R|CD2|DKK1|CSF3R|EPHA2|SLPI|TNFAIP3|IHH|CD180|EPCAM|IL7R	NO2
Drug	ctd:D019324	beta-Naphthoflavone	8.05484648427269e-09	0.000127396	1.17500610931723e-05	0.00023123	22768	828	321	35	CTD	http://ctd.mdibl.org/detail.go?view=ixn&type=chem&acc=D019324	AADAC|CD52|PRSS8|CYP2C18|SLCO2B1|DDC|ITGB6|SULT1E1|NR1I2|VNN1|PITX1|NQO1|PLA2G1B|ALB|FHL2|HSPA1B|VCAM1|SFN|KRT19|GPX2|ID1|UGT1A9|LAMB3|RUNX3|SLC44A4|TFF1|UGT1A3|DKK1|LMO7|TSPAN8|LRP2|SLC13A5|CYP4F3|IHH|EPCAM	NO2
Drug	CID000000774	histamine	8.18619924978036e-09	0.000127396	1.17500610931723e-05	0.000235001	22768	560	321	28	Stitch		AADAC|KLK10|SPN|CEACAM6|ITGAX|F3|DDC|FAT1|FCER1G|FCGR3B|UCP2|PLA2G1B|KLK9|CCR7|ALB|VCAM1|ALPP|FOXL1|RAB25|WAS|PRSS33|REN|LCP2|TPSD1|ALOXE3|TNFAIP3|IHH|MUC1	NO2
Drug	ctd:D003999	Dichloroacetic Acid	8.90027433263735e-09	0.000130343	1.2136695141279e-05	0.000230597	22768	967	317	38	CTD	http://ctd.mdibl.org/detail.go?view=ixn&type=chem&acc=D003999	CDKN2A|MYH2|XIRP1|IL20RB|MGLL|RAET1E|ANKLE1|PALMD|NEB|LRG1|RCOR2|PLIN2|ACSL1|MYOZ1|ZNF608|APOBEC2|VSIG10L|CCL2|NOS1|NPNT|KRT8|CAPN3|SLURP1|CXCL14|RALGAPA2|TGM1|MOXD1|PDZK1IP1|BNIPL|CYP4F22|TNNT3|HBE1|IL6|HSPB7|SYNGR4|CXCR2|MYBPC1|MYBPC2	NO4
Drug	CID000054454	simvastatin	9.1182194578007e-09	0.00013014	1.20032189815062e-05	0.000261757	22768	390	321	23	Stitch		SLAMF8|CEL|CYP3A5|SLCO2B1|F3|NR1I2|CIITA|NPC1L1|PLAT|CCR7|FGG|VCAM1|ALPP|LAD1|PON1|REN|APOC1|TFF2|CRP|LRP2|TNFAIP3|FUT2|PIK3R5	NO2
Drug	CID003036914	urochloralic acid	9.19883016661919e-09	0.00013014	1.20032189815062e-05	0.000264071	22768	59	321	10	Stitch		CYP3A5|CTRC|CTRB2|CEACAM6|UGT2B4|ALPP|AMBP|UGT1A9|UGT1A3|CTRB1	NO2
Drug	CID006398969	B0683	9.78198591171612e-09	0.000136093	1.26720736493327e-05	0.000253441	22768	117	317	13	Stitch		MYH1|MYH2|MYH6|MYH7|MYL1|MYL2|MYL3|ACTA1|ACTC1|MYO18B|TNNC2|TNNC1|MYBPC2	NO4
Drug	ctd:C004312	glycidol	1.05035071630385e-08	0.000139172	1.29588270041507e-05	0.000272135	22768	466	317	25	CTD	http://ctd.mdibl.org/detail.go?view=ixn&type=chem&acc=C004312	CDKN2A|MYH1|DDIT4L|BLNK|PALMD|TRDN|NFIC|ALPK3|PKP2|GPC2|FMO1|CALB1|DSG2|CAPN6|CH25H|CASQ1|NFKBIZ|SEMA5A|TEX15|ECM1|TGM1|CITED4|IGFBP3|SYPL2|TNNC2	NO4
Drug	CID000039042	bezafibrate	1.15494084296051e-08	0.000155654	1.43564025382935e-05	0.000331549	22768	242	321	18	Stitch		KLK10|AKR1C4|F3|F5|TTR|UCP2|KLK9|PLAT|ALB|FGG|ABCG8|PON1|APOC1|CREB3L1|PPL|CRP|TNFAIP3|MUC1	NO2
Drug	ctd:D003520	Cyclophosphamide	1.20024266178647e-08	0.000155654	1.43564025382935e-05	0.000344554	22768	607	321	29	CTD	http://ctd.mdibl.org/detail.go?view=ixn&type=chem&acc=D003520	CYP2C18|CEL|CYP3A5|REG3G|PHLDA2|F3|CD84|S100P|GJB1|NR1I2|FCER1G|KLF5|SNX10|NQO1|UPK2|HSPA1B|ALOX5AP|VCAM1|SFN|WAS|PON1|XIST|LCN2|RUNX3|CRABP2|CD2|SLPI|REG3A|TNFAIP3	NO2
Drug	CID000005408	NSC9700	1.23004852610314e-08	0.000151323	1.40902606541923e-05	0.000318693	22768	578	317	28	Stitch		MYH1|MYH2|MYH6|MYH7|CYP2J2|CYP26A1|WNT4|ADCY2|SERPINB3|SERPINB4|KLK5|HSD17B3|CA3|NCOA2|CH25H|SLURP1|ODC1|TERT|CBS|LDHC|IGFBP3|AKR1C3|CYP4F22|HAS3|KLK13|CYP4F11|IL6|PDZD2	NO4
Drug	CID000002783	clenbuterol	1.25082401885994e-08	0.000151323	1.40902606541923e-05	0.000324076	22768	142	317	14	Stitch		MYF6|MYH1|MYH2|MYH6|MYH7|MYL1|MYL2|MYL3|ADCY2|ADRB2|SCN4A|MYO18B|SLURP1|IL6	NO4
Drug	ctd:D008713	Methimazole	1.39546984898692e-08	0.000161788	1.50646784655842e-05	0.000361552	22768	438	317	24	CTD	http://ctd.mdibl.org/detail.go?view=ixn&type=chem&acc=D008713	CDKN2A|MYH6|SMYD1|MYT1|ACTA1|ACTC1|MGLL|PALMD|NFIB|NFIC|CCL2|PLAGL1|CA3|NCOA2|FMO1|CALB1|RDH12|MSI1|LDHC|IGFBP3|DLL3|SERPINB2|ATP2A1|IL6	NO4
Drug	CID009543487	C4 m	1.420285740506e-08	0.000176823	1.63088571010824e-05	0.000407721	22768	79	321	11	Stitch		PRSS1|CTRC|CTRB2|F3|F5|PLAT|FGG|PLEK|VTN|LRP2|CTRB1	NO2
Drug	ctd:C046012	pentanal	1.49527978189347e-08	0.000166426	1.54964815476312e-05	0.000387412	22768	1530	317	50	CTD	http://ctd.mdibl.org/detail.go?view=ixn&type=chem&acc=C046012	CYP2J2|MAPT|MYT1|CYP26A1|HMGB3|FAM25A|CHI3L2|NEB|RCOR2|SMPX|TLX2|ITPR2|KIAA0319|HMSD|CSRNP1|LHX2|ADRB2|ANKRD34B|MYOZ1|CCL2|DLX6|GPC2|KLK5|ALDH1A3|RAB3B|UTRN|IL33|VGF|NCOA2|TMSB15A|NECAB2|MYOT|CAMK2N2|FSD1|SORBS1|ODC1|ABLIM3|GCOM1|EEF1A2|MOXD1|CITED4|IGFBP3|TCP11L2|DMKN|SLN|SYPL2|PRDM13|CYP4F22|DMRTA2|IL6	NO4
Drug	CID000003910	Leupeptin hydrochloride	1.58839967129547e-08	0.000184879	1.7051927986132e-05	0.000455982	22768	276	321	19	Stitch		PRSS1|PRSS8|KLK10|CTRC|CTRB2|TTR|DDC|PLA2G1B|KLK9|PLAT|ALB|TFEC|REN|TPSD1|SLPI|CTRB1|CTRL|CTSE|MSLN	NO2
Drug	ctd:C101814	perfluoro-n-undecanoic acid	1.60379717708421e-08	0.000184879	1.7051927986132e-05	0.000460402	22768	402	321	23	CTD	http://ctd.mdibl.org/detail.go?view=ixn&type=chem&acc=C101814	ABI3|CYP2C18|ITGB6|GJB1|TINAG|VNN1|KCNK1|AHSG|ALB|FGG|SPINK5|FGFBP1|AMBP|VTN|COL17A1|KRT19|CORO2A|SLA|TFF2|MAL2|ANGPTL4|TM4SF4|GALNT5	NO2
Drug	CID000019920	LS109	1.66868979787524e-08	0.00018549	1.71082421527159e-05	0.000479031	22768	338	321	21	Stitch		AADAC|SPI1|ITGA4|ITGAX|TTR|FCER1G|FCGR3B|BTK|ALB|VCAM1|SPINK5|COL17A1|WAS|PRSS33|LCP2|PPL|CRP|TPSD1|CD2|PIK3R5|IL7R	NO2
Drug	4548_UP	Tinidazole [19387-91-8]; Up 200; 16.2u	2.06287992030841e-08	0.000216195	1.99402689459257e-05	0.000592191	22768	196	321	16	Broad Institute CMAP Up	https://www.broadinstitute.org/cmap/	PLBD1|CYP3A5|AKR1C4|B3GNT3|F5|SULT1E1|CD84|ATP2C2|AHSG|FGF3|UPK2|FGG|IRF8|SIX3|FUT2|PIK3R5	NO2
Drug	CID000123880	BAEE	2.08384041654569e-08	0.000216195	1.99402689459257e-05	0.000598208	22768	64	321	10	Stitch		PRSS1|CTRC|CTRB2|F5|FGG|LY86|PPL|TPSD1|CTRB1|CTRL	NO2
Drug	ctd:C031721	naphthalene	2.30871117232259e-08	0.000225472	2.07958977652682e-05	0.000662762	22768	410	321	23	CTD	http://ctd.mdibl.org/detail.go?view=ixn&type=chem&acc=C031721	CYP3A5|S100A14|F3|TTR|GJB3|GJB5|NQO1|AHSG|PLAT|ALB|HSPA1B|MLPH|SFN|SPINK5|KRT19|PON1|TFF1|TFF2|ANGPTL4|SLPI|REG3A|ALOXE3|MUC1	NO2
Drug	ctd:C042720	mercuric bromide	2.31814097080358e-08	0.000225472	2.07958977652682e-05	0.000665469	22768	1076	321	40	CTD	http://ctd.mdibl.org/detail.go?view=ixn&type=chem&acc=C042720	PRSS8|S100A14|ESRP1|PERP|GPR87|BCL11A|ITGA4|PHLDA2|F3|F5|TTR|ITGB6|CAMK2N1|ERP27|DQX1|KLF5|KCNK1|NQO1|SCNN1A|VCAM1|SFN|GLIPR1|AMBP|DOCK8|TFPI2|ID1|PAPLN|GPRC5A|SIX3|PPL|MAL2|OVOL1|SLC16A3|LMO7|EPHA2|ELF3|MPZL2|EPCAM|PIK3R5|TMEM40	NO2
Drug	CID000002095	AC1L1CWO	2.41837178020882e-08	0.000228093	2.10376359680165e-05	0.000694242	22768	35	321	8	Stitch		PRSS1|CTRC|CTRB2|CHIT1|PRSS33|SLC6A3|FUT2|CTRB1	NO2
Drug	ctd:C006551	2-amino-2-methyl-1-propanol	2.50072346501876e-08	0.000228923	2.11141966206746e-05	0.000717883	22768	346	321	21	CTD	http://ctd.mdibl.org/detail.go?view=ixn&type=chem&acc=C006551	PRSS8|RIBC2|ESRP1|PERP|F5|EHF|KCNK1|RAB25|AGR2|LAMB3|SLC39A4|CDCP1|PPL|TSPAN1|MAL2|NOX1|SLPI|TSPAN8|LRP2|EPCAM|MSLN	NO2
Drug	CID002770087	AC1MCHYW	2.92099448625466e-08	0.000254506	2.34738402003273e-05	0.00083853	22768	8	321	5	Stitch		PRSS1|CEL|CTRC|CTRB2|CTRB1	NO2
Drug	CID000005538	9cRA	2.94373583868667e-08	0.000254506	2.34738402003273e-05	0.000845058	22768	1735	321	54	Stitch		ERBB3|CYP2C18|SPI1|SPN|CYP3A5|CYP24A1|CLEC7A|CEACAM6|AKR1C4|SCEL|ITGA4|ITGAL|ITGAX|TTR|TGM5|IVL|HOXA6|GJB5|NR1I2|CGB2|UCP2|NQO1|SCNN1A|UGT2B4|AHSG|PLA2G1B|FGF3|PLAT|CCR7|ALB|PLEK|ABCG8|ALPP|AMBP|KRT19|RBP3|UGT1A9|GPRC5A|SIX3|LCP2|CRABP2|ZIC2|UGT1A3|CORO1A|TSPAN8|LRP2|IFNE|ELF3|CYP4F3|TNFAIP3|IHH|PIK3R5|HCK|MIA	NO2
Drug	CID005287454	1 PI	3.07144887389769e-08	0.000258371	2.38302926548598e-05	0.000881721	22768	36	321	8	Stitch		PRSS1|CTRC|CTRB2|ALB|CRP|SLPI|CTRB1|CTRL	NO2
Drug	CID000004873	K-Cl	3.22839801910904e-08	0.000345503	3.21709862604216e-05	0.000836446	22768	567	317	27	Stitch		MYH1|MYH2|MYH6|MYH7|MYL1|MYL2|MYL3|MB|ACTA1|ACTC1|TRDN|ADCY2|SMPX|ADRB2|MYO18B|NOS1|CACNA1B|KRT1|CACNA1S|CALB1|CASQ1|TERT|LDHC|WNT10A|TNNC2|TNNC1|ATP2A1	NO4
Drug	CID000000304	epicholesterol	3.31993757446219e-08	0.000271925	2.50803810394964e-05	0.000953054	22768	636	321	29	Stitch		ERBB3|CEL|CYP3A5|TTR|IVL|NR1I2|UCP2|NPC1L1|ATP2C2|UGT2B4|PLA2G1B|ALB|FGG|SDC1|ABCG8|VCAM1|PNLIPRP2|PON1|APOBEC1|REN|APOC1|TFF1|TFF2|CRP|LSR|LRP2|SLC13A5|FUT2|IHH	NO2
Drug	ctd:C031618	sodium nitrate	3.51362600038138e-08	0.000357396	3.32784403682424e-05	0.000910345	22768	37	317	8	CTD	http://ctd.mdibl.org/detail.go?view=ixn&type=chem&acc=C031618	MYH6|MYL2|MYL3|MB|MYOZ2|ACTC1|CASQ1|LDHC	NO4
Drug	ctd:C548651	2-(1'H-indolo-3'-carbonyl)thiazole-4-c	3.59641950793464e-08	0.000357396	3.32784403682424e-05	0.000931796	22768	807	317	33	CTD	http://ctd.mdibl.org/detail.go?view=ixn&type=chem&acc=C548651	HOPX|DDIT4L|PNLDC1|VIT|LRRC4|CSRNP1|HOXB5|ADRB2|ZNF608|NFIC|COBL|CCL2|FLRT3|HS3ST1|RAB3B|IL33|VGF|CRCT1|FMO1|GPR19|UBL3|CH25H|STEAP4|SHOX2|NFKBIZ|ARTN|SLC1A3|PPP1R3C|THBD|IGFBP3|EGR3|UNC45B|PDZD2	NO4
Drug	CID000008222	eicosane	3.76558282441945e-08	0.000299301	2.76054056642953e-05	0.00108099	22768	107	321	12	Stitch		SPN|ITGA4|ITGAL|ITGAX|PTK6|SULT1E1|FCGR3B|VCAM1|VTN|CD2|NOX1|CD37	NO2
Drug	ctd:D015474	Isotretinoin	3.84650512617763e-08	0.000299301	2.76054056642953e-05	0.00110422	22768	799	321	33	CTD	http://ctd.mdibl.org/detail.go?view=ixn&type=chem&acc=D015474	CD52|PRSS8|CEACAM5|CEL|HLA-DQB2|ITGA4|PHLDA2|DDC|NR1I2|KCNK1|SCNN1A|PLAT|ALB|RNF128|COL17A1|KRT19|FA2H|AGR2|GPX2|TRIM31|APOC1|LCN2|LCP2|CRABP2|SLA|TFF2|CD2|CELF2|CD37|CYP4F3|TRAF3IP3|MUC1|PCDH1	NO2
Drug	ctd:C501413	tesaglitazar	4.50956638881632e-08	0.000432688	4.02890881268421e-05	0.00116838	22768	502	317	25	CTD	http://ctd.mdibl.org/detail.go?view=ixn&type=chem&acc=C501413	XIRP1|CYP26A1|SLC24A3|MGLL|RCOR2|PLIN2|SMPX|S100A1|ACSL1|QRFPR|CCL2|ALCAM|IL33|SH3BP5|FMO1|CH25H|STEAP4|SORBS1|ODC1|LMOD2|CBS|CSRP3|SLC5A1|TGM1|IL6	NO4
Drug	ctd:D004054	Diethylstilbestrol	5.09006396431328e-08	0.000472106	4.39594890837977e-05	0.00131878	22768	1305	317	44	CTD	http://ctd.mdibl.org/detail.go?view=ixn&type=chem&acc=D004054	SERPINA3|MAPT|SPRR2B|SPRR2D|ACTA1|DDIT4L|BLNK|BCAT1|SLC24A3|WNT4|VIT|LRG1|TYMS|CKS1B|COCH|SATB1|SPINK7|DIO2|PKP2|CCL2|ENDOU|CAPN5|DLX6|ALCAM|FOXE1|NCOA2|KRT1|KRT8|FMO1|CALB1|UBL3|CLIC3|CXCL14|NFKBIZ|ODC1|ECM1|IGFBP3|EGR3|SERPINB2|AKR1C3|RORA|TPPP3|ENO2|IL6	NO4
Drug	ctd:C500085	muraglitazar	7.83592822364894e-08	0.000703342	6.54906659182325e-05	0.00203021	22768	444	317	23	CTD	http://ctd.mdibl.org/detail.go?view=ixn&type=chem&acc=C500085	XIRP1|CYP26A1|MGLL|FTCD|RCOR2|PLIN2|SMPX|S100A1|ACSL1|QRFPR|CCL2|ALCAM|IL33|FMO1|CH25H|STEAP4|SORBS1|LMOD2|CBS|CSRP3|TGM1|IGFBP3|ANKRD1	NO4
Drug	ctd:D000447	Aldehydes	1.04218408007084e-07	0.000906217	8.43810854079857e-05	0.00270019	22768	720	317	30	CTD	http://ctd.mdibl.org/detail.go?view=ixn&type=chem&acc=D000447	CYP2J2|MAPT|CYP26A1|HMGB3|FAM25A|NEB|RCOR2|TLX2|KIAA0319|HMSD|ADRB2|ANKRD34B|CCL2|ALDH1A3|RAB3B|VGF|NECAB2|SORBS1|ABLIM3|GCOM1|EEF1A2|PLEKHG4B|MOXD1|CITED4|IGFBP3|DMKN|SLN|SYPL2|PRDM13|IL6	NO4
Drug	4167_UP	Tolmetin sodium salt dihydrate [64490-	1.14159114424138e-07	0.000962575	8.96287422913636e-05	0.00295775	22768	196	317	15	Broad Institute CMAP Up	https://www.broadinstitute.org/cmap/	KLF8|ATP10B|CHI3L2|ADAM8|MYOZ1|FOXG1|ALOX15B|CALB1|KALRN|SEMA5A|ST6GAL1|PPP1R1A|PDZK1IP1|SMARCD3|KLK13	NO4
Drug	CID000024584	MgCl2	1.41652135262115e-07	0.00115926	0.000107943	0.00367007	22768	354	317	20	Stitch		MYH1|MYH2|PRSS3|MYH6|MYH7|MYL1|MYL2|MYL3|ACTA1|ACTC1|ADCY2|TYMS|FADS2|MYO18B|KRT1|TNNC2|TNNC1|TNNI1|TNNI2|ATP2A1	NO4
Drug	CID000007812	4-chloroaniline	1.69305754373204e-07	0.00134566	0.000125299	0.00438654	22768	202	317	15	Stitch		MYH1|SERPINA3|MYH2|MYH6|MYH7|MYL1|MYL2|MYL3|ACTC1|TYMS|ALOX15B|KRT1|TERT|TNNC1|ATP2A1	NO4
Drug	ctd:D004051	Diethylhexyl Phthalate	1.74100807177566e-07	0.00134566	0.000125299	0.00451078	22768	1655	317	50	CTD	http://ctd.mdibl.org/detail.go?view=ixn&type=chem&acc=D004051	CDKN2A|MYH1|MYH2|MYH6|MYL1|MYL2|MYL3|CYP2J2|MAPT|HOPX|CYP26A1|ACTA1|MGLL|ACTN2|WNT4|CMYA5|ONECUT1|TRDN|LRG1|ACSL1|CKS1B|TMEM184A|MYOZ1|SCN4A|FADS2|GPC2|HSD17B3|DMRT1|CACNA1B|GPR19|MYOT|NRCAM|DSG2|NGB|STEAP4|CASQ1|ODC1|CBS|CSRP3|MOXD1|XIRP2|ZIC5|ANKRD1|MYOM2|TNNC2|TNNC1|TNNI2|IL6|SMC1B|MYBPC2	NO4
Drug	CID000101437	4-acetamidophenoxyacetic acid	2.30304418052032e-07	0.0188724	0.00188595	0.00286752	22768	4	89	3	Stitch		APOA1|APOA2|APOA4	NO3
Drug	CID000004823	pimobendan	2.36998120937058e-07	0.0017823	0.000165956	0.00614038	22768	32	317	7	Stitch		MYH6|TNNC2|TNNC1|TNNI1|TNNI2|ENO3|IL6	NO4
Drug	CID000005470	AC1L1KF5	3.02939830793991e-07	0.0188724	0.00188595	0.0037719	22768	113	89	7	Stitch		CYP19A1|APOA1|APOA2|APOA4|APOB|AKR1C1|AKR1C2	NO3
Drug	ctd:C006703	benzo(b)fluoranthene	3.16512099967098e-07	0.00231763	0.000215803	0.00820051	22768	1539	317	47	CTD	http://ctd.mdibl.org/detail.go?view=ixn&type=chem&acc=C006703	THSD4|CDKN2A|SERPINA3|MYL1|MYL2|CNFN|DDIT4L|MYOZ2|SLC24A3|MGLL|PALMD|CMYA5|PGAM2|TTN|MBOAT2|TNFSF4|CSRNP1|CKS1B|HOXB5|COBL|ENDOU|CAPN5|FLRT3|UTRN|HOMER3|CA3|FMO1|NRCAM|NGB|COX7A1|SMC4|STEAP4|RALGAPA2|ECM1|PPP1R3C|THBD|MOXD1|IGFBP3|ASF1B|TK1|PDZK1IP1|LPAR6|SLN|RNF39|KLK13|ENO3|CXCR2	NO4
Drug	ctd:D012838	Silymarin	3.47813053518851e-07	0.00248153	0.000231064	0.00901149	22768	185	317	14	CTD	http://ctd.mdibl.org/detail.go?view=ixn&type=chem&acc=D012838	MYL1|MAPT|MB|ACTA1|ACSL1|CCL2|COX6A2|COX7A1|EEF1A2|TNNC1|TNNI2|ATP2A1|ENO3|IL6	NO4
Drug	CID000486033	SM-2	3.68565322217661e-07	0.00256385	0.000238729	0.00954916	22768	87	317	10	Stitch		MYH1|MYH2|MYH6|MYH7|MYL1|MYL2|MYL3|ACTC1|DES|MYBPC1	NO4
Drug	CID000071655	virus Tat	4.99345286090529e-07	0.0207386	0.00207245	0.00621735	22768	17	89	4	Stitch		APOA1|APOA2|APOA4|APOB	NO3
Drug	ctd:C036006	oxcarbazepine	8.08374081184954e-07	0.0251798	0.00251627	0.0100651	22768	19	89	4	CTD	http://ctd.mdibl.org/detail.go?view=ixn&type=chem&acc=C036006	CYP19A1|CBR1|AKR1C1|AKR1C2	NO3
Drug	CID000133374	DPybPC	1.1450076332443e-06	0.0285324	0.0028513	0.0142565	22768	6	89	3	Stitch		APOA1|APOA2|APOA4	NO3
Drug	ctd:C006012	fenofibric acid	1.66078064056489e-06	0.0302252	0.00302046	0.0206784	22768	51	89	5	CTD	http://ctd.mdibl.org/detail.go?view=ixn&type=chem&acc=C006012	APOA1|APOA2|CBR1|AKR1C1|AKR1C2	NO3
Drug	CID000004042	A19457	1.96342097849624e-06	0.0302252	0.00302046	0.0244466	22768	149	89	7	Stitch		HOXA11|IGFBP1|CYP19A1|APOA1|APOA2|APOA4|APOB	NO3
Drug	CID000035455	feprazone	2.18329290926738e-06	0.0302252	0.00302046	0.0271842	22768	24	89	4	Stitch		APOA1|APOA2|APOA4|APOB	NO3
Drug	CID000012437	T mu	2.18329290926738e-06	0.0302252	0.00302046	0.0271842	22768	24	89	4	Stitch		APOA1|APOA2|APOA4|APOB	NO3
Drug	CID000166558	avasimibe	2.65943539303201e-06	0.0331352	0.00331126	0.0331126	22768	56	89	5	Stitch		MTTP|APOA1|APOA2|APOA4|APOB	NO3
Drug	CID000009904	nandrolone	3.17062675998883e-06	0.0359131	0.00358886	0.0394775	22768	58	89	5	Stitch		CYP19A1|APOA1|APOA2|APOA4|APOB	NO3
Drug	CID000165707	Nebeldose	3.75598858807322e-06	0.0381673	0.00381413	0.0467658	22768	60	89	5	Stitch		SERPINA1|APOA1|APOA2|APOA4|APOB	NO3
Drug	CID000000303	sodium cholate	4.41175962253567e-06	0.0381673	0.00381413	0.0549308	22768	408	89	10	Stitch		CACNA1E|BAAT|MTTP|APOA1|APOA2|APOA4|APOB|AKR1C1|AKR1C2|ACOX2	NO3
Drug	ctd:D004092	20-alpha-Dihydroprogesterone	4.76829664737351e-06	0.0381673	0.00381413	0.0593701	22768	9	89	3	CTD	http://ctd.mdibl.org/detail.go?view=ixn&type=chem&acc=D004092	MAL|AKR1C1|AKR1C2	NO3
Drug	ctd:D004809	Ephedrine	4.76829664737351e-06	0.0381673	0.00381413	0.0593701	22768	9	89	3	CTD	http://ctd.mdibl.org/detail.go?view=ixn&type=chem&acc=D004809	APOA1|APOA2|APOB	NO3
Drug	CID000031207	1,2,3-trioleoylglycerol	4.9013048965216e-06	0.0381673	0.00381413	0.0610261	22768	111	89	6	Stitch		MTTP|APOA1|APOA2|APOA4|APOB|UPK3A	NO3
Drug	CID000071388	Exosurf	6.50052147551282e-06	0.0451905	0.00451597	0.080938	22768	67	89	5	Stitch		MTTP|APOA1|APOA2|APOA4|APOB	NO3
Drug	CID005310993	acipimox	7.51829432207949e-06	0.0451905	0.00451597	0.0936103	22768	69	89	5	Stitch		MTTP|APOA1|APOA2|APOA4|APOB	NO3
Drug	ctd:C095105	bexarotene	8.05507646487572e-06	0.0451905	0.00451597	0.100294	22768	437	89	10	CTD	http://ctd.mdibl.org/detail.go?view=ixn&type=chem&acc=C095105	SERPINA1|IGFBP1|APOA2|C4BPA|APOB|CLDN3|CPS1|CBR1|AKR1C1|KNG1	NO3
Drug	ctd:C076029	olanzapine	8.06388907426855e-06	0.0451905	0.00451597	0.100403	22768	121	89	6	CTD	http://ctd.mdibl.org/detail.go?view=ixn&type=chem&acc=C076029	MAL|KCNH2|APOA1|APOA4|APOB|KNG1	NO3
Drug	ctd:C412815	GW 4064	8.21714919886728e-06	0.0451905	0.00451597	0.102312	22768	438	89	10	CTD	http://ctd.mdibl.org/detail.go?view=ixn&type=chem&acc=C412815	ADH7|IGFBP1|BAAT|WSCD2|APOA1|CCL7|APOB|HOMER2|KNG1|CDH17	NO3
Drug	CID000004677	NSC759269	9.24850337090312e-06	0.0451905	0.00451597	0.115153	22768	34	89	4	Stitch		APOA1|APOA2|APOA4|APOB	NO3
Drug	CID000000967	orotic acid	9.28198500900574e-06	0.0451905	0.00451597	0.11557	22768	124	89	6	Stitch		MTTP|APOA4|APOB|CPS1|ACOX2|MSMB	NO3
Drug	ctd:D004101	Dihydroxydihydrobenzopyrenes	9.31335040568807e-06	0.0451905	0.00451597	0.115961	22768	11	89	3	CTD	http://ctd.mdibl.org/detail.go?view=ixn&type=chem&acc=D004101	CBR1|AKR1C1|AKR1C2	NO3
Drug	CID000064792	furoyl saccharin	9.31335040568807e-06	0.0451905	0.00451597	0.115961	22768	11	89	3	Stitch		SERPINA1|APOA1|APOA2	NO3
Drug	CID000001070	11-cis-retinal	9.43019265937366e-06	0.0451905	0.00451597	0.117415	22768	189	89	7	Stitch		ADH7|RDH8|RBP2|APOA1|APOA2|APOA4|APOB	NO3
Drug	CID000004542	H088	1.13354462046828e-05	0.0519614	0.0051926	0.141138	22768	75	89	5	Stitch		IGFBP1|APOA1|APOA2|APOA4|APOB	NO3
Drug	CID005280459	quercitrin	1.16772061632661e-05	0.0519614	0.0051926	0.145393	22768	36	89	4	Stitch		PTGR1|CBR1|AKR1C1|AKR1C2	NO3
Drug	ctd:C001209	fenamic acid	1.23826608092496e-05	0.0528966	0.00528606	0.154177	22768	12	89	3	CTD	http://ctd.mdibl.org/detail.go?view=ixn&type=chem&acc=C001209	HAVCR1|AKR1C1|AKR1C2	NO3
Drug	ctd:D014580	Ursodeoxycholic Acid	1.27364613408069e-05	0.0528966	0.00528606	0.158582	22768	276	89	8	CTD	http://ctd.mdibl.org/detail.go?view=ixn&type=chem&acc=D014580	IGFBP1|KRT18|APOA1|C4BPA|FGL1|AKR1C1|AKR1C2|CDH17	NO3
Drug	CID000007510	beta-pyridylcarbinol	1.45458968338461e-05	0.0553685	0.00553308	0.181111	22768	38	89	4	Stitch		APOA1|APOA2|APOA4|APOB	NO3
Drug	CID000005857	lynestrenol	1.45458968338461e-05	0.0553685	0.00553308	0.181111	22768	38	89	4	Stitch		APOA1|APOA2|APOA4|APOB	NO3
Drug	DB07768	(10ALPHA,13ALPHA,14BETA,17ALPHA)-17-HY	1.51092180397121e-05	0.0553685	0.00553308	0.188125	22768	2	89	2	Drug Bank	http://www.drugbank.ca/drugs/DB07768	AKR1C1|AKR1C2	NO3
Drug	ctd:C058216	perilla seed oil	1.51092180397121e-05	0.0553685	0.00553308	0.188125	22768	2	89	2	CTD	http://ctd.mdibl.org/detail.go?view=ixn&type=chem&acc=C058216	APOA1|APOA2	NO3
Drug	CID000005410	NSC98537	1.59836145611608e-05	0.0554403	0.00554025	0.199012	22768	473	89	10	Stitch		ADH7|SEMG2|IGFBP1|CYP19A1|TRPM8|APOA1|CLDN3|AKR1C1|AKR1C2|MSMB	NO3
Drug	CID000082755	hydroxytyrosol	1.61600161393518e-05	0.0554403	0.00554025	0.201208	22768	39	89	4	Stitch		APOA1|APOA2|APOA4|APOB	NO3
Drug	CID000005694	Wy-14,643	1.64636807597681e-05	0.0554403	0.00554025	0.204989	22768	286	89	8	Stitch		CYP19A1|BAAT|RBP2|MTTP|APOA1|APOA2|APOB|ACOX2	NO3
Drug	CID000008956	20 alpha-dihydroprogesterone	1.79021060102394e-05	0.0586976	0.00586577	0.222899	22768	40	89	4	Stitch		CYP19A1|CBR1|AKR1C1|AKR1C2	NO3
Drug	CID000003157	doxazosin	1.86066022485227e-05	0.0594432	0.00594028	0.231671	22768	83	89	5	Stitch		KCNH2|APOA1|APOA2|APOA4|APOB	NO3
Drug	CID000039941	benoxaprofen	1.97784029439073e-05	0.0604342	0.0060393	0.246261	22768	41	89	4	Stitch		APOA1|APOA2|APOA4|APOB	NO3
GeneFamily	471	CD molecules|C-type lectin domain fami	4.71444157576699e-25	1.57552779944162e-21	2.32421969685313e-22	2.32421969685313e-22	18080	394	1713	108	genenames.org	http://www.genenames.org/cgi-bin/genefamilies/set/471	CCR2|MME|MRC1|ANPEP|PI16|IFITM1|FAS|MSR1|SLAMF7|TNFSF10|NCAM1|TNFRSF11A|TNFRSF10B|TNFRSF17|CXCR5|NGFR|CD1C|CD1D|CD3E|CD4|CD7|CD8A|CD14|CD19|MS4A1|CD22|CD27|CD36|CD38|CD44|TREM1|CD48|CD53|CD69|CD79A|CD79B|PDGFRA|ENPP3|CD163|ABCB1|JAM2|ABCG2|CR1|CR2|CSF1R|CSF2RB|FCRL5|PRNP|FCRL2|CD55|SIRPA|PTPRC|MRC2|CD302|DPP4|PLXNC1|CD96|EVI2B|TLR8|CD209|TNFRSF12A|FCER2|FCGR2A|FCGR2B|FCGR3A|FGFR1|FGFR2|FGFR4|CLEC…	NO1
GeneFamily	542	Endogenous ligands	4.04738951711043e-21	6.7630222974379e-18	9.9768151596772e-19	1.99536303193544e-18	18080	237	1713	74	genenames.org	http://www.genenames.org/cgi-bin/genefamilies/set/542	UCN2|ADM|AGT|AMH|AREG|RSPO2|BMP2|BMP4|BMP5|BMP6|BMP7|APLN|C3|CALCA|CXCL16|PENK|CNTN1|PPBP|CSF3|CTSG|PYY|PTN|RARRES2|INSL5|RGS2|EDN2|EDN3|RLN2|GAL|F2|FGB|FGF2|FGF7|CCL5|CCL8|CCL11|CCL13|CCL14|CCL15|CCL19|CCL21|CCL23|CXCL11|CXCL5|CXCL12|CXCL13|SPP1|GCG|SST|CXCL1|CXCL2|CXCL3|GRP|TGFB3|RSPO3|GUCA2A|GUCA2B|CCL28|UCN|VIP|VWF|WNT2|WNT3|WNT5A|WNT7B|ICAM1|IGF1|UCN3|IL1A|IL1B|INHBA|INHBB|KISS1|LIF	NO1
GeneFamily	593	Fibronectin type III domain containing	5.24771475184793e-18	5.84581110487881e-15	8.62374457553677e-16	2.58712337266103e-15	18080	161	1713	55	genenames.org	http://www.genenames.org/cgi-bin/genefamilies/set/593	DSCAML1|UNC5A|IGSF9|MYOM3|UNC5C|MDGA1|MYLK|MYOM1|FGFRL1|NCAM1|NEO1|SDK1|CNTN4|NTRK2|ROR2|CNTN3|IGFN1|PDGFRA|JAM2|LRFN4|CNTN1|MXRA5|NEXN|BOC|PTK7|PTPRD|PTPRM|PTPRS|CDON|HMCN1|ROBO1|SPEG|LRRN2|FGFR1|FGFR2|FGFR4|EMB|SIGLEC1|PALLD|CHL1|UNC5B|NFASC|IGSF10|CNTN2|OBSL1|NRG1|VSIG2|HEPACAM2|NEGR1|MYBPHL|TMIGD1|IL1R1|ISLR|L1CAM|ADAMTSL3	NO1
GeneFamily	555	Fibronectin type III domain containing	1.94498578083442e-17	1.62499583353345e-14	2.39719497487842e-15	9.58877989951366e-15	18080	160	1713	54	genenames.org	http://www.genenames.org/cgi-bin/genefamilies/set/555	DSCAML1|IGSF9|MYOM3|LRRN4|MYLK|MYOM1|AXL|NCAM1|NEO1|SDK1|CNTN4|CNTN3|OSMR|IGFN1|LRFN4|CNTFR|CNTN1|COL7A1|ABI3BP|CSF2RB|BOC|PTPRC|PTPRD|PTPRH|PTPRM|PTPRO|PTPRS|PTPRZ1|CDON|PTPRU|ROBO1|EPHA10|EPHA3|EPHA4|EPHA7|EPHB3|EPHB4|TRIM36|CHL1|NFASC|GHR|FNDC1|CNTN2|TEK|TNXB|COL14A1|FLRT2|MYBPHL|TRIM9|IL2RG|IL6ST|L1CAM|LIFR|LRRN4CL	NO1
GeneFamily	594	I-set domain containing|Immunoglobulin	9.41657749380598e-15	6.29388629751933e-12	9.28474540889269e-13	4.64237270444635e-12	18080	193	1713	56	genenames.org	http://www.genenames.org/cgi-bin/genefamilies/set/594	DSCAML1|IGSF9|CILP|MYOM3|MDGA1|CADM3|AXL|CILP2|NEO1|SDK1|CNTN4|CD19|CD48|CNTN3|CEACAM7|CNTFR|CNTN1|MXRA5|CSF1R|FCRL5|SEMA3E|BOC|FCRL2|PTK7|PTPRM|JAM3|CDON|VTCN1|GPA33|CD96|FCER1A|FCGR2A|FCGR2B|FCGR3A|EMB|CHL1|CNTN2|OBSL1|FCRLA|TEK|THY1|VSIG4|HEPACAM2|CADM1|IGSF3|TMIGD1|ICAM1|IL1R1|IL6R|SEMA3G|IL1R2|LAG3|ADAMTSL3|BCAM|LY9|MADCAM1	NO1
GeneFamily	471	CD molecules|C-type lectin domain fami	1.68269186415189e-14	1.5338364107221e-11	2.70913390128454e-12	2.70913390128454e-12	18080	394	227	29	genenames.org	http://www.genenames.org/cgi-bin/genefamilies/set/471	SLAMF8|CD52|CEACAM5|SPN|CD300A|CLEC7A|CEACAM6|ITGA4|ITGAL|ITGAX|F3|LILRB1|ITGB4|CD84|FCGR3B|CCR7|SDC1|VCAM1|LILRB4|LAIR1|CDCP1|MST1R|CD2|CSF3R|CD37|CD180|MUC1|EPCAM|IL7R	NO2
GeneFamily	490	Collagens	4.14718607477262e-14	4.4501391588285e-11	7.67229423832934e-12	7.67229423832934e-12	18080	46	326	14	genenames.org	http://www.genenames.org/cgi-bin/genefamilies/set/490	COL1A1|COL1A2|COL3A1|COL4A1|COL4A2|COL5A1|COL5A2|COL6A1|COL6A2|COL6A3|COL12A1|COL16A1|COL5A3|COL24A1	NO6
GeneFamily	492	CD molecules|Complement system|LY6/PLA	5.03803450024848e-12	2.8061165117582e-09	4.13958501437084e-10	2.4837510086225e-09	18080	36	1713	20	genenames.org	http://www.genenames.org/cgi-bin/genefamilies/set/492	CFB|C1QA|C1QB|C1QC|C1R|C1S|C2|C3|C3AR1|C4A|C7|C8G|CFP|CR1|CR2|CFD|CFH|CFI|ITGAM|ITGB2	NO1
GeneFamily	752	Solute carriers	6.15778133262439e-12	2.93982876611699e-09	4.33683742426261e-10	3.03578619698382e-09	18080	395	1713	82	genenames.org	http://www.genenames.org/cgi-bin/genefamilies/set/752	SLC6A19|SLC44A5|SLC35D3|SLC43A3|SLC7A14|SLC17A8|SLC4A4|SLC5A6|SLC39A5|SLC25A20|SLC13A2|SLC22A18|SLC46A3|SLCO4C1|SLC28A2|SLC25A23|SLC39A2|SLC31A2|SLC40A1|SLC6A20|SLC36A1|SLC22A23|SLC23A1|SLC29A4|SLC26A3|SLC26A2|SLC38A4|SLC17A4|SLC29A1|SLC4A11|SLC25A34|SLC22A17|SLC41A2|SLC30A10|FLVCR2|SLC1A1|SLC1A5|SLC2A3|SLC2A5|SLC3A1|SLC3A2|SLC6A6|SLC6A8|SLC6A9|SLC7A1|SLC8A2|SLC8A1|SLC9A1|SLC9A2|SLC9A3|SLC11A1|SL…	NO1
GeneFamily	518	HOXL subclass homeoboxes	1.68928081759632e-09	2.45686426626382e-06	4.05427396223117e-07	4.05427396223117e-07	18080	52	416	12	genenames.org	http://www.genenames.org/cgi-bin/genefamilies/set/518	CDX1|CDX2|HOXA10|HOXA13|HOXB7|HOXB9|HOXC8|HOXC9|HOXC10|HOXC11|HOXC12|HOXB13	NO5
GeneFamily	1253	Scavenger receptors	2.42413397090864e-09	1.01265717247647e-06	1.49387255957245e-07	1.19509804765796e-06	18080	27	1713	15	genenames.org	http://www.genenames.org/cgi-bin/genefamilies/set/1253	MRC1|MSR1|MARCO|CD163L1|CXCL16|OLR1|CD14|CD36|CD163|SSC5D|CD209|SCARA3|STAB1|COLEC12|SCARA5	NO1
GeneFamily	590	CD molecules|V-set domain containing|S	4.09291363367183e-09	1.51979805194272e-06	2.24200713488913e-07	2.01780642140022e-06	18080	163	1713	41	genenames.org	http://www.genenames.org/cgi-bin/genefamilies/set/590	ADORA3|ACAN|MPZ|SLAMF7|CADM3|AXL|VSTM2A|CD4|CD7|CD8A|TREM1|CD48|CD79A|CD79B|CEACAM7|VPREB3|JAM2|LY6G6F|PILRB|MXRA8|HAPLN1|VCAN|SIRPA|SIGLEC15|JAM3|VTCN1|SEMA3D|GPA33|BTNL8|SCN2B|SCN4B|SIGLEC1|SIGLEC8|BTNL3|HHLA2|VSIG2|VSIG4|HEPACAM2|CADM1|IGSF3|SLAMF9	NO1
GeneFamily	483	Chemokine ligands|Endogenous ligands	7.10267067430545e-09	2.37365442286268e-06	3.50161664243258e-07	3.50161664243259e-06	18080	45	1713	19	genenames.org	http://www.genenames.org/cgi-bin/genefamilies/set/483	CXCL16|CCL5|CCL8|CCL11|CCL13|CCL14|CCL15|CCL18|CCL19|CCL21|CCL23|CXCL11|CXCL5|CXCL12|CXCL13|CXCL1|CXCL2|CXCL3|CCL28	NO1
GeneFamily	1219	EF-hand domain containing|Troponin com	1.7317534219173e-08	1.4409791630252e-05	2.58031259865677e-06	2.58031259865677e-06	18080	8	230	5	genenames.org	http://www.genenames.org/cgi-bin/genefamilies/set/1219	TNNC2|TNNC1|TNNI1|TNNI2|TNNT3	NO4
GeneFamily	591	CD molecules|C1-set domain containing	9.36266951380444e-08	2.84447958448796e-05	4.19617824573236e-06	4.61579607030559e-05	18080	42	1713	17	genenames.org	http://www.genenames.org/cgi-bin/genefamilies/set/591	AZGP1|CD1C|CD1D|SIRPA|FCGRT|HHLA2|HLA-DMA|HLA-DMB|HLA-DOA|HLA-DPA1|HLA-DPB1|HLA-DQA1|HLA-DQB1|HLA-DRA|HLA-DRB1|HLA-DRB5|HLA-G	NO1
GeneFamily	1179	Sushi domain containing	1.18312690050453e-07	3.294927744984e-05	4.86067968290612e-06	5.83281561948734e-05	18080	57	1713	20	genenames.org	http://www.genenames.org/cgi-bin/genefamilies/set/1179	ACAN|SRPX|CFB|C1R|C1S|C2|C7|PAMR1|CR1|CR2|VCAN|MASP1|CD55|SEZ6L2|SVEP1|SELL|SELP|SRPX2|SUSD2|CFH	NO1
GeneFamily	321	Receptor Tyrosine Kinases|CD molecules	2.71859170332007e-07	6.98870079076004e-05	1.03097362287446e-05	0.000134027	18080	40	1713	16	genenames.org	http://www.genenames.org/cgi-bin/genefamilies/set/321	LMTK3|MET|AXL|NTRK2|ROR2|DDR2|PDGFRA|CSF1R|PTK7|RET|STYK1|FGFR1|FGFR2|FGFR4|TEK|LTK	NO1
GeneFamily	405	Apolipoproteins	8.6954476463269e-07	0.000264002	5.56508649364922e-05	5.56508649364922e-05	18080	21	65	4	genenames.org	http://www.genenames.org/cgi-bin/genefamilies/set/405	APOA1|APOA2|APOA4|APOB	NO3
GeneFamily	593	Fibronectin type III domain containing	1.05860197531879e-06	0.000431927	7.73436699523553e-05	0.000157732	18080	161	230	12	genenames.org	http://www.genenames.org/cgi-bin/genefamilies/set/593	MYBPH|LRRC4|TTN|IGFBPL1|MYPN|ALPK3|MYOT|NRCAM|KALRN|MYOM2|MYBPC1|MYBPC2	NO4
GeneFamily	648	Mucins	1.41731697264389e-06	0.000760426	0.000131102	0.000262204	18080	21	326	6	genenames.org	http://www.genenames.org/cgi-bin/genefamilies/set/648	MUC21|MUC20|MUC15|MUC4|MUC7|MUC5B	NO6
GeneFamily	658	Fibronectin type III domain containing	1.716007875208e-06	0.000431927	7.73436699523553e-05	0.000255685	18080	8	230	4	genenames.org	http://www.genenames.org/cgi-bin/genefamilies/set/658	MYBPH|MYOM2|MYBPC1|MYBPC2	NO4
GeneFamily	519	NKL subclass homeoboxes and pseudogene	2.07634013294914e-06	0.000431927	7.73436699523553e-05	0.000309375	18080	67	230	8	genenames.org	http://www.genenames.org/cgi-bin/genefamilies/set/519	NKX3-2|HMX2|TLX2|DLX6|TLX3|BARX2|EMX1|LBX2	NO4
GeneFamily	573	Small leucine rich repeat proteoglycan	2.23227372272752e-06	0.000516639	7.62146643838719e-05	0.00110051	18080	12	1713	8	genenames.org	http://www.genenames.org/cgi-bin/genefamilies/set/573	BGN|OMD|OGN|CHAD|PRELP|ASPN|DCN|EPYC	NO1
GeneFamily	490	Collagens	2.47349823558205e-06	0.000516639	7.62146643838719e-05	0.00121943	18080	46	1713	16	genenames.org	http://www.genenames.org/cgi-bin/genefamilies/set/490	COL28A1|COL22A1|COL4A5|COL7A1|COL8A1|COL8A2|COL9A1|COL9A2|COL9A3|COL10A1|COL11A1|COL15A1|COL18A1|COL6A4P2|COL14A1|COL27A1	NO1
GeneFamily	622	Kinesins	2.47349823558205e-06	0.000516639	7.62146643838719e-05	0.00121943	18080	46	1713	16	genenames.org	http://www.genenames.org/cgi-bin/genefamilies/set/622	KIF1A|KIFC2|CENPE|KIF23|KIF26A|KIF19|KIF26B|KIF20A|KIF12|KIF2C|KIF13B|KIF18B|KIF4A|KIF5A|KIF5C|KIFC1	NO1
GeneFamily	1136	MAGE family	2.96209275118459e-06	0.00215401	0.000355451	0.000710902	18080	40	416	8	genenames.org	http://www.genenames.org/cgi-bin/genefamilies/set/1136	MAGEA1|MAGEA2|MAGEA3|MAGEA6|MAGEA10|MAGEA11|MAGEA9B|MAGEC1	NO5
GeneFamily	1218	LIM domain containing	5.07028536049142e-06	0.000996734	0.000147038	0.00249965	18080	59	1713	18	genenames.org	http://www.genenames.org/cgi-bin/genefamilies/set/1218	PDLIM4|PDLIM7|CRIP1|CRIP2|CSRP1|FBLIM1|FHL1|LIMA1|NEBL|PRICKLE2|LMO3|PDLIM3|PDLIM2|TGFB1I1|LDB3|TRIP6|LMO2|LPP	NO1
GeneFamily	555	Fibronectin type III domain containing	6.54736502902784e-06	0.0010896	0.000195111	0.000975557	18080	160	230	11	genenames.org	http://www.genenames.org/cgi-bin/genefamilies/set/555	MYBPH|IL20RB|CMYA5|TTN|FLRT3|NRCAM|KALRN|FSD1|MYOM2|MYBPC1|MYBPC2	NO4
GeneFamily	542	Endogenous ligands	6.70946258455455e-06	0.00239986	0.00041375	0.00124125	18080	237	326	16	genenames.org	http://www.genenames.org/cgi-bin/genefamilies/set/542	ADIPOQ|CXCL9|MMP1|BMP8A|MMP13|CX3CL1|FN1|GAST|PROC|IL11|CXCL10|PTHLH|RAC2|LGALS1|TGFB1|LHB	NO6
GeneFamily	733	Secreted frizzled-related proteins	7.59446880080108e-06	0.00141001	0.000208004	0.00374407	18080	5	1713	5	genenames.org	http://www.genenames.org/cgi-bin/genefamilies/set/733	SFRP1|SFRP2|SFRP4|SFRP5|FRZB	NO1
GeneFamily	958	Membrane spanning 4-domains	1.32514702748189e-05	0.00233081	0.000343841	0.00653297	18080	18	1713	9	genenames.org	http://www.genenames.org/cgi-bin/genefamilies/set/958	TMEM176B|MS4A1|MS4A7|MS4A12|TMEM176A|MS4A4A|MS4A2|MS4A6A|MS4A15	NO1
GeneFamily	556	Fibulins|I-set domain containing|Immun	1.69749652370707e-05	0.00270138	0.000398508	0.00836866	18080	8	1713	6	genenames.org	http://www.genenames.org/cgi-bin/genefamilies/set/556	EFEMP2|HMCN1|FBLN1|FBLN2|EFEMP1|FBLN5	NO1
GeneFamily	580	GTPases, IMAP	1.69749652370707e-05	0.00270138	0.000398508	0.00836866	18080	8	1713	6	genenames.org	http://www.genenames.org/cgi-bin/genefamilies/set/580	GIMAP7|GIMAP4|GIMAP5|GIMAP1|GIMAP6|GIMAP8	NO1
GeneFamily	1287	I-BAR domain containing	1.91728169725295e-05	0.00873837	0.00154341	0.00308682	18080	5	227	3	genenames.org	http://www.genenames.org/cgi-bin/genefamilies/set/1287	BAIAP2L1|BAIAP2|BAIAP2L2	NO2
GeneFamily	488	Claudins	2.04376008974878e-05	0.00310458	0.000457988	0.0100757	18080	23	1713	10	genenames.org	http://www.genenames.org/cgi-bin/genefamilies/set/488	CLDN8|CLDN2|CLDN1|CLDN9|CLDN11|CLDN23|CLDN16|CLDN5|CLDN14|CLDN15	NO1
GeneFamily	863	EF-hand domain containing	2.4920708577027e-05	0.00345606	0.000618864	0.00371319	18080	219	230	12	genenames.org	http://www.genenames.org/cgi-bin/genefamilies/set/863	MYL1|MYL2|MYL3|S100A1|S100A12|CACNA1B|NECAB2|CALB1|CAPN3|RASEF|TNNC2|TNNC1	NO4
GeneFamily	1353	Small proline rich proteins	3.0984983309642e-05	0.00819412	0.00141271	0.00573222	18080	11	326	4	genenames.org	http://www.genenames.org/cgi-bin/genefamilies/set/1353	SPRR2C|SPRR2E|SPRR2F|SPRR2G	NO6
GeneFamily	1098	Myosin heavy chains	3.11942671325909e-05	0.00370807	0.000663992	0.00464795	18080	15	230	4	genenames.org	http://www.genenames.org/cgi-bin/genefamilies/set/1098	MYH1|MYH2|MYH6|MYH7	NO4
GeneFamily	681	Phosphodiesterases	3.20651699460598e-05	0.00465909	0.00068731	0.0158081	18080	24	1713	10	genenames.org	http://www.genenames.org/cgi-bin/genefamilies/set/681	PDE5A|PDE1A|PDE2A|PDE3A|PDE4B|PDE4C|PDE4D|PDE6A|PDE9A|PDE7B	NO1
GeneFamily	782	CD molecules|Tumor necrosis factor rec	3.68758262999001e-05	0.00513483	0.000757491	0.0181798	18080	29	1713	11	genenames.org	http://www.genenames.org/cgi-bin/genefamilies/set/782	FAS|TNFRSF6B|TNFRSF11A|TNFRSF10B|TNFRSF17|NGFR|TNFRSF11B|CD27|TNFRSF12A|EDAR|TNFRSF13B	NO1
GeneFamily	518	HOXL subclass homeoboxes	3.87360101540067e-05	0.00819412	0.00141271	0.00716616	18080	52	326	7	genenames.org	http://www.genenames.org/cgi-bin/genefamilies/set/518	HOXC5|HOXC6|HOXC13|HOXD10|HOXD11|HOXD13|GBX2	NO6
GeneFamily	611	Intermediate filaments Type IV	4.19786101187937e-05	0.00561156	0.000827818	0.0206955	18080	6	1713	5	genenames.org	http://www.genenames.org/cgi-bin/genefamilies/set/611	NEFM|NEFL|INA|NES|SYNM	NO1
GeneFamily	626	Laminin subunits	4.58177349638311e-05	0.00819412	0.00141271	0.00847628	18080	12	326	4	genenames.org	http://www.genenames.org/cgi-bin/genefamilies/set/626	LAMA3|LAMA4|LAMB1|LAMC2	NO6
GeneFamily	891	Matrix metallopeptidases	5.92632495715915e-05	0.00908464	0.00156624	0.0109637	18080	24	326	5	genenames.org	http://www.genenames.org/cgi-bin/genefamilies/set/891	MMP1|MMP2|MMP9|MMP10|MMP13	NO6
GeneFamily	1321	Carboxypeptidases	6.15592666456291e-05	0.00761948	0.00112403	0.0303487	18080	21	1713	9	genenames.org	http://www.genenames.org/cgi-bin/genefamilies/set/1321	CPXM2|CPVL|CPA3|CPE|CPM|CPN1|CPA4|CPXM1|CPA6	NO1
GeneFamily	813	Protein tyrosine phosphatases, recepto	6.15592666456291e-05	0.00761948	0.00112403	0.0303487	18080	21	1713	9	genenames.org	http://www.genenames.org/cgi-bin/genefamilies/set/813	PTPRC|PTPRD|PTPRH|PTPRM|PTPRO|PTPRR|PTPRS|PTPRZ1|PTPRU	NO1
GeneFamily	483	Chemokine ligands|Endogenous ligands	6.92290076479877e-05	0.0291578	0.00481157	0.016615	18080	45	416	7	genenames.org	http://www.genenames.org/cgi-bin/genefamilies/set/483	CCL26|CCL3|CCL3L1|CCL20|CCL24|CCL25|CCL4L2	NO5
GeneFamily	494	C-type lectin domain family	7.53927127670346e-05	0.00899844	0.00132745	0.0371686	18080	47	1713	14	genenames.org	http://www.genenames.org/cgi-bin/genefamilies/set/494	MRC1|ASGR1|OLR1|CD69|MRC2|CD302|CLEC2B|CD209|FCER2|CLEC10A|KLRG2|CLEC3B|CLEC5A|KLRB1	NO1
GeneFamily	1353	Small proline rich proteins	8.01929050748663e-05	0.0291578	0.00481157	0.0192463	18080	11	416	4	genenames.org	http://www.genenames.org/cgi-bin/genefamilies/set/1353	SPRR1A|SPRR1B|SPRR2A|SPRR3	NO5
GeneFamily	454	Blood group antigens|CD molecules	9.80134199475019e-05	0.0112949	0.00166623	0.0483206	18080	37	1713	12	genenames.org	http://www.genenames.org/cgi-bin/genefamilies/set/454	ACHE|AQP1|C4A|CD44|ABCG2|CR1|CD55|SLC29A1|FUT1|GCNT2|GYPC|BCAM	NO1
GeneFamily	1218	LIM domain containing	0.000101885	0.0105972	0.00189761	0.0151809	18080	59	230	6	genenames.org	http://www.genenames.org/cgi-bin/genefamilies/set/1218	NRAP|ABLIM3|CSRP3|XIRP2|LIMCH1|ABLIM2	NO4
GeneFamily	948	Toll like receptors	0.00010762	0.0119885	0.00176855	0.0530565	18080	10	1713	6	genenames.org	http://www.genenames.org/cgi-bin/genefamilies/set/948	TLR7|TLR8|TLR1|TLR3|TLR4|TLR10	NO1
GeneFamily	972	Proline rich proteins	0.000111581	0.0149665	0.00258031	0.0206425	18080	6	326	3	genenames.org	http://www.genenames.org/cgi-bin/genefamilies/set/972	PRB3|PRH1|PRH2	NO6
GeneFamily	206	Sphingosine 1-phosphate receptors	0.000116846	0.0339879	0.00560862	0.0280431	18080	5	416	3	genenames.org	http://www.genenames.org/cgi-bin/genefamilies/set/206	S1PR5|S1PR1|S1PR3	NO5
GeneFamily	459	S100 calcium binding proteins|EF-hand	0.000122454	0.037207	0.00657168	0.019715	18080	21	227	4	genenames.org	http://www.genenames.org/cgi-bin/genefamilies/set/459	S100A14|S100A5|S100P|S100A16	NO2
GeneFamily	738	Proteases, serine	0.000135241	0.0161245	0.00277996	0.0250196	18080	63	326	7	genenames.org	http://www.genenames.org/cgi-bin/genefamilies/set/738	TMPRSS11D|HTRA1|TMPRSS11B|PRSS23|PRSS27|TMPRSS2|TMPRSS11A	NO6
GeneFamily	1293	FERM domain containing	0.000157827	0.0170143	0.00250995	0.0778086	18080	50	1713	14	genenames.org	http://www.genenames.org/cgi-bin/genefamilies/set/1293	EPB41L4B|PTPN13|FERMT3|RDX|PTK2B|MYO15B|EPB41L3|EPB41L4A|FRMD4B|FERMT2|PTPN21|FRMD5|FRMD3|FRMD6	NO1
GeneFamily	527	CUT class homeoboxes and pseudogenes	0.0001613	0.0149129	0.0026704	0.0240336	18080	9	230	3	genenames.org	http://www.genenames.org/cgi-bin/genefamilies/set/527	ONECUT1|SATB1|ONECUT2	NO4
GeneFamily	360	Wnt family	0.000185579	0.019381	0.00285908	0.0914906	18080	19	1713	8	genenames.org	http://www.genenames.org/cgi-bin/genefamilies/set/360	WNT5B|WNT2|WNT3|WNT5A|WNT7B|WNT8B|WNT11|WNT2B	NO1
GeneFamily	1350	EF-hand domain containing|S100 fused t	0.000192657	0.0187937	0.00324013	0.0356415	18080	7	326	3	genenames.org	http://www.genenames.org/cgi-bin/genefamilies/set/1350	FLG|RPTN|CRNN	NO6
GeneFamily	570	Proteoglycans|Structural maintenance o	0.000192657	0.0187937	0.00324013	0.0356415	18080	7	326	3	genenames.org	http://www.genenames.org/cgi-bin/genefamilies/set/570	CSPG4|TGFBR3|AGRN	NO6
GeneFamily	426	Beta 3-glycosyltransferases	0.000210606	0.0209705	0.00309357	0.103829	18080	24	1713	9	genenames.org	http://www.genenames.org/cgi-bin/genefamilies/set/426	MFNG|B3GALT4|B3GALT1|CHPF|B3GALT5|B3GNT8|B3GNT7|B3GNT6|LFNG	NO1
GeneFamily	455	Bone morphogenetic proteins|Endogenous	0.000217737	0.0209705	0.00309357	0.107344	18080	11	1713	6	genenames.org	http://www.genenames.org/cgi-bin/genefamilies/set/455	BMP2|BMP3|BMP4|BMP5|BMP6|BMP7	NO1
GeneFamily	470	Cathepsins	0.000219625	0.0209705	0.00309357	0.108275	18080	15	1713	7	genenames.org	http://www.genenames.org/cgi-bin/genefamilies/set/470	CTSF|CTSG|CTSH|CTSK|CTSO|CTSS|CTSW	NO1
GeneFamily	741	SH2 domain containing|Suppressors of c	0.000283672	0.0646444	0.0114178	0.0456712	18080	101	227	7	genenames.org	http://www.genenames.org/cgi-bin/genefamilies/set/741	SRMS|PTK6|BTK|VAV3|LCP2|SLA|HCK	NO2
GeneFamily	397	Alcohol dehydrogenases	0.00033273	0.0285117	0.00420605	0.164036	18080	8	1713	5	genenames.org	http://www.genenames.org/cgi-bin/genefamilies/set/397	ADH1A|ADH1B|ADH1C|ADH6|ADHFE1	NO1
GeneFamily	976	Chromobox family	0.00033273	0.0285117	0.00420605	0.164036	18080	8	1713	5	genenames.org	http://www.genenames.org/cgi-bin/genefamilies/set/976	CBX4|CBX2|CBX6|CBX7|CBX3	NO1
GeneFamily	925	Granins	0.00033273	0.0285117	0.00420605	0.164036	18080	8	1713	5	genenames.org	http://www.genenames.org/cgi-bin/genefamilies/set/925	SCG3|CHGA|CHGB|PCSK1N|SCG2	NO1
GeneFamily	1278	SPARC family	0.00033273	0.0285117	0.00420605	0.164036	18080	8	1713	5	genenames.org	http://www.genenames.org/cgi-bin/genefamilies/set/1278	SPARCL1|SPOCK2|SPOCK1|SMOC1|FSTL1	NO1
GeneFamily	575	Collagens|Collagen proteoglycans	0.000371254	0.0310175	0.0045757	0.183028	18080	5	1713	4	genenames.org	http://www.genenames.org/cgi-bin/genefamilies/set/575	COL9A1|COL9A2|COL9A3|COL15A1	NO1
GeneFamily	534	ETS transcription factor family	0.000391028	0.0712874	0.0125911	0.0629556	18080	28	227	4	genenames.org	http://www.genenames.org/cgi-bin/genefamilies/set/534	SPI1|EHF|SPDEF|ELF3	NO2
GeneFamily	608	Keratins, type I	0.000399683	0.0968821	0.0159873	0.0959239	18080	28	416	5	genenames.org	http://www.genenames.org/cgi-bin/genefamilies/set/608	KRT9|KRT13|KRT14|KRT15|KRT16	NO5
GeneFamily	224	Cholecystokinin receptors	0.000528164	0.109736	0.0181085	0.126759	18080	2	416	2	genenames.org	http://www.genenames.org/cgi-bin/genefamilies/set/224	CCKAR|CCKBR	NO5
GeneFamily	863	EF-hand domain containing	0.000648974	0.0580318	0.010005	0.12006	18080	219	326	12	genenames.org	http://www.genenames.org/cgi-bin/genefamilies/set/863	LPCAT1|S100A7|FLG|PPEF1|S100A7A|CAPN14|AIF1L|CALML5|RPTN|CRNN|NUCB2|RCN3	NO6
GeneFamily	657	Myosin light chains|EF-hand domain con	0.000666816	0.0554852	0.00993555	0.0993555	18080	14	230	3	genenames.org	http://www.genenames.org/cgi-bin/genefamilies/set/657	MYL1|MYL2|MYL3	NO4
GeneFamily	975	Calpains	0.000825721	0.0624615	0.0111848	0.123032	18080	15	230	3	genenames.org	http://www.genenames.org/cgi-bin/genefamilies/set/975	CAPN5|CAPN3|CAPN6	NO4
GeneFamily	471	CD molecules|C-type lectin domain fami	0.000853423	0.138977	0.0229338	0.204822	18080	394	416	20	genenames.org	http://www.genenames.org/cgi-bin/genefamilies/set/471	CD109|FZD4|FCGR1A|CCR8|FGFR3|TNFSF11|LAMP3|B3GAT1|CTLA4|IL13RA2|TNFRSF9|KIT|LAIR2|S1PR1|LEPR|TFRC|CD80|FZD10|LY75|CDH2	NO5
GeneFamily	519	NKL subclass homeoboxes and pseudogene	0.000860016	0.138977	0.0229338	0.206404	18080	67	416	7	genenames.org	http://www.genenames.org/cgi-bin/genefamilies/set/519	VAX2|NKX2-5|NKX2-8|DLX4|DLX5|BARX1|VAX1	NO5
GeneFamily	908	CD molecules|Transferrins	0.000960791	0.0736412	0.0126962	0.177746	18080	3	326	2	genenames.org	http://www.genenames.org/cgi-bin/genefamilies/set/908	TF|LTF	NO6
GeneFamily	1100	Myosins, class V	0.000960791	0.0736412	0.0126962	0.177746	18080	3	326	2	genenames.org	http://www.genenames.org/cgi-bin/genefamilies/set/1100	MYO5B|MYO5C	NO6
GeneFamily	522	LIM class homeoboxes	0.00113239	0.0810074	0.0139661	0.209492	18080	12	326	3	genenames.org	http://www.genenames.org/cgi-bin/genefamilies/set/522	LHX9|LHX5|LHX1	NO6
GeneFamily	739	Serpin peptidase inhibitors	0.0012121	0.084048	0.0150502	0.180602	18080	37	230	4	genenames.org	http://www.genenames.org/cgi-bin/genefamilies/set/739	SERPINA3|SERPINB3|SERPINB4|SERPINB2	NO4
GeneFamily	542	Endogenous ligands	0.00123271	0.179284	0.0295851	0.295851	18080	237	416	14	genenames.org	http://www.genenames.org/cgi-bin/genefamilies/set/542	CCL26|SAA1|FGA|CCL3|CCL20|CCL24|CCL25|PMCH|ANXA1|IL1RN|GHRL|DEFB4A|UTS2|NTF4	NO5
GeneFamily	399	Aldo-keto reductases	0.00129657	0.196826	0.0414904	0.0829808	18080	15	65	2	genenames.org	http://www.genenames.org/cgi-bin/genefamilies/set/399	AKR1C1|AKR1C2	NO3
GeneFamily	609	Keratins, type II	0.00131223	0.0880053	0.0151726	0.242762	18080	27	326	4	genenames.org	http://www.genenames.org/cgi-bin/genefamilies/set/609	KRT76|KRT3|KRT7|KRT78	NO6
GeneFamily	1160	CD molecules|Protein phosphatase 1 reg	0.00138647	0.199339	0.0352083	0.223221	18080	18	227	3	genenames.org	http://www.genenames.org/cgi-bin/genefamilies/set/1160	ITGA4|ITGAL|ITGAX	NO2
GeneFamily	1182	CD molecules|Inhibitory leukocyte immu	0.00153079	0.199339	0.0352083	0.246458	18080	5	227	2	genenames.org	http://www.genenames.org/cgi-bin/genefamilies/set/1182	LILRB1|LILRB4	NO2
GeneFamily	1211	ATPase H+/K+ transporting	0.0015603	0.194549	0.0321041	0.374472	18080	3	416	2	genenames.org	http://www.genenames.org/cgi-bin/genefamilies/set/1211	ATP4A|ATP4B	NO5
GeneFamily	488	Claudins	0.00172906	0.194549	0.0321041	0.414975	18080	23	416	4	genenames.org	http://www.genenames.org/cgi-bin/genefamilies/set/488	CLDN18|CLDN4|CLDN7|CLDN6	NO5
GeneFamily	286	G protein-coupled receptors, Class F f	0.00173897	0.194549	0.0321041	0.417353	18080	11	416	3	genenames.org	http://www.genenames.org/cgi-bin/genefamilies/set/286	FZD4|SMO|FZD10	NO5
GeneFamily	629	Galectins	0.00224989	0.142014	0.0244841	0.41623	18080	15	326	3	genenames.org	http://www.genenames.org/cgi-bin/genefamilies/set/629	LGALS7B|LGALS1|LGALS7	NO6
GeneFamily	929	Actins	0.00233688	0.138893	0.0248711	0.348195	18080	6	230	2	genenames.org	http://www.genenames.org/cgi-bin/genefamilies/set/929	ACTA1|ACTC1	NO4
GeneFamily	572	Glypicans	0.00233688	0.138893	0.0248711	0.348195	18080	6	230	2	genenames.org	http://www.genenames.org/cgi-bin/genefamilies/set/572	GPC4|GPC2	NO4
GeneFamily	555	Fibronectin type III domain containing	0.00252096	0.150285	0.0259099	0.466378	18080	160	326	9	genenames.org	http://www.genenames.org/cgi-bin/genefamilies/set/555	EPHB6|OBSCN|SDK2|COL12A1|FN1|TNC|DSCAM|ROBO2|ROS1	NO6
GeneFamily	314	Gap junction proteins	0.00252162	0.255394	0.045109	0.405981	18080	22	227	3	genenames.org	http://www.genenames.org/cgi-bin/genefamilies/set/314	GJB1|GJB3|GJB5	NO2
GeneFamily	464	Lipases	0.00252162	0.255394	0.045109	0.405981	18080	22	227	3	genenames.org	http://www.genenames.org/cgi-bin/genefamilies/set/464	AADAC|CEL|PNLIPRP2	NO2
GeneFamily	550	Fatty acid binding protein family	0.00273238	0.154315	0.0266047	0.50549	18080	16	326	3	genenames.org	http://www.genenames.org/cgi-bin/genefamilies/set/550	FABP3|FABP5|RBP1	NO6
GeneFamily	404	Annexins	0.00291278	0.257538	0.0424984	0.699068	18080	13	416	3	genenames.org	http://www.genenames.org/cgi-bin/genefamilies/set/404	ANXA1|ANXA8|ANXA10	NO5
GeneFamily	723	Ribonuclease A family	0.00291278	0.257538	0.0424984	0.699068	18080	13	416	3	genenames.org	http://www.genenames.org/cgi-bin/genefamilies/set/723	RNASE7|RNASE2|RNASE4	NO5
GeneFamily	508	Forkhead boxes	0.00295192	0.257538	0.0424984	0.708461	18080	43	416	5	genenames.org	http://www.genenames.org/cgi-bin/genefamilies/set/508	FOXA3|FOXE3|FOXM1|FOXS1|FOXP3	NO5
GeneFamily	1338	Chromosomal passenger complex	0.00307305	0.257538	0.0424984	0.737532	18080	4	416	2	genenames.org	http://www.genenames.org/cgi-bin/genefamilies/set/1338	BIRC5|AURKB	NO5
GeneFamily	594	I-set domain containing|Immunoglobulin	0.00309373	0.262003	0.0462762	0.498091	18080	193	227	8	genenames.org	http://www.genenames.org/cgi-bin/genefamilies/set/594	SLAMF8|CEACAM5|CEACAM6|CD84|FCGR3B|VCAM1|LAIR1|LSR	NO2
GeneFamily	495	WD repeat domain containing|Coronins	0.00316173	0.262003	0.0462762	0.509038	18080	7	227	2	genenames.org	http://www.genenames.org/cgi-bin/genefamilies/set/495	CORO2A|CORO1A	NO2
GeneFamily	609	Keratins, type II	0.00318738	0.257538	0.0424984	0.764972	18080	27	416	4	genenames.org	http://www.genenames.org/cgi-bin/genefamilies/set/609	KRT6C|KRT4|KRT5|KRT6A	NO5
GeneFamily	761	Structural maintenance of chromosomes	0.00324424	0.17431	0.0312131	0.483391	18080	7	230	2	genenames.org	http://www.genenames.org/cgi-bin/genefamilies/set/761	SMC4|SMC1B	NO4
GeneFamily	1220	Ankyrin repeat domain containing|Steri	0.00335174	0.17431	0.0312131	0.499409	18080	152	230	7	genenames.org	http://www.genenames.org/cgi-bin/genefamilies/set/1220	SYNPO2L|MAST4|NOS1|MPP7|APBA2|RIMS2|PDZD2	NO4
GeneFamily	554	Fibrinogen C domain containing|Fibrone	0.00366325	0.272213	0.0480796	0.589784	18080	25	227	3	genenames.org	http://www.genenames.org/cgi-bin/genefamilies/set/554	FGG|ANGPTL4|FIBCD1	NO2
GeneFamily	1160	CD molecules|Protein phosphatase 1 reg	0.00387672	0.207996	0.0358597	0.717193	18080	18	326	3	genenames.org	http://www.genenames.org/cgi-bin/genefamilies/set/1160	ITGA6|ITGA3|ITGA5	NO6
GeneFamily	939	Plakins	0.00418084	0.272213	0.0480796	0.673115	18080	8	227	2	genenames.org	http://www.genenames.org/cgi-bin/genefamilies/set/939	EVPL|PPL	NO2
GeneFamily	1135	Transmembrane channel likes	0.00418084	0.272213	0.0480796	0.673115	18080	8	227	2	genenames.org	http://www.genenames.org/cgi-bin/genefamilies/set/1135	TMC8|TMC4	NO2
GeneFamily	739	Serpin peptidase inhibitors	0.00428788	0.216211	0.0372759	0.793258	18080	37	326	4	genenames.org	http://www.genenames.org/cgi-bin/genefamilies/set/739	SERPINB11|SERPINH1|SERPINE1|SERPINA9	NO6
GeneFamily	553	Fatty acid desaturases	0.00428946	0.209955	0.0375959	0.63913	18080	8	230	2	genenames.org	http://www.genenames.org/cgi-bin/genefamilies/set/553	FADS2|FADS1	NO4
GeneFamily	398	Aldehyde dehydrogenases	0.00454273	0.216211	0.0372759	0.840404	18080	19	326	3	genenames.org	http://www.genenames.org/cgi-bin/genefamilies/set/398	ALDH1A1|ALDH3A1|ALDH1L1	NO6
GeneFamily	407	Arachidonate lipoxygenases	0.00463431	0.216211	0.0372759	0.857346	18080	6	326	2	genenames.org	http://www.genenames.org/cgi-bin/genefamilies/set/407	ALOX12|ALOX12B	NO6
GeneFamily	471	CD molecules|C-type lectin domain fami	0.00546792	0.244473	0.0421485	1	18080	394	326	15	genenames.org	http://www.genenames.org/cgi-bin/genefamilies/set/471	PDGFRB|PLAUR|SELE|FUT3|CD276|ITGA6|ITGA3|ITGA5|CLEC12A|CEACAM1|PROM1|BST2|LILRA3|NT5E|CD70	NO6
GeneFamily	1188	Desmosomal cadherins	0.00641096	0.275171	0.0474411	1	18080	7	326	2	genenames.org	http://www.genenames.org/cgi-bin/genefamilies/set/1188	DSC1|DSG1	NO6
GeneFamily	314	Gap junction proteins	0.00693748	0.286318	0.0493628	1	18080	22	326	3	genenames.org	http://www.genenames.org/cgi-bin/genefamilies/set/314	GJB6|GJA1|GJC1	NO6
GeneOntologyBiologicalProcess	GO:0007155	cell adhesion	1.59241916428934e-51	1.74484644730811e-46	1.76424119211616e-47	1.76424119211616e-47	20649	1735	2375	412			ABAT|ACHE|ACP5|DACT2|ACVRL1|DSCAML1|FZD7|CCR2|RHPN1|MFAP4|KITLG|NLGN4X|ACAN|PCDH19|AGT|AIF1|IGSF9|C1QTNF1|SEMA6A|SPARCL1|SRPX|MMP14|MPZ|AMELX|ANK3|COL28A1|APBA1|CCDC80|ARHGAP6|RHOH|ARRB1|AOC3|PDE5A|SLAMF7|ATP1B2|MDGA1|CADM3|MYH10|ADAM19|TNFSF9|MYOC|AXL|AZGP1|PPP1R12B|FXYD5|MPDZ|FGFRL1|NCAM1|UNC13D|CDHR5|BCL2|CCDC88B|NRP2|NEDD9|BMP2|BMP4|BMP5|BMP6|BMP7|BMX|NEO1|DST|SGCE|VWA2|SDK1|CNTN4|CALCA|DDR2|…	NO1
GeneOntologyBiologicalProcess	GO:0040011	locomotion	9.92485509535377e-42	5.43743398143041e-37	5.49787348007122e-38	1.09957469601424e-37	20649	1861	2375	408			TP53INP1|MATN2|ACP5|ACTA2|MCC|ACVRL1|DSCAML1|MEF2C|CCR2|UNC5A|MET|ADORA3|ADRA2A|MGAT3|KITLG|MTUS1|ACAN|AGT|AGTR1|MIF|AIF1|IGSF9|PLA2G10|SOX14|SEMA6A|MMP3|MMP7|MMP14|RECK|DUOXA2|MPP1|ABCC1|ANK3|ANXA3|APBB1|IFITM1|CCDC80|FAS|AQP1|ARHGAP4|MT1E|MT1F|MT1H|MT1X|MT2A|MAPK15|FEZF1|UNC5C|AOC3|GLIPR2|DDX3Y|IRS2|ATOH1|ATP1A2|ATP1B2|MUC2|ATP2B4|MYC|MYH10|MYLK|MYO5A|MYOC|PPP1R12B|NCAM1|BCL2|TNFRSF11A|FGF18|FG…	NO1
GeneOntologyBiologicalProcess	GO:0006935	chemotaxis	2.0705837308312e-34	7.56260400865647e-30	7.64666571795964e-31	2.29399971538789e-30	20649	851	2375	224			MATN2|DSCAML1|MEF2C|CCR2|UNC5A|MET|MTUS1|AGTR1|MIF|AIF1|IGSF9|PLA2G10|SEMA6A|MMP14|MPP1|ABCC1|ANK3|APBB1|CCDC80|FEZF1|UNC5C|DDX3Y|ATOH1|MYH10|PPP1R12B|NCAM1|TNFRSF11A|FGF18|NRP2|CXCR5|NEDD9|BMP4|BMP7|NEO1|NGFR|C3|C3AR1|NOTCH3|NOVA1|CNTN4|NPR1|PLOD3|CALCA|CXCL16|P2RX4|TREM1|CNTN3|CDH11|LGI1|PDE4B|PDE4D|PDGFRA|RPS6KA5|ENPP2|PF4|CHAD|CHGA|SLIT2|NRXN3|NRXN1|NRXN2|PIK3CD|PIK3CG|NTN1|CMKLR1|PLD1|PLS3|P…	NO1
GeneOntologyBiologicalProcess	GO:0042330	taxis	3.03179171792967e-34	8.30499143479055e-30	8.3973051107357e-31	3.35892204429428e-30	20649	853	2375	224			MATN2|DSCAML1|MEF2C|CCR2|UNC5A|MET|MTUS1|AGTR1|MIF|AIF1|IGSF9|PLA2G10|SEMA6A|MMP14|MPP1|ABCC1|ANK3|APBB1|CCDC80|FEZF1|UNC5C|DDX3Y|ATOH1|MYH10|PPP1R12B|NCAM1|TNFRSF11A|FGF18|NRP2|CXCR5|NEDD9|BMP4|BMP7|NEO1|NGFR|C3|C3AR1|NOTCH3|NOVA1|CNTN4|NPR1|PLOD3|CALCA|CXCL16|P2RX4|TREM1|CNTN3|CDH11|LGI1|PDE4B|PDE4D|PDGFRA|RPS6KA5|ENPP2|PF4|CHAD|CHGA|SLIT2|NRXN3|NRXN1|NRXN2|PIK3CD|PIK3CG|NTN1|CMKLR1|PLD1|PLS3|P…	NO1
GeneOntologyBiologicalProcess	GO:0072359	circulatory system development	4.95020236331041e-34	1.08480771906975e-29	1.09686583966232e-30	5.4843291983116e-30	20649	1974	2375	404			ABCA1|TSPAN18|ACACB|ACADM|HS6ST2|ACTA2|ACVRL1|MEF2C|MEIS1|ADCY9|MEIS2|AXIN2|MEP1A|FZD1|FZD7|CCR2|ADM|MET|HEG1|ACAN|AGT|AGTR1|SEMA6A|FBXO32|MMP14|RECK|ANG|ANK2|ANPEP|PI16|ANXA3|CITED1|AQP1|PDLIM4|MSX1|MSX2|MT1E|MT1F|MT1H|MT1X|MT2A|RUVBL1|TRIB3|HSD17B6|HAMP|RBM24|ATP1A2|ATP1B2|ATP2B4|MYC|MYH10|MYH11|ADAM19|MYLK|TNFSF12|FGFRL1|NCAM1|FGF18|NRP2|PRDM1|BMP2|BMP4|BMP5|BMP7|KAT2B|APLN|NFATC1|SPHK1|NGFR|C…	NO1
GeneOntologyBiologicalProcess	GO:0051094	positive regulation of developmental p	8.71326866571724e-34	1.59121796328907e-29	1.60890505912469e-30	9.65343035474812e-30	20649	1755	2375	370			MUSTN1|ACACB|MAP1B|MAP6|ACHE|ACVRL1|MEF2C|MEIS1|AXIN2|MEP1A|CCR2|ADM|MET|KITLG|ACAN|AGT|AGTR1|PLA2G10|MME|MMP14|RASAL1|AMELX|CPNE9|ANXA3|IFITM1|CPNE5|AQP1|MSR1|MSX2|RHOH|SCUBE2|FEZF1|ASCL2|MTM1|UNC5C|ASPA|GLIPR2|PDE5A|HAMP|ATOH1|RBM24|MYC|TNFSF12|TNFSF9|AXL|NAP1L2|NCAM1|CCND1|BCL2|TNFRSF11A|FGF18|PRDM1|NEDD9|SOCS2|BMP2|NEFL|BMP4|BMP5|BMP6|BMP7|NEUROD1|SPHK1|NGFR|CPNE1|C3|C3AR1|PHOX2B|CA2|CALCA|ZB…	NO1
GeneOntologyBiologicalProcess	GO:2000026	regulation of multicellular organismal	4.40736808566379e-32	6.89891986688741e-28	6.9756044315813e-29	4.88292310210691e-28	20649	1946	2375	394			MUSTN1|TSPAN18|ACACB|MAP1B|MAP2|MAP6|ACHE|ACVRL1|MEF2C|MEIS1|MEIS2|AXIN2|MEP1A|CCR2|ADM|MET|KITLG|MGP|ACAN|AGT|AGTR1|SEMA6A|MME|MMP14|RECK|AMELX|TMEM176B|PI16|ANXA3|CITED1|FAS|AQP1|BHLHE40|DMBX1|MSX2|ARHGAP4|RHOH|RUVBL1|FEZF1|ASCL2|ASPA|HAMP|ATOH1|MDGA1|ATP2B4|MYC|MYH11|TNFSF12|TNFSF9|AXL|NCAM1|CCND1|TNFRSF11A|FGF18|PRDM1|NEDD9|BMP2|NEFL|BMP4|BMP6|BMP7|KAT2B|SPHK1|NGFR|C1QC|C3|C3AR1|NME1|NOTCH3|C…	NO1
GeneOntologyBiologicalProcess	GO:0098609	cell-cell adhesion	5.80693415292923e-32	7.95347155895698e-28	8.04187793503786e-29	6.43350234803029e-28	20649	1112	2375	263			ABAT|DSCAML1|CCR2|KITLG|NLGN4X|PCDH19|AIF1|IGSF9|C1QTNF1|SPARCL1|MPZ|ANK3|RHOH|ARRB1|PDE5A|ATP1B2|MDGA1|CADM3|ADAM19|TNFSF9|FXYD5|FGFRL1|NCAM1|CDHR5|BCL2|CCDC88B|BMP2|BMP4|BMP5|BMP6|BMP7|NEO1|SDK1|CNTN4|CALCA|CAV1|RUNX1|CBFB|OLR1|CLDN8|CLDN2|CLDN1|CLDN9|TBX18|CD1D|CLDN11|CD3E|CD4|CD27|CD44|CD53|CNTN3|CDH3|PCDHGC3|PCDH7|CDH11|PCK1|PDE4D|PDGFRA|CEACAM7|KLF4|JAM2|SLIT2|SERPINE2|LRFN4|NRXN3|NRXN1|NRX…	NO1
GeneOntologyBiologicalProcess	GO:0035295	tube development	7.45014904312402e-31	9.07031290736551e-27	9.17113347208567e-28	8.2540201248771e-27	20649	1864	2375	378			ABCA1|ABCA3|TSPAN18|MAP1B|ACAT1|HS6ST2|DACT2|ACVRL1|MEF2C|MEIS1|MEIS2|MEP1A|FZD1|CCR2|ADM|MET|HEG1|MGP|PCDH19|AGT|AGTR1|SEMA6A|MME|MMP14|AKR1B1|RECK|ALPI|ANG|ANPEP|ANXA3|CITED1|LGR5|AQP1|AREG|MSX1|MSX2|MT1E|MT1F|MT1H|MT1X|MT2A|TRIB3|HSD17B6|RSPO2|RBM24|ATP1A2|GRHL3|SLC4A4|ATP2B4|MYC|MYH10|MYH11|MYLK|TNFSF12|PPP1R12B|FGFRL1|BCL2|FGF18|NRP2|PRDM1|BMP2|BMP4|BMP5|BMP7|NEO1|APLN|NFATC1|SPHK1|NGFR|C3|C…	NO1
GeneOntologyBiologicalProcess	GO:0060429	epithelium development	1.58474321950454e-30	1.73643575665087e-26	1.75573701288908e-27	1.75573701288908e-26	20649	1998	2375	397			FOXQ1|MAP1B|APCDD1|ACAT1|HS6ST2|ACTA2|DACT2|MCC|ACVRL1|MEF2C|MEIS1|MEIS2|AXIN2|MEOX1|FZD1|FZD7|ADM|MET|HEG1|KRT24|CLIC5|MGP|PCDH19|AGT|AGTR1|MIF|PLA2G10|RPL22L1|MMP14|ALDOC|AKR1B1|ALPI|IFITM1|CCDC80|CITED1|LGR5|AQP1|AREG|MSX1|MSX2|SCUBE2|TRIB3|HSD17B6|RSPO2|ATOH1|RBM24|ATP1A2|GRHL3|SLC4A4|ATP1B2|MUC2|MYC|MYH10|MYH11|MYO5A|PPP1R12B|CCND1|BCL2|FGF18|PRDM1|BMP2|BMP4|BMP5|BMP6|BMP7|NEO1|NEUROD1|NFATC…	NO1
GeneOntologyBiologicalProcess	GO:0008284	positive regulation of cell population	5.4452651882621e-30	5.42408101828331e-26	5.48437209279598e-27	6.03280930207558e-26	20649	1247	2375	280			MUSTN1|MATK|ACVRL1|MEF2C|MEIS1|MEIS2|MEIS3P1|FZD7|CCR2|ADM|ADRA2A|KITLG|ACAN|AGT|AGTR1|MIF|AIF1|AKR1B1|ANG|CITED1|AQP1|AREG|ARRB1|MAPK15|SCUBE2|ATF3|IRS2|MYC|TNFSF12|TNFSF10|TNFSF9|NCAM1|CCND1|BCL2|TNFRSF11A|CCDC88B|FGF18|FGF17|NRP2|BMP2|BMP4|BMP5|BMP6|APLN|SPHK1|NGFR|C3AR1|NME1|NOP2|NOTCH3|NTRK2|DDR2|VSTM2A|CAV1|CAV2|CLDN1|CCNA2|CCNB1|CCND2|TBX18|OSM|CD1D|CD3E|CD4|CD38|CDK1|OSMR|CDC6|CDC25B|CDH3…	NO1
GeneOntologyBiologicalProcess	GO:0009887	animal organ morphogenesis	9.20680079241086e-30	8.40673423909753e-26	8.50017883159333e-27	1.0200214597912e-25	20649	1720	2375	353			APCDD1|HS6ST2|ACP5|ACTA2|ACTG2|MDFI|ACVRL1|DSCAML1|MEF2C|MEIS1|MEIS2|MEIS3P1|AXIN2|FZD1|FZD7|ADM|MET|HEG1|CLIC5|MGP|ACAN|PCDH19|AGT|AGTR1|SEMA6A|FBXO32|BCAR3|MMP14|AMELX|TMEM176B|ANXA6|CITED1|AQP1|AREG|MSX1|MSX2|SCUBE2|RDH16|TRIB3|RSPO2|ATOH1|RBM24|ATP1A2|GRHL3|ATP1B2|MYC|MYH11|MYLK|MYO5A|FGFRL1|CCND1|BCL2|FGF18|FGF17|NRP2|PRDM1|BMP2|BMP3|BMP4|BMP5|BMP6|BMP7|KAT2B|NEUROD1|NFATC1|NGFR|TIMELESS|SDK…	NO1
GeneOntologyBiologicalProcess	GO:0048646	anatomical structure formation involve	1.38516974551654e-29	1.16750691873451e-25	1.18048427773675e-26	1.53462956105777e-25	20649	1910	2375	381			ABCA1|TSPAN18|ACHE|HS6ST2|ACVRL1|MEF2C|MEIS1|AXIN2|MEOX1|MEP1A|FZD1|FZD7|CCR2|ADM|MET|MFNG|PCDH19|AGT|AGTR1|SEMA6A|MMP8|MMP14|RECK|AMELX|ANG|ANK2|ANPEP|ANXA3|IFITM1|CCDC80|AQP1|MSX1|MSX2|MT1E|MT1F|MT1H|MT1X|MT2A|SCUBE2|ATOH1|RBM24|GRHL3|ATP2B4|MXI1|MYH10|MYH11|TNFSF12|UNC13D|FGF18|FGF17|NRP2|BMP2|BMP4|BMP5|BMP7|NEO1|APLN|NFATC1|SPHK1|NGFR|C3|C3AR1|CACNA1H|NME1|NOP2|SLC39A5|SDK1|NOTCH3|NPR1|CAD|CA…	NO1
GeneOntologyBiologicalProcess	GO:0061061	muscle structure development	5.27291629868502e-29	2.32013132513249e-24	2.55947357138171e-25	2.55947357138171e-25	20649	1038	313	73			MYF6|MYH1|MYH2|MYH6|MYH7|XIRP1|MYL1|MYL2|MYL3|HOPX|SMYD1|MYT1|CYP26A1|ACTA1|STAC3|SYNPO2L|MYOZ2|ACTC1|ACTN2|WNT4|NEB|PGAM2|TTN|SMPX|DES|ADRB2|MYOZ1|PIK3R1|APOBEC2|MYPN|GPC4|ALPK3|PKP2|PLAGL1|MYO18B|HS3ST1|NOS1|UTRN|NPNT|CACNA1S|KRT8|MYOT|NRAP|CAPN3|SHOX2|CXCL14|CASQ1|POU4F1|BARX2|LMOD2|TCAP|CSRP3|LMOD3|CITED4|IGFBP3|XIRP2|EGR3|UNC45B|ANKRD1|SYPL2|SCUBE3|SMARCD3|DMRTA2|RORA|MYOM2|TNNC1|TNNI1|TNNI2…	NO4
GeneOntologyBiologicalProcess	GO:0003013	circulatory system process	8.62833605435093e-29	6.75303240693333e-25	6.82809536758242e-26	9.55933351461539e-25	20649	842	2375	210			ABAT|ACTA2|ACTG2|ACVRL1|ADM|MET|ADORA3|HEG1|ADRA2A|AGT|AGTR1|NR3C2|FBXO32|ABCC1|ANK2|CCDC80|CYP4F2|AREG|SCUBE2|AOC3|PDE5A|ATP1A2|SLC4A4|ATP1B2|ATP2A3|ATP2B4|MYH11|GJB4|BDKRB2|BMP6|KAT2B|APLN|IER3|SLC5A6|SERPING1|C3AR1|CACNA1H|NOS2|NOTCH3|CACNA1C|CACNA2D1|CACNB2|NPR1|NPY1R|PLOD3|CALCA|TRPA1|CASQ2|CAV1|CBFB|OLR1|TBX18|OXTR|P2RX1|P2RX4|P2RY1|P2RY2|CD36|CD38|SLC28A2|GJC3|PCSK5|PDE2A|PDE3A|PDE4B|PDE4D…	NO1
GeneOntologyBiologicalProcess	GO:0035239	tube morphogenesis	1.74426273097429e-28	1.27414971198686e-24	1.28831245309761e-25	1.93246867964641e-24	20649	1483	2375	313			ABCA1|TSPAN18|HS6ST2|ACVRL1|MEF2C|MEIS1|MEIS2|MEP1A|FZD1|CCR2|ADM|MET|HEG1|MGP|PCDH19|AGT|AGTR1|SEMA6A|MMP14|RECK|ANG|ANPEP|ANXA3|CITED1|LGR5|AQP1|AREG|MSX1|MSX2|MT1E|MT1F|MT1H|MT1X|MT2A|TRIB3|RSPO2|RBM24|ATP1A2|GRHL3|ATP2B4|MYC|MYH11|MYLK|TNFSF12|BCL2|FGF18|NRP2|PRDM1|BMP2|BMP4|BMP5|BMP7|NEO1|APLN|NFATC1|SPHK1|NGFR|C3|C3AR1|TIMELESS|NME1|SLC39A5|NOTCH3|CACNA1C|CACNB2|NPR1|CALD1|NTRK2|CAV1|RUNX1|…	NO1
GeneOntologyBiologicalProcess	GO:0014070	response to organic cyclic compound	3.22655146527334e-28	2.20962427304411e-24	2.23418523023521e-25	3.57469636837633e-24	20649	1133	2375	257			A2M|ABAT|ABCA3|ACACB|MAOB|MAP1B|ACAT1|KDM5D|ADCY5|MEF2C|AXIN2|ADH1A|ADH1B|ADH1C|ADM|SCGB2A1|KITLG|AGT|AGTR1|AIF1|NR3C2|FBXO32|MMP14|AMH|RAE1|ANXA3|GRAMD1A|CITED1|AQP8|FAS|AQP1|AQP9|AREG|MSR1|MSX2|MAPK15|MTAP|STC2|ABCB11|HAMP|ATP1A2|ATP2B4|P2RY13|NCAM1|RIOK3|BCHE|RGS9|CCND1|BCL2|TNFRSF11A|CES2|SOCS2|BMP2|NEFL|BMP4|BMP6|BMP7|KLF9|NOS2|SDK1|CA9|CACNA1C|TRPA1|NTRK2|CASP1|RAET1G|CASP7|CASQ2|CAV1|CAV2|…	NO1
GeneOntologyBiologicalProcess	GO:0030334	regulation of cell migration	4.14912099491809e-28	2.67428073838289e-24	2.70400655898221e-25	4.59681115026975e-24	20649	1266	2375	278			TP53INP1|ACP5|ACTA2|MCC|ACVRL1|MEF2C|CCR2|MET|ADORA3|ADRA2A|MGAT3|KITLG|MTUS1|ACAN|AGT|MIF|AIF1|SOX14|SEMA6A|MMP3|MMP7|MMP14|RECK|MPP1|ABCC1|ANXA3|IFITM1|FAS|AQP1|ARHGAP4|MT1E|MT1F|MT1H|MT1X|MT2A|MAPK15|UNC5C|AOC3|GLIPR2|IRS2|ATP1B2|MUC2|ATP2B4|MYC|MYLK|MYO5A|MYOC|BCL2|FGF18|FGF17|NRP2|NEDD9|BMP2|BMP4|BMP5|BMP7|SPHK1|NGFR|C3AR1|ROR2|DDR2|CXCL16|CAV1|CLDN1|P2RX4|P2RY2|TREM1|CDH11|PCSK5|PDE4D|PDGFR…	NO1
GeneOntologyBiologicalProcess	GO:0040012	regulation of locomotion	8.58761067711143e-28	5.22756763100753e-24	5.28567437176208e-25	9.51421386917175e-24	20649	1399	2375	298			TP53INP1|ACP5|ACTA2|MCC|ACVRL1|MEF2C|CCR2|MET|ADORA3|ADRA2A|MGAT3|KITLG|MTUS1|ACAN|AGT|MIF|AIF1|SOX14|SEMA6A|MMP3|MMP7|MMP14|RECK|DUOXA2|MPP1|ABCC1|ANXA3|IFITM1|FAS|AQP1|ARHGAP4|MT1E|MT1F|MT1H|MT1X|MT2A|MAPK15|UNC5C|AOC3|GLIPR2|IRS2|ATP1B2|MUC2|ATP2B4|MYC|MYLK|MYO5A|MYOC|BCL2|FGF18|FGF17|NRP2|NEDD9|BMP2|BMP4|BMP5|BMP7|SPHK1|NGFR|C3AR1|ROR2|DDR2|CXCL16|CAV1|CLDN1|P2RX4|P2RY2|TREM1|CDH11|PCSK5|PDE4…	NO1
GeneOntologyBiologicalProcess	GO:0006954	inflammatory response	6.15937800595509e-27	3.55208275239933e-23	3.59156573305139e-24	6.82397489279765e-23	20649	1061	2375	242			A2M|TSPAN18|ACP5|MEP1B|CCR2|ADM|ADORA3|ADRA2A|AGT|AGTR1|MIF|AHCY|AIF1|PLA2G10|C1QTNF3|MMP3|MMP8|DUOXA2|ABCC1|BIRC3|MT1X|ARRB1|AOC3|UHRF1|PDE5A|HAMP|H19|MYO5A|AXL|UNC13D|TNFRSF11A|BDKRB2|BMP2|BMP6|IER3|SPHK1|C1QA|C3|C3AR1|C4A|NOS2|CALCA|SOCS3|CASP1|CASP5|CASP7|WFDC1|OLR1|ORM1|ORM2|OSM|P2RX1|CD14|P2RY1|P2RY2|CD36|CD44|OSMR|PDE2A|PNMA1|CEBPA|RPS6KA5|ENPP1|ENPP3|SERPINF1|PER1|PF4|CHI3L1|KLF4|CD163|SL…	NO1
GeneOntologyBiologicalProcess	GO:2000145	regulation of cell motility	6.51155817162148e-27	3.56742414214295e-23	3.60707764916972e-24	7.21415529833943e-23	20649	1338	2375	286			TP53INP1|ACP5|ACTA2|MCC|ACVRL1|MEF2C|CCR2|MET|ADORA3|ADRA2A|MGAT3|KITLG|MTUS1|ACAN|AGT|MIF|AIF1|SOX14|SEMA6A|MMP3|MMP7|MMP14|RECK|DUOXA2|MPP1|ABCC1|ANXA3|IFITM1|FAS|AQP1|ARHGAP4|MT1E|MT1F|MT1H|MT1X|MT2A|MAPK15|UNC5C|AOC3|GLIPR2|IRS2|ATP1B2|MUC2|ATP2B4|MYC|MYLK|MYO5A|MYOC|BCL2|FGF18|FGF17|NRP2|NEDD9|BMP2|BMP4|BMP5|BMP7|SPHK1|NGFR|C3AR1|ROR2|DDR2|CXCL16|CAV1|CLDN1|P2RX4|P2RY2|TREM1|CDH11|PCSK5|PDE4…	NO1
GeneOntologyBiologicalProcess	GO:0055001	muscle cell development	7.2263280943971e-27	1.07762430714013e-22	1.18879086891608e-23	3.50765965702035e-23	20649	384	313	45			MYF6|MYH1|MYH2|MYH6|MYH7|XIRP1|MYL2|SMYD1|CYP26A1|ACTA1|STAC3|SYNPO2L|MYOZ2|ACTC1|ACTN2|NEB|TTN|SMPX|DES|MYOZ1|MYPN|GPC4|ALPK3|MYO18B|HS3ST1|CACNA1S|KRT8|MYOT|NRAP|CAPN3|SHOX2|CASQ1|LMOD2|TCAP|CSRP3|LMOD3|UNC45B|ANKRD1|SYPL2|SCUBE3|MYOM2|TNNI2|LBX2|TNNT3|MYBPC1	NO4
GeneOntologyBiologicalProcess	GO:0055002	striated muscle cell development	7.34728596363462e-27	1.07762430714013e-22	1.18879086891608e-23	3.56637260674825e-23	20649	145	313	31			MYH6|MYH7|XIRP1|MYL2|SMYD1|ACTA1|SYNPO2L|MYOZ2|ACTC1|ACTN2|NEB|TTN|DES|MYOZ1|MYPN|GPC4|HS3ST1|KRT8|MYOT|NRAP|CAPN3|CASQ1|LMOD2|TCAP|CSRP3|LMOD3|UNC45B|ANKRD1|MYOM2|TNNI2|TNNT3	NO4
GeneOntologyBiologicalProcess	GO:0030239	myofibril assembly	1.1563967346921e-26	1.27206280948797e-22	1.40328743754887e-23	5.61314975019547e-23	20649	134	313	30			MYH6|MYH7|XIRP1|MYL2|SMYD1|ACTA1|SYNPO2L|MYOZ2|ACTC1|ACTN2|NEB|TTN|DES|MYOZ1|MYPN|HS3ST1|KRT8|MYOT|NRAP|CAPN3|CASQ1|LMOD2|TCAP|CSRP3|LMOD3|UNC45B|ANKRD1|MYOM2|TNNI2|TNNT3	NO4
GeneOntologyBiologicalProcess	GO:0030155	regulation of cell adhesion	2.26402865765087e-26	1.18130609030791e-22	1.19443683324352e-23	2.5083173498114e-22	20649	972	2375	226			ABAT|ACP5|DACT2|ACVRL1|DSCAML1|FZD7|CCR2|KITLG|AIF1|C1QTNF1|SEMA6A|MMP14|ANK3|CCDC80|ARHGAP6|RHOH|ARRB1|PDE5A|MDGA1|ADAM19|TNFSF9|MYOC|PPP1R12B|FXYD5|UNC13D|BCL2|CCDC88B|NEDD9|BMP2|BMP4|BMP6|BMP7|CALCA|CAV1|RUNX1|CBFB|TBX18|CD1D|CD3E|CD4|CD27|CD36|CD44|TREM1|PCK1|PCSK5|PDE4D|ENPP2|CEACAM7|KLF4|RHOU|JAM2|SERPINE2|PIK3CG|PLXNA2|PLXNB3|APBB1IP|COL8A1|ABI3BP|EPB41L4B|PODXL|EFEMP2|PPBP|CR1|EGFL6|CYTIP…	NO1
GeneOntologyBiologicalProcess	GO:0045597	positive regulation of cell differenti	2.45141241140994e-26	1.22093773847555e-22	1.23450900481867e-23	2.71591981060107e-22	20649	1183	2375	260			MUSTN1|MAP1B|MAP6|ACHE|ACVRL1|MEF2C|AXIN2|CCR2|ADM|MET|KITLG|ACAN|AGT|AGTR1|PLA2G10|MME|MMP14|IFITM1|MSR1|MSX2|RHOH|SCUBE2|FEZF1|ASCL2|ASPA|GLIPR2|PDE5A|HAMP|ATOH1|RBM24|MYC|TNFSF9|AXL|NAP1L2|BCL2|TNFRSF11A|FGF18|PRDM1|NEDD9|SOCS2|BMP2|NEFL|BMP4|BMP6|BMP7|NEUROD1|NGFR|CPNE1|PHOX2B|CA2|CALCA|ZBTB7C|NTRK2|ROR2|DDR2|VSTM2A|SOCS3|RUNX1|CBFB|CD1D|CD4|CD27|CD36|PCK1|PCP4|CDKN2B|PDE3A|CEBPA|PDLIM7|ENPP2…	NO1
GeneOntologyBiologicalProcess	GO:0031175	neuron projection development	4.13286482427444e-26	1.96889784111096e-22	1.9907830168755e-23	4.57880093881366e-22	20649	1424	2375	297			MAP1A|MAP1B|MAP2|MAP6|ACHE|MATN2|DSCAML1|ADCY5|MEF2C|FZD1|ADM|UNC5A|MET|CLIC5|AGT|IGSF9|PLA2G10|SEMA6A|MMP14|RASAL1|CPNE9|ANK3|ENC1|APBB1|GAS7|CCDC80|FAS|CPNE5|AREG|ARHGAP4|FEZF1|UNC5C|ATOH1|ATP1B2|KCTD12|MYH10|KIF1A|MYOC|PPP1R12B|MPDZ|NCAM1|NDN|BCL2|NRP2|NEFM|NEFL|BMP4|BMP5|BMP7|KAT2B|NEO1|NEUROD1|DST|SPHK1|NGFR|CPNE1|NME1|PHOX2B|SDK1|NOTCH3|NOVA1|CNTN4|NPR1|NPTX1|CAD|PLOD3|NTRK2|ROR2|DDR2|SOCS3…	NO1
GeneOntologyBiologicalProcess	GO:0022603	regulation of anatomical structure mor	6.16406265643269e-26	2.81420429062015e-22	2.84548542377574e-23	6.82916501706178e-22	20649	1247	2375	269			TSPAN18|MAP1B|MAP2|APCDD1|MAP6|ACHE|ACVRL1|MEF2C|MEIS1|MEP1A|FZD1|FZD7|CCR2|ADM|MET|AGT|AGTR1|SEMA6A|RECK|RASAL1|CPNE9|FGD2|ANXA3|GAS7|CPNE5|AQP1|MSX1|ARHGAP4|RSPO2|GRHL3|ATP2B4|KCTD12|MYH10|MYH11|KIF1A|TNFSF12|PPP1R12B|FGF18|NEFM|BMP2|NEFL|BMP4|BMP7|SPHK1|NGFR|CDC42EP5|C3|C3AR1|NME1|FMNL1|NPR1|NTRK2|ROR2|BRSK2|RUNX1|TNFRSF11B|TBX18|OXTR|P2RY1|CD36|CD44|PALM|PDGFRA|ENPP2|SERPINF1|CEACAM7|PF4|PARV…	NO1
GeneOntologyBiologicalProcess	GO:0051146	striated muscle cell differentiation	9.65043543690911e-26	8.49255944530175e-22	9.36864272215136e-23	4.68432136107568e-22	20649	498	313	49			MYF6|MYH1|MYH2|MYH6|MYH7|XIRP1|MYL2|HOPX|SMYD1|CYP26A1|ACTA1|STAC3|SYNPO2L|MYOZ2|ACTC1|ACTN2|NEB|PGAM2|TTN|SMPX|DES|MYOZ1|MYPN|GPC4|ALPK3|MYO18B|HS3ST1|NOS1|CACNA1S|KRT8|MYOT|NRAP|CAPN3|SHOX2|CASQ1|BARX2|LMOD2|TCAP|CSRP3|LMOD3|UNC45B|ANKRD1|SCUBE3|SMARCD3|MYOM2|TNNI2|TNNT3|RPL3L|MYBPC1	NO4
GeneOntologyBiologicalProcess	GO:0001501	skeletal system development	1.51895077218784e-25	6.65738247296374e-22	6.73138224202763e-23	1.68284556050691e-21	20649	840	2375	202			MUSTN1|MATN3|ACP5|MDFI|ACVRL1|DSCAML1|MEF2C|MEIS1|MEIS2|AXIN2|MEOX1|MGP|ACAN|MMP14|AMELX|ANXA6|MSX1|MSX2|SCUBE2|HSD17B6|RSPO2|RBM24|GRHL3|MYC|MYH4|MYOC|FGFRL1|FGF18|BGN|PRDM1|BMP2|BMP3|BMP4|BMP5|BMP6|BMP7|KAT2B|CACNA1C|ROR2|DDR2|CASP5|RUNX1|PAPSS2|OGN|TNFRSF11B|CD44|PAX5|CDH11|PCSK5|NOLC1|PDGFRA|ENPP1|ENPP2|CHAD|FOXN3|CHI3L1|RECQL4|PITX2|HAND1|CMKLR1|PLOD2|PLS3|HAND2|COL9A1|COL9A2|COL10A1|PRRX1|C…	NO1
GeneOntologyBiologicalProcess	GO:0010817	regulation of hormone levels	1.8946070033428e-25	7.98446108083571e-22	8.07321191924419e-23	2.09903509900349e-21	20649	724	2375	182			ABAT|ADCY5|UCN2|ADH1A|ADH1B|ADH1C|MEP1A|ADH6|ADM|ADORA3|ADRA2A|AGT|AGTR1|C1QTNF1|C1QTNF3|MME|AKR1B1|LTBP4|DUOXA2|AMH|AQP1|ARRB1|RDH16|STC2|HSD17B6|IRS2|MYO5A|BCHE|CES2|BLK|BMP2|BMP5|BMP6|NEUROD1|APLN|CACNA1H|NOS2|CACNA1C|NPY1R|TRPA1|BRSK2|RUNX1|PAPSS2|SYT7|OSM|P2RY1|PCSK6|CD38|PCSK1|PCSK5|PCSK2|PDE4C|PDGFRA|ENPP1|CHGA|CYP2S1|ABCB1|CLCN2|NRXN1|CMA1|ABCC2|BACE2|CNR1|UGT1A10|UGT1A8|DHRS11|PLA2G3|DUO…	NO1
GeneOntologyBiologicalProcess	GO:0033993	response to lipid	2.02537753851466e-25	8.21943647191537e-22	8.31079916637181e-23	2.24391577492039e-21	20649	1180	2375	257			A2M|ABCA1|ABCA3|MAOB|MAP1B|ACP5|KDM5D|ADCY5|MEF2C|AXIN2|ADH1A|ADH1B|ADH1C|FZD7|ADM|MEST|SCGB2A1|AGT|AGTR1|MIF|AIF1|NR3C2|FBXO32|MRC1|ANG|ANXA3|GRAMD1A|CITED1|FAS|AQP1|AREG|MSX2|MAPK15|MTAP|STC2|HAMP|ATP1A2|AXL|BCHE|CCND1|BCL2|TNFRSF11A|CES2|PRDM1|SOCS2|NEFL|BMP4|BMP6|BMP7|GBP4|KLF9|C2|NOS2|CA9|TRPA1|NTRK2|CASP1|RAET1G|CASP5|CASP7|CXCL16|CAV1|RUNX1|CLDN1|CCNA2|OXTR|CD14|CD36|CD38|PCK1|CDK4|PCSK1|P…	NO1
GeneOntologyBiologicalProcess	GO:0042692	muscle cell differentiation	4.3344250222599e-25	3.17864432157818e-21	3.50654984300826e-22	2.10392990580496e-21	20649	666	313	55			MYF6|MYH1|MYH2|MYH6|MYH7|XIRP1|MYL2|HOPX|SMYD1|CYP26A1|ACTA1|STAC3|SYNPO2L|MYOZ2|ACTC1|ACTN2|WNT4|NEB|PGAM2|TTN|SMPX|DES|MYOZ1|MYPN|GPC4|ALPK3|MYO18B|HS3ST1|NOS1|NPNT|CACNA1S|KRT8|MYOT|NRAP|CAPN3|SHOX2|CASQ1|BARX2|LMOD2|TCAP|CSRP3|LMOD3|CITED4|UNC45B|ANKRD1|SYPL2|SCUBE3|SMARCD3|RORA|MYOM2|TNNI2|LBX2|TNNT3|RPL3L|MYBPC1	NO4
GeneOntologyBiologicalProcess	GO:0051050	positive regulation of transport	5.24164864524551e-25	2.05120795852937e-21	2.07400804788125e-22	5.8072225340675e-21	20649	1200	2375	259			ABAT|ABCA1|ABCA3|MAP2|ACHE|CCR2|MET|ADORA3|ADRA2A|SFTPA2|SCAMP5|SLC35D3|AGT|AGTR1|MIF|PLA2G10|C1QTNF1|C1QTNF3|ANG|ANK2|ANK3|APBB1|CYP4F2|AQP1|ARRB1|CADPS|AOC3|SLC17A8|ABCB11|IRS2|HAMP|ATP1B2|MYH10|MYLK|MYOM1|MYO5A|AXL|UNC13D|RGS9|TNFRSF11A|CFB|BLK|BMP2|BMP4|BMP6|APLN|SPHK1|LRRC26|C2|C3|CACNA1H|C4A|CA2|CACNA1C|CACNA2D1|CACNB2|NPR1|TRPA1|CAV1|RUNX1|SYT7|CD4|OXTR|P2RX1|P2RX4|CD14|CD19|MS4A1|P2RY1|P2…	NO1
GeneOntologyBiologicalProcess	GO:0001944	vasculature development	7.59267253585704e-25	2.86877501395945e-21	2.90066272499173e-22	8.41192190247602e-21	20649	1254	2375	267			ABCA1|TSPAN18|HS6ST2|ACTA2|ACVRL1|MEF2C|MEIS1|MEP1A|CCR2|ADM|HEG1|AGT|AGTR1|SEMA6A|MMP14|RECK|ANG|ANPEP|ANXA3|CITED1|AQP1|MT1E|MT1F|MT1H|MT1X|MT2A|ATP2B4|MYC|MYH10|MYLK|TNFSF12|FGF18|NRP2|PRDM1|BMP4|BMP7|APLN|NFATC1|SPHK1|NGFR|C3|C3AR1|NME1|SLC39A5|NOTCH3|NPR1|CAD|CALCA|CALD1|NTRK2|SOCS3|CAV1|RUNX1|ANGPTL1|OXTR|CD36|CDKN1A|PCSK5|PDE2A|PDGFRA|ENPP1|ENPP2|SERPINF1|GNG2|CEACAM7|PF4|CHI3L1|KLF4|SLIT2…	NO1
GeneOntologyBiologicalProcess	GO:0048666	neuron development	1.04863136826364e-24	3.83002323023662e-21	3.87259564299762e-22	1.16177869289929e-20	20649	1691	2375	333			MAP1A|MAP1B|MAP2|MAP6|ACHE|MATN2|DSCAML1|ADCY5|MEF2C|FZD1|ADM|UNC5A|MET|CLIC5|AGT|MIF|IGSF9|PLA2G10|SEMA6A|MMP14|RASAL1|CPNE9|ANK3|ENC1|APBB1|GAS7|CCDC80|FAS|CPNE5|AREG|ARHGAP4|FEZF1|UNC5C|ATOH1|ATP1B2|KCTD12|MYH10|KIF1A|MYOC|PPP1R12B|MPDZ|NCAM1|NDN|BCL2|NRP2|PRDM1|NEFM|NEFL|BMP4|BMP5|BMP7|KAT2B|NEO1|NEUROD1|DST|SPHK1|NGFR|CPNE1|C1QA|C3|NME1|PHOX2B|SDK1|NOTCH3|NOVA1|CNTN4|NPR1|NPTX1|CAD|PLOD3|NTR…	NO1
GeneOntologyBiologicalProcess	GO:0040017	positive regulation of locomotion	1.16463961651451e-24	4.11651481906896e-21	4.16227171334329e-22	1.29030423113642e-20	20649	758	2375	186			ACP5|ACTA2|CCR2|MET|ADORA3|ADRA2A|KITLG|AGT|AIF1|SEMA6A|MMP3|MMP7|MMP14|DUOXA2|ABCC1|ANXA3|AQP1|MT1E|MT1F|MT1H|MT1X|MT2A|AOC3|GLIPR2|IRS2|MYC|MYLK|MYO5A|MYOC|BCL2|FGF18|NRP2|NEDD9|BMP2|BMP4|BMP7|SPHK1|C3AR1|ROR2|DDR2|CXCL16|CAV1|CLDN1|P2RX4|P2RY2|TREM1|PCSK5|PDE4D|PDGFRA|ENPP2|PGR|JAM2|SLIT2|PIK3CD|PIK3CG|NTN1|CMKLR1|PLCG2|PLD1|PLP1|ADAMTS1|EPB41L4B|PODXL|DUOX2|NOX4|AKAP12|EGFL6|CSF1|CSF1R|CTSH|S…	NO1
GeneOntologyBiologicalProcess	GO:2000147	positive regulation of cell motility	1.74459993733848e-24	5.81439530949795e-21	5.87902490106736e-22	1.9328422705773e-20	20649	737	2375	182			ACP5|ACTA2|CCR2|MET|ADORA3|ADRA2A|KITLG|AGT|AIF1|SEMA6A|MMP3|MMP7|MMP14|DUOXA2|ABCC1|ANXA3|AQP1|MT1E|MT1F|MT1H|MT1X|MT2A|AOC3|GLIPR2|IRS2|MYC|MYLK|MYO5A|MYOC|BCL2|FGF18|NRP2|NEDD9|BMP2|BMP4|BMP7|SPHK1|C3AR1|ROR2|DDR2|CXCL16|CAV1|CLDN1|P2RX4|P2RY2|TREM1|PCSK5|PDE4D|PDGFRA|ENPP2|PGR|JAM2|PIK3CD|PIK3CG|NTN1|CMKLR1|PLCG2|PLD1|PLP1|ADAMTS1|EPB41L4B|PODXL|DUOX2|NOX4|AKAP12|EGFL6|CSF1|CSF1R|CTSH|SEMA3E|…	NO1
GeneOntologyBiologicalProcess	GO:0001775	cell activation	1.75113116468294e-24	5.81439530949795e-21	5.87902490106736e-22	1.94007821735223e-20	20649	1410	2375	290			ABAT|ACTA2|ACVRL1|MEF2C|FZD7|CCR2|ADORA3|MFNG|ADRA2A|KITLG|AGT|MIF|AIF1|PLA2G10|C1QTNF1|MMP8|MMP14|ANXA3|AQP8|FAS|RHOH|MT1G|MT1X|ARRB1|PDE5A|IRS2|HAMP|SLAMF7|MYC|TNFSF9|AXL|UNC13D|BCL2|CCDC88B|CFB|PRDM1|CXCR5|NEDD9|BMP4|NFATC1|SPHK1|KLF9|C1QA|DDR2|SOCS3|CASP1|RAET1G|CAV1|RUNX1|CBFB|CD1C|CD1D|CD3E|CD4|CD7|CD8A|P2RX1|P2RX4|CD19|MS4A1|P2RY1|P2RY2|CD22|CD27|CD38|CD44|CD48|CD79A|CD79B|PAX5|PCK1|CDKN1A…	NO1
GeneOntologyBiologicalProcess	GO:0030335	positive regulation of cell migration	3.40780962822903e-24	1.09823739293346e-20	1.11044479032792e-21	3.77551228711494e-20	20649	706	2375	176			ACP5|ACTA2|CCR2|MET|ADORA3|ADRA2A|KITLG|AGT|AIF1|SEMA6A|MMP3|MMP7|MMP14|ABCC1|ANXA3|AQP1|MT1E|MT1F|MT1H|MT1X|MT2A|AOC3|GLIPR2|IRS2|MYC|MYLK|MYO5A|MYOC|BCL2|FGF18|NRP2|NEDD9|BMP2|BMP4|BMP7|SPHK1|C3AR1|ROR2|DDR2|CXCL16|CAV1|CLDN1|P2RX4|P2RY2|TREM1|PCSK5|PDE4D|PDGFRA|ENPP2|PGR|JAM2|PIK3CD|PIK3CG|CMKLR1|PLCG2|PLD1|PLP1|ADAMTS1|EPB41L4B|PODXL|NOX4|AKAP12|EGFL6|CSF1|CSF1R|CTSH|SEMA3E|PROX1|HDAC9|MYADM|…	NO1
GeneOntologyBiologicalProcess	GO:0002682	regulation of immune system process	3.8487935048632e-24	1.20491492692056e-20	1.21830809258227e-21	4.26407832403794e-20	20649	1812	2375	349			A2M|ACP5|MEF2C|MEIS1|MEIS2|CCR2|ADORA3|KITLG|MTUS1|MIF|AIF1|PLA2G10|MMP8|MMP14|MPP1|TMEM176B|BIRC3|FAS|RHOH|ARRB1|OASL|AOC3|PDE5A|IRS2|HAMP|SLAMF7|MYC|TNFSF9|AXL|RIOK3|UNC13D|BCL2|TNFRSF11A|CCDC88B|CFB|PRDM1|BLK|NEDD9|BMP4|BMP5|BMX|GBP4|SPHK1|SERPING1|C1QA|C1QB|C1QC|C1R|C1S|C2|C3|C3AR1|C4A|C7|C8G|NME1|NOS2|CA2|CALCA|ROR2|CASP1|RAET1G|CASP5|CAV1|RUNX1|CBFB|TNFRSF11B|ORM1|ORM2|CD1C|CD1D|CD3E|CD4|CD…	NO1
GeneOntologyBiologicalProcess	GO:0045214	sarcomere organization	5.24770167020247e-24	3.298623797619e-20	3.63890627245183e-21	2.54723439071628e-20	20649	76	313	23			MYH6|MYH7|XIRP1|SMYD1|SYNPO2L|MYOZ2|ACTN2|NEB|TTN|DES|MYOZ1|MYPN|HS3ST1|KRT8|NRAP|CAPN3|CASQ1|LMOD2|TCAP|CSRP3|ANKRD1|MYOM2|TNNT3	NO4
GeneOntologyBiologicalProcess	GO:0140352	export from cell	5.25615027443766e-24	1.59979778261233e-20	1.61758024695819e-21	5.82328888904948e-20	20649	1199	2375	256			ABAT|ABCA1|ABCA3|TSPAN18|MAOB|ACHE|ADCY5|MEF2C|UCN2|CCR2|ADM|ADORA3|ADRA2A|SCAMP5|AGT|AGTR1|MIF|PLA2G10|C1QTNF1|C1QTNF3|LTBP4|ABCC1|AMH|ANG|PRSS12|ANXA3|APBA1|APBB1|AQP1|ARL4D|ARRB1|CADPS|KCNK5|ABCB11|IRS2|HAMP|ATP1A2|SLC4A4|ATP1B2|MYH10|MYOM1|MYO5A|AXL|NCAM1|UNC13D|RGS9|TNFRSF11A|BLK|BMP2|BMP6|NEO1|NEUROD1|APLN|SPHK1|CACNA1H|NOS2|CACNA1C|NPY1R|TRPA1|NTRK2|BRSK2|RUNX1|SYT7|SLC22A18|OSM|OXTR|P2RX1…	NO1
GeneOntologyBiologicalProcess	GO:1901701	cellular response to oxygen-containing	7.47181844834742e-24	2.21270952158052e-20	2.23730477268219e-21	8.27802765892411e-20	20649	1703	2375	332			ABCA1|TP53INP1|MAP1B|ACHE|ADCY5|MEF2C|AXIN2|ADH1A|ADH1B|ADH1C|ADH6|FZD7|MET|ADRA2A|AGT|AGTR1|MIF|AIF1|NR3C2|FBXO32|MMP3|BCAR3|AKR1B1|RASAL1|MRC1|ABCC1|CPNE9|ANG|GRAMD1A|AQP8|FAS|CPNE5|AQP1|AQP9|MSX2|MT1E|MT1F|MT1G|MT1H|MT1M|MT1X|ARRB1|TRIB3|IRS2|HAMP|ATP2B4|H19|MYLK|MYO5A|AXL|RGS9|PRDM1|SOCS2|BMP4|BMP6|BMP7|KAT2B|NEUROD1|GBP4|NFATC1|SPHK1|KLF9|NGFR|CPNE1|CACNA1H|TIMELESS|PHOX2B|VWA2|NOS2|CA2|CACN…	NO1
GeneOntologyBiologicalProcess	GO:0048729	tissue morphogenesis	1.08934991737896e-23	3.14111347696823e-20	3.17602835122145e-21	1.20689077346415e-19	20649	1141	2375	246			FOXQ1|HS6ST2|ACTA2|DACT2|MCC|ACTG2|ACVRL1|MEF2C|MEIS1|MEIS2|FZD1|FZD7|ADM|MET|HEG1|MGP|PCDH19|AGT|AGTR1|PLA2G10|SEMA6A|RPL22L1|FBXO32|MMP14|CITED1|LGR5|AREG|MSX1|MSX2|TRIB3|RSPO2|RBM24|ATP1A2|GRHL3|MYC|MYH11|MYLK|PPP1R12B|BCL2|NRP2|BMP2|BMP4|BMP5|BMP7|NEO1|NFATC1|NGFR|TIMELESS|CA2|CA9|CACNA1C|CACNB2|PLOD3|CALD1|ROR2|SOCS3|BRSK2|RUNX1|TBX18|CD44|GCNT3|PDGFRA|PDLIM7|ENPP1|ENPP2|CEACAM7|KLF4|PGR|SLI…	NO1
GeneOntologyBiologicalProcess	GO:0046903	secretion	1.27389329137032e-23	3.57905408637532e-20	3.61883686540815e-21	1.41134637750918e-19	20649	1277	2375	267			ABAT|ABCA1|TSPAN18|MAOB|ACHE|ADCY5|MEF2C|UCN2|CCR2|ADM|ADORA3|ADRA2A|SCAMP5|AGT|AGTR1|MIF|PLA2G10|C1QTNF1|C1QTNF3|MMP7|LTBP4|AMH|ANG|ANPEP|PRSS12|ANXA3|ANXA6|APBA1|APBB1|CYP4F2|AQP8|AQP1|AQP9|ARL4D|ARRB1|CADPS|ABCB11|IRS2|MUC2|MYC|MYH10|MYOM1|MYO5A|AXL|NCAM1|UNC13D|CCND1|TNFRSF11A|BDKRB2|BLK|SOCS2|BMP2|BMP6|NEO1|NEUROD1|APLN|SPHK1|CACNA1H|NME1|NOS2|CA2|CA9|CACNA1C|NPR1|NPY1R|TRPA1|NTRK2|BRSK2|CAV…	NO1
GeneOntologyBiologicalProcess	GO:0050900	leukocyte migration	2.52291373320467e-23	6.91102123574912e-20	6.98784031254364e-21	2.79513612501746e-19	20649	486	2375	135			CCR2|ADORA3|KITLG|MTUS1|MIF|AIF1|MMP14|MPP1|AOC3|DDX3Y|TNFRSF11A|CXCR5|NEDD9|BMP5|C3AR1|CALCA|ROR2|CXCL16|P2RX4|TREM1|PDE4B|PDE4D|ENPP1|PF4|CHGA|JAM2|SLIT2|PIK3CD|PIK3CG|CMKLR1|CNN2|MCOLN2|PODXL|MMP28|DUOX2|PODXL2|PPBP|CSF1|CSF1R|CSF3|CTSG|TRPM4|LGALS9B|SIRPA|PTGER4|PTN|PTPRO|JAM3|DPEP1|DPP4|RARRES2|DUSP1|GPR183|RET|EDN2|EDN3|EDNRB|CHST4|TRPV4|GREM1|F2RL1|F7|PTK2B|FCGR2A|CCL5|CCL8|CCL11|CCL13|CCL…	NO1
GeneOntologyBiologicalProcess	GO:0006936	muscle contraction	9.98532444490785e-23	5.4920424305852e-19	6.05859560694784e-20	4.84687648555827e-19	20649	412	313	42			MYBPH|MYH1|MYH2|MYH6|MYH7|MYL1|MYL2|MYL3|ACTA1|STAC3|ACTC1|ACTN2|PGAM2|TTN|TRDN|SMPX|DES|ADRB2|SCN4A|TRIM63|PKP2|HRC|NOS1|UTRN|NPNT|CACNA1S|MYOT|DSG2|CASQ1|LMOD2|TCAP|CSRP3|LMOD3|MYOM2|TNNC2|TNNC1|TNNI1|TNNI2|TNNT3|ATP2A1|MYBPC1|MYBPC2	NO4
GeneOntologyBiologicalProcess	GO:0031032	actomyosin structure organization	1.95650700357114e-22	9.5653438769707e-19	1.05520944392604e-19	9.49688499533432e-19	20649	291	313	36			MYH6|MYH7|XIRP1|MYL2|SMYD1|ACTA1|SYNPO2L|MYOZ2|ACTC1|ACTN2|WNT4|NEB|TTN|DES|MYOZ1|PIK3R1|MYPN|HS3ST1|TMSB15A|KRT8|MYOT|NRAP|CAPN3|CASQ1|SORBS1|LMOD2|TCAP|CSRP3|ARHGEF10L|LMOD3|UNC45B|ANKRD1|MYOM2|LIMCH1|TNNI2|TNNT3	NO4
GeneOntologyBiologicalProcess	GO:0007517	muscle organ development	8.41015427963711e-22	3.70054468686509e-18	4.08228888733585e-19	4.08228888733585e-18	20649	559	313	47			MYF6|MYH1|MYH2|MYH6|MYH7|MYL1|MYL2|MYL3|SMYD1|MYT1|ACTA1|STAC3|SYNPO2L|MYOZ2|ACTC1|ACTN2|NEB|TTN|SMPX|DES|ADRB2|MYOZ1|APOBEC2|PKP2|PLAGL1|UTRN|CACNA1S|MYOT|CAPN3|SHOX2|CASQ1|POU4F1|BARX2|TCAP|CSRP3|LMOD3|XIRP2|EGR3|UNC45B|ANKRD1|SCUBE3|DMRTA2|TNNC1|TNNI1|RPL3L|IL6|MYBPC1	NO4
GeneOntologyBiologicalProcess	GO:0060537	muscle tissue development	9.63409740164193e-22	3.85371894357265e-18	4.25126443523363e-19	4.67639087875699e-18	20649	696	313	52			MYF6|MYH1|MYH2|MYH6|MYH7|XIRP1|MYL1|MYL2|MYL3|HOPX|SMYD1|CYP26A1|ACTA1|STAC3|SYNPO2L|MYOZ2|ACTC1|ACTN2|NEB|TTN|SMPX|DES|ADRB2|MYOZ1|ALPK3|PKP2|PLAGL1|MYO18B|HS3ST1|CACNA1S|MYOT|NRAP|DSG2|CAPN3|SHOX2|CASQ1|POU4F1|BARX2|TCAP|CSRP3|LMOD3|XIRP2|UNC45B|ANKRD1|SCUBE3|SMARCD3|DMRTA2|TNNC1|TNNI1|RPL3L|MYBPC1|MYBPC2	NO4
GeneOntologyBiologicalProcess	GO:0010927	cellular component assembly involved i	4.16394092371359e-21	1.45205396318859e-17	1.60184628462315e-18	2.02117692437057e-17	20649	203	313	30			MYH6|MYH7|XIRP1|MYL2|SMYD1|ACTA1|SYNPO2L|MYOZ2|ACTC1|ACTN2|NEB|TTN|DES|MYOZ1|MYPN|HS3ST1|KRT8|MYOT|NRAP|CAPN3|CASQ1|LMOD2|TCAP|CSRP3|LMOD3|UNC45B|ANKRD1|MYOM2|TNNI2|TNNT3	NO4
GeneOntologyBiologicalProcess	GO:0003012	muscle system process	4.29007039557086e-21	1.45205396318859e-17	1.60184628462315e-18	2.08240017001009e-17	20649	555	313	46			MYBPH|MYH1|MYH2|MYH6|MYH7|MYL1|MYL2|MYL3|ACTA1|STAC3|MYOZ2|ACTC1|ACTN2|CMYA5|PGAM2|TTN|TRDN|SMPX|DES|ADRB2|MYOZ1|SCN4A|TRIM63|PKP2|HRC|NOS1|UTRN|NPNT|CACNA1S|MYOT|DSG2|CASQ1|LMOD2|TCAP|CSRP3|LMOD3|SLN|MYOM2|TNNC2|TNNC1|TNNI1|TNNI2|TNNT3|ATP2A1|MYBPC1|MYBPC2	NO4
GeneOntologyBiologicalProcess	GO:0006941	striated muscle contraction	7.25964145121512e-19	2.28164895397299e-15	2.51702140029987e-16	3.52382996041982e-15	20649	223	313	29			MYBPH|MYH6|MYH7|MYL1|MYL2|MYL3|STAC3|ACTC1|PGAM2|TTN|SMPX|DES|ADRB2|SCN4A|PKP2|HRC|NOS1|CACNA1S|DSG2|CASQ1|TCAP|CSRP3|LMOD3|TNNC2|TNNC1|TNNI1|TNNI2|TNNT3|ATP2A1	NO4
GeneOntologyBiologicalProcess	GO:0051707	response to other organism	5.1602878786371e-17	9.08989801633183e-13	9.99493008723494e-14	2.58014393931855e-13	20649	1951	312	80			SLAMF8|PIK3AP1|CD52|CEACAM5|SPI1|SPN|HLA-DQA2|HLA-DQB2|CD300A|S100A14|SRMS|CLEC7A|CEACAM6|REG3G|EVPL|NCF2|CHIT1|ITGAX|F5|LILRB1|ITGB6|PTK6|CD84|IVL|NR1I2|FCER1G|BAIAP2L1|CIITA|FCGR3B|VNN1|BTK|SIGLEC10|NQO1|PLA2G1B|NKG7|CCR7|C4BPB|FGG|BAIAP2|CXCL6|HSPA1B|LY86|VCAM1|PLD4|SPINK5|GP2|LILRB4|SEMG1|TRIM15|WAS|PNLIPRP2|GPX2|TRIM31|IRF8|PON1|REG1B|APOBEC1|REN|LCN2|WDFY4|PPL|CRP|TRIM10|MST1R|CORO1A|CD2|NK…	NO2
GeneOntologyBiologicalProcess	GO:0043207	response to external biotic stimulus	5.80807675609761e-17	9.08989801633183e-13	9.99493008723494e-14	2.9040383780488e-13	20649	1955	312	80			SLAMF8|PIK3AP1|CD52|CEACAM5|SPI1|SPN|HLA-DQA2|HLA-DQB2|CD300A|S100A14|SRMS|CLEC7A|CEACAM6|REG3G|EVPL|NCF2|CHIT1|ITGAX|F5|LILRB1|ITGB6|PTK6|CD84|IVL|NR1I2|FCER1G|BAIAP2L1|CIITA|FCGR3B|VNN1|BTK|SIGLEC10|NQO1|PLA2G1B|NKG7|CCR7|C4BPB|FGG|BAIAP2|CXCL6|HSPA1B|LY86|VCAM1|PLD4|SPINK5|GP2|LILRB4|SEMG1|TRIM15|WAS|PNLIPRP2|GPX2|TRIM31|IRF8|PON1|REG1B|APOBEC1|REN|LCN2|WDFY4|PPL|CRP|TRIM10|MST1R|CORO1A|CD2|NK…	NO2
GeneOntologyBiologicalProcess	GO:0009607	response to biotic stimulus	5.99695805234096e-17	9.08989801633183e-13	9.99493008723494e-14	2.99847902617048e-13	20649	1998	312	81			SLAMF8|PIK3AP1|CD52|CEACAM5|ABI3|SPI1|SPN|HLA-DQA2|HLA-DQB2|CD300A|S100A14|SRMS|CLEC7A|CEACAM6|REG3G|EVPL|NCF2|CHIT1|ITGAX|F5|LILRB1|ITGB6|PTK6|CD84|IVL|NR1I2|FCER1G|BAIAP2L1|CIITA|FCGR3B|VNN1|BTK|SIGLEC10|NQO1|PLA2G1B|NKG7|CCR7|C4BPB|FGG|BAIAP2|CXCL6|HSPA1B|LY86|VCAM1|PLD4|SPINK5|GP2|LILRB4|SEMG1|TRIM15|WAS|PNLIPRP2|GPX2|TRIM31|IRF8|PON1|REG1B|APOBEC1|REN|LCN2|WDFY4|PPL|CRP|TRIM10|MST1R|CORO1A|C…	NO2
GeneOntologyBiologicalProcess	GO:0060538	skeletal muscle organ development	2.76983721703379e-16	8.1250244693631e-13	8.96319323432133e-14	1.3444789851482e-12	20649	346	313	32			MYF6|MYH1|MYH2|MYH6|MYL1|SMYD1|MYT1|ACTA1|STAC3|SYNPO2L|MYOZ2|ACTN2|SMPX|DES|ADRB2|MYOZ1|APOBEC2|PLAGL1|CACNA1S|MYOT|CAPN3|SHOX2|CASQ1|BARX2|TCAP|CSRP3|LMOD3|UNC45B|ANKRD1|SCUBE3|DMRTA2|MYBPC1	NO4
GeneOntologyBiologicalProcess	GO:0030199	collagen fibril organization	1.34334025455529e-15	6.93363341325773e-11	7.52942212678239e-12	7.52942212678239e-12	20649	75	444	19			AEBP1|MMP9|COL1A1|COL1A2|FOXC2|COL3A1|COL5A1|COL5A2|COL12A1|ADAMTS2|COL5A3|ADAMTS14|BMP1|PXDN|SERPINH1|LOX|LOXL2|LTBP1|LUM	NO6
GeneOntologyBiologicalProcess	GO:0007519	skeletal muscle tissue development	2.83827771799516e-15	7.80542572403005e-12	8.61062502696781e-13	1.37770000431485e-11	20649	326	313	30			MYF6|MYH1|MYH2|MYH6|MYL1|SMYD1|ACTA1|STAC3|SYNPO2L|MYOZ2|ACTN2|SMPX|DES|ADRB2|MYOZ1|PLAGL1|CACNA1S|MYOT|CAPN3|SHOX2|CASQ1|BARX2|TCAP|CSRP3|LMOD3|UNC45B|ANKRD1|SCUBE3|DMRTA2|MYBPC1	NO4
GeneOntologyBiologicalProcess	GO:0048646	anatomical structure formation involve	7.88862857216875e-15	1.93840587817529e-11	2.13836973884109e-12	3.82914030893071e-11	20649	1910	313	75			MYF6|SERPINA3|KLF8|MYH6|MYH7|XIRP1|MYL2|HOPX|SMYD1|CYP26A1|ACTA1|SYNPO2L|MYOZ2|NKX3-2|ACTC1|PNLDC1|ACTN2|WNT4|NEB|ADAM8|PGAM2|TTN|LRG1|TLX2|S100A1|HOXA7|DES|LHX2|ADRB2|TMEM184A|MYOZ1|NFIB|MYPN|COBL|CCL2|DLX6|KLK5|ALDH1A3|HS3ST1|NOS1|NPNT|KRT1|CACNA1S|KRT8|CALB1|MYOT|NRAP|SASH1|NRCAM|CAPN3|CASQ1|SEMA5A|ECM1|LMOD2|TERT|TCAP|CSRP3|LMOD3|IGFBP3|EGR3|ZIC5|UNC45B|LPAR6|ANKRD1|DLL3|NR2E1|PRDM13|SMARCD3|…	NO4
GeneOntologyBiologicalProcess	GO:0030029	actin filament-based process	7.92967764712395e-15	1.93840587817529e-11	2.13836973884109e-12	3.84906552991397e-11	20649	975	313	51			EPS8|MYH2|MYH6|MYH7|XIRP1|MYL1|MYL2|SMYD1|ACTA1|SYNPO2L|MYOZ2|ACTC1|ACTN2|WNT4|NEB|TTN|DES|KANK1|MYOZ1|PIK3R1|MYPN|PKP2|COBL|HS3ST1|NOS1|TMSB15A|KRT8|MYOT|NRAP|RHOD|DSG2|CAPN3|CASQ1|SEMA5A|SORBS1|ABLIM3|LMOD2|TCAP|CSRP3|ARHGEF10L|LMOD3|XIRP2|UNC45B|ANKRD1|MYOM2|LIMCH1|TNNC1|TNNI2|ABLIM2|TNNT3|ATP2A1	NO4
GeneOntologyBiologicalProcess	GO:0060429	epithelium development	1.0374616854365e-14	6.10057652977241e-10	6.54119592667713e-11	6.54119592667713e-11	20649	1998	540	111			CDKN1C|MAP9|CDX1|CDX2|CENPF|ESRRG|CD109|SH3BP1|E2F7|MECOM|MDK|FOXI3|FOXA3|HNF4A|CHRNA1|RYR2|KLF2|CDC45|FZD4|HOXA13|HOXB7|KRT6C|RHOV|HPN|MITF|VAX2|FGFR3|MMP12|PSAPL1|HOXB13|FOXE3|COL2A1|RHCG|TBX4|FOLR1|ANXA1|WNT7A|SLC43A1|FERMT1|KLF15|CLDN4|GATA5|AQP3|SLC2A1|IFNG|TNFSF11|DMRT2|TP63|DCHS1|CSTA|NKX2-5|SMO|MESP2|FSCN1|PRLR|SOX2|GADD45B|IL17A|ARHGAP24|SPRR1A|SPRR1B|SPRR2A|NUP62CL|SPRR3|KREMEN2|MTSS1|G…	NO5
GeneOntologyBiologicalProcess	GO:0098542	defense response to other organism	1.49168460239422e-14	1.69576735279184e-10	1.86460575299277e-11	7.45842301197108e-11	20649	1445	312	63			SLAMF8|PIK3AP1|CEACAM5|SPI1|SPN|HLA-DQA2|HLA-DQB2|CD300A|S100A14|SRMS|CLEC7A|CEACAM6|REG3G|EVPL|NCF2|ITGAX|LILRB1|PTK6|CD84|IVL|NR1I2|FCER1G|CIITA|FCGR3B|VNN1|BTK|SIGLEC10|NQO1|PLA2G1B|NKG7|C4BPB|FGG|CXCL6|HSPA1B|LY86|PLD4|SPINK5|GP2|SEMG1|TRIM15|WAS|TRIM31|IRF8|REG1B|APOBEC1|LCN2|PPL|CRP|TRIM10|MST1R|CORO1A|CD2|EPHA2|CD37|SLPI|MYO1F|REG3A|IFNE|TRAF3IP3|TNFAIP3|CD180|HCK|IL7R	NO2
GeneOntologyBiologicalProcess	GO:0045229	external encapsulating structure organ	1.50662615643731e-14	3.88821574583874e-10	4.22231980341556e-11	8.44463960683111e-11	20649	398	444	38			AEBP1|MMP1|MMP2|MMP9|MMP10|MMP13|COL1A1|COL1A2|FOXC2|COL3A1|COL4A1|COL4A2|COL5A1|COL5A2|NID2|COL12A1|COL16A1|FN1|ADAMTS2|COL5A3|PDPN|POSTN|ADAMTS14|ITGA5|BMP1|COL24A1|PXDN|NID1|LAMB1|SERPINH1|TGFB1|TGFBI|TGM3|LOX|LOXL2|LTBP1|ELN|LUM	NO6
GeneOntologyBiologicalProcess	GO:0097435	supramolecular fiber organization	3.56892577479485e-14	8.26505228060096e-11	9.11766616360746e-12	1.73235657108542e-10	20649	1013	313	51			THSD4|CDKN2A|EPS8|MYH6|MYH7|XIRP1|MYL2|MAPT|SMYD1|ACTA1|SYNPO2L|MYOZ2|ACTC1|ACTN2|WNT4|NEB|TTN|TRDN|DES|KANK1|MYOZ1|PIK3R1|MYPN|PKP2|COBL|HS3ST1|TMSB15A|KRT1|KRT8|MYOT|NRAP|RHOD|KRT31|CAPN3|CASQ1|SEMA5A|FSD1|SORBS1|LMOD2|TCAP|CSRP3|ARHGEF10L|LMOD3|XIRP2|UNC45B|ANKRD1|MYOM2|LIMCH1|TPPP3|TNNI2|TNNT3	NO4
GeneOntologyBiologicalProcess	GO:0030855	epithelial cell differentiation	4.46409461250229e-14	1.3125087510223e-09	1.40730582659135e-10	2.8146116531827e-10	20649	1044	540	72			CDKN1C|CDX1|CDX2|CD109|SH3BP1|E2F7|FOXI3|FOXA3|HNF4A|KLF2|CDC45|FZD4|HOXA13|KRT6C|FGFR3|PSAPL1|HOXB13|FOXE3|RHCG|ANXA1|WNT7A|SLC43A1|KLF15|GATA5|AQP3|SLC2A1|IFNG|TP63|CSTA|NKX2-5|SMO|MESP2|PRLR|SOX2|IL17A|SPRR1A|SPRR1B|SPRR2A|SPRR3|KREMEN2|MTSS1|GATA4|VSIG1|PTGER3|KCNQ1|DLX4|DLX5|DMD|BARX1|FOXP3|KRT4|KRT5|KRT6A|VAX1|HNF1B|KRT9|KRT13|KRT14|KRT15|KRT16|REG1A|USH1C|TFAP2A|S1PR1|S1PR3|LEPR|SLC9A4|TCH…	NO5
GeneOntologyBiologicalProcess	GO:0030198	extracellular matrix organization	5.69394920724555e-14	7.59909902677139e-10	8.25206943395354e-11	3.19145853066113e-10	20649	394	444	37			AEBP1|MMP1|MMP2|MMP9|MMP10|MMP13|COL1A1|COL1A2|FOXC2|COL3A1|COL4A1|COL4A2|COL5A1|COL5A2|NID2|COL12A1|COL16A1|FN1|ADAMTS2|COL5A3|PDPN|POSTN|ADAMTS14|ITGA5|BMP1|COL24A1|PXDN|NID1|LAMB1|SERPINH1|TGFB1|TGFBI|LOX|LOXL2|LTBP1|ELN|LUM	NO6
GeneOntologyBiologicalProcess	GO:0043062	extracellular structure organization	6.16031312253064e-14	7.59909902677139e-10	8.25206943395354e-11	3.45285550517842e-10	20649	395	444	37			AEBP1|MMP1|MMP2|MMP9|MMP10|MMP13|COL1A1|COL1A2|FOXC2|COL3A1|COL4A1|COL4A2|COL5A1|COL5A2|NID2|COL12A1|COL16A1|FN1|ADAMTS2|COL5A3|PDPN|POSTN|ADAMTS14|ITGA5|BMP1|COL24A1|PXDN|NID1|LAMB1|SERPINH1|TGFB1|TGFBI|LOX|LOXL2|LTBP1|ELN|LUM	NO6
GeneOntologyBiologicalProcess	GO:0060429	epithelium development	7.36134650664901e-14	7.59909902677139e-10	8.25206943395354e-11	4.12603471697677e-10	20649	1998	444	95			CDSN|CASP14|SPNS2|CFTR|UPK3B|FOXA1|PGF|POF1B|RYR1|FABP3|S100A7|KRT76|FBN2|ADIPOQ|HOXC13|HOXD11|HOXD13|BASP1|UPK1B|MYO3B|TNFRSF19|PLAUR|ALDH1A1|MMP2|MMP9|FST|ALOX12|ALOX12B|FOXC2|COL4A1|FLG|COL5A1|NID2|SEMA3C|SHROOM3|FN1|TNC|ID4|PPARG|APOL1|PDPN|IGFBP7|MICAL2|SLC22A1|SNAI2|KRT37|PROC|TJP3|SOX11|SPARC|EPPK1|CXCL10|EXPH5|SPRR2E|SPRR2F|SPRR2G|CYP27B1|GBX2|ITGA5|PTHLH|STAT1|CEACAM1|GJA1|PROM1|FOXL2|LC…	NO6
GeneOntologyBiologicalProcess	GO:0032989	cellular anatomical entity morphogenes	1.46383471749955e-13	3.22050321919025e-10	3.5527268593714e-11	7.10545371874279e-10	20649	1162	313	54			MYH6|MYH7|XIRP1|MYL2|MAPT|SMYD1|ACTA1|SYNPO2L|MYOZ2|ACTC1|MGLL|ACTN2|WNT4|NEB|TTN|TLX2|KIAA0319|DES|LHX2|KANK1|MYOZ1|NFIB|MYPN|COBL|ALCAM|FLRT3|HS3ST1|NOS1|FOXG1|KRT8|MYOT|NRAP|NRCAM|KALRN|CAPN3|SHOX2|CASQ1|SEMA5A|POU4F1|LHX3|ARTN|LMOD2|TCAP|CSRP3|PLEKHG4B|LMOD3|UNC45B|ANKRD1|NR2E1|MYOM2|TNNI2|EMX1|RIMS2|TNNT3	NO4
GeneOntologyBiologicalProcess	GO:0007155	cell adhesion	1.8460130122223e-13	1.67885816823801e-09	1.8460130122223e-10	9.23006506111147e-10	20649	1735	312	68			ERBB3|CEACAM5|SPI1|SPN|ABCA12|HLA-DQA2|HLA-DQB2|CD300A|PERP|CLEC7A|CEACAM6|ITGA4|PARVG|ITGAL|ITGAX|LILRB1|ITGB4|ITGB6|CD84|TINAG|FAT1|BAIAP2L1|SASH3|VNN1|SIGLEC10|VAV3|CCR7|FGG|BAIAP2|PLEK|PREX1|SDC1|VCAM1|SPINK5|LILRB4|AMBP|VTN|COL17A1|DOCK8|AGR2|ID1|MUC16|LAMB3|RUNX3|CORO1A|CD2|RASAL3|CSF3R|MSLNL|LMO7|EPHA2|PKP3|CD37|MYO1F|REG3A|TNFAIP3|FUT2|IHH|MPZL2|MUC1|EPCAM|PCDH1|DCBLD2|HCK|CDH16|IL7R|MSLN…	NO2
GeneOntologyBiologicalProcess	GO:0009887	animal organ morphogenesis	2.59393665351308e-13	2.23142843516171e-09	2.4231691571568e-10	1.45390149429408e-09	20649	1720	444	85			CDSN|PDGFRB|SPNS2|CFTR|UPK3B|HMGCS2|FOXA1|PGF|RYR1|FABP3|MFAP2|FBN2|HOXC13|HOXD10|HOXD11|HOXD13|BASP1|MYO3B|PLAU|ALDH1A1|MMP2|MMP9|MMP13|FST|COL1A1|COL1A2|FOXC2|COL3A1|COL5A1|COL5A2|NID2|SEMA3C|SDK2|FN1|TNC|ID4|AQP5|IGF2BP1|MICAL2|SNAI2|SOX11|HTRA1|SPARC|GAMT|MYO5B|GJB6|CYP27B1|ITGA6|GBX2|ALDH1L1|ITGA5|PTHLH|STAT1|CEACAM1|LHX9|TINAGL1|GJA1|BMP1|PROM1|FOXL2|MYLK3|NFIX|GMDS|DLX1|DLX2|NKX6-1|AMTN|DS…	NO6
GeneOntologyBiologicalProcess	GO:0003009	skeletal muscle contraction	3.73335518664586e-13	7.82243036258525e-10	8.62938384570428e-11	1.8121706075979e-09	20649	50	313	13			MYH6|MYH7|STAC3|ADRB2|SCN4A|CASQ1|TCAP|TNNC2|TNNC1|TNNI1|TNNI2|TNNT3|ATP2A1	NO4
GeneOntologyBiologicalProcess	GO:0014706	striated muscle tissue development	6.69160501347751e-13	1.33834877976992e-09	1.47641139706454e-10	3.24810507354198e-09	20649	401	313	30			MYH6|MYH7|XIRP1|MYL2|MYL3|HOPX|SMYD1|CYP26A1|SYNPO2L|ACTC1|ACTN2|NEB|TTN|ALPK3|PKP2|MYO18B|HS3ST1|NRAP|DSG2|SHOX2|POU4F1|TCAP|CSRP3|XIRP2|UNC45B|ANKRD1|SMARCD3|TNNC1|TNNI1|RPL3L	NO4
GeneOntologyBiologicalProcess	GO:0048738	cardiac muscle tissue development	8.82603140095431e-13	1.68849322528176e-09	1.86267636609705e-10	4.28415564202322e-09	20649	378	313	29			MYH6|MYH7|XIRP1|MYL2|MYL3|HOPX|SMYD1|CYP26A1|SYNPO2L|ACTC1|ACTN2|NEB|TTN|ALPK3|PKP2|MYO18B|HS3ST1|NRAP|DSG2|SHOX2|POU4F1|TCAP|CSRP3|XIRP2|UNC45B|ANKRD1|SMARCD3|TNNC1|TNNI1	NO4
GeneOntologyBiologicalProcess	GO:0055003	cardiac myofibril assembly	1.17186810204802e-12	2.14846944466892e-09	2.37010323639211e-10	5.68824776734106e-09	20649	33	313	11			MYH6|MYH7|MYL2|SMYD1|ACTC1|NEB|TTN|HS3ST1|NRAP|TCAP|CSRP3	NO4
GeneOntologyBiologicalProcess	GO:0060047	heart contraction	2.32482186321071e-12	4.09177140288247e-09	4.51387412960992e-10	1.12846853240248e-08	20649	393	313	29			MYH6|MYH7|MYL1|MYL2|MYL3|CYP2J2|HOPX|SMYD1|ACTC1|TTN|TRDN|S100A1|DES|ADRB2|PIK3R1|PKP2|HRC|HS3ST1|NOS1|CACNA1B|MYOT|DSG2|SHOX2|TCAP|CSRP3|GCOM1|TNNC1|ATP2A1|HSPB7	NO4
GeneOntologyBiologicalProcess	GO:0030036	actin cytoskeleton organization	2.74203892902908e-12	4.64046988392631e-09	5.11917575442583e-10	1.33098569615072e-08	20649	876	313	44			EPS8|MYH6|MYH7|XIRP1|MYL2|SMYD1|ACTA1|SYNPO2L|MYOZ2|ACTC1|ACTN2|WNT4|NEB|TTN|DES|KANK1|MYOZ1|PIK3R1|MYPN|COBL|HS3ST1|TMSB15A|KRT8|MYOT|NRAP|RHOD|CAPN3|CASQ1|SEMA5A|SORBS1|ABLIM3|LMOD2|TCAP|CSRP3|ARHGEF10L|LMOD3|XIRP2|UNC45B|ANKRD1|MYOM2|LIMCH1|TNNI2|ABLIM2|TNNT3	NO4
GeneOntologyBiologicalProcess	GO:0009617	response to bacterium	5.06296455760439e-12	3.83709799928995e-08	4.21913713133699e-09	2.53148227880219e-08	20649	1043	312	48			SLAMF8|CD52|SPI1|SPN|S100A14|REG3G|EVPL|NCF2|CHIT1|F5|LILRB1|CD84|IVL|FCER1G|BAIAP2L1|FCGR3B|BTK|NQO1|PLA2G1B|CCR7|C4BPB|BAIAP2|CXCL6|LY86|VCAM1|SPINK5|LILRB4|SEMG1|PNLIPRP2|GPX2|IRF8|PON1|REN|LCN2|PPL|CRP|NKX2-1|EPHA2|ANGPTL4|SLPI|MYO1F|REG3A|IFNE|TNFAIP3|CD180|TNNT2|HCK|IL7R	NO2
GeneOntologyBiologicalProcess	GO:0003015	heart process	5.18626013136817e-12	8.45185859313075e-09	9.32374321394855e-10	2.51741066776611e-08	20649	406	313	29			MYH6|MYH7|MYL1|MYL2|MYL3|CYP2J2|HOPX|SMYD1|ACTC1|TTN|TRDN|S100A1|DES|ADRB2|PIK3R1|PKP2|HRC|HS3ST1|NOS1|CACNA1B|MYOT|DSG2|SHOX2|TCAP|CSRP3|GCOM1|TNNC1|ATP2A1|HSPB7	NO4
GeneOntologyBiologicalProcess	GO:0007155	cell adhesion	7.64830836916735e-12	5.63952072705438e-08	6.12410977274042e-09	4.28687684091829e-08	20649	1735	444	82			EPHB6|CDSN|MUC21|CDH26|FSTL3|DAPL1|HLA-F|HLA-H|FOXA1|DUSP26|FBN2|ADIPOQ|LGALS7B|PLA2G2A|PLAU|PLAUR|MMP2|CHST2|ANXA9|CX3CL1|ALOX12|COL1A1|FOXC2|COL3A1|SELE|COL5A1|COL6A1|NID2|COL6A2|COL6A3|SDK2|COL12A1|COL16A1|FN1|ZAN|TNC|FOLR3|COL5A3|APOD|PDPN|POSTN|IGFBP7|SNAI2|FUT3|MUC4|CD276|TJP3|IDO1|ITGA6|GBP1|ITGA3|ITGA5|CEACAM1|PXDN|CRNN|NID1|PLEKHA7|AMTN|RAC2|AMIGO2|DSC1|PCDHGC5|DSCAM|DSG1|NT5E|LAMA3|LAMA…	NO6
GeneOntologyBiologicalProcess	GO:0002252	immune effector process	1.02047974727107e-11	6.62911578274863e-08	7.28914105193625e-09	5.10239873635537e-08	20649	842	312	42			SLAMF8|CEACAM5|SPI1|SPN|HLA-DQA2|HLA-DQB2|CD300A|CLEC7A|CEACAM6|EVPL|ITGAL|LILRB1|CD84|IVL|FCER1G|FCGR3B|SASH3|BTK|SIGLEC10|PLA2G1B|NKG7|VAV3|CCR7|C4BPB|CXCL6|HSPA1B|SPINK5|LILRB4|WAS|IRF8|PPL|CRP|CORO1A|CD2|CSF3R|CD37|MYO1F|IFNE|TNFAIP3|CD180|HCK|IL7R	NO2
GeneOntologyBiologicalProcess	GO:0045087	innate immune response	2.30768510889486e-11	1.31170391579653e-07	1.44230319305929e-08	1.15384255444743e-07	20649	1128	312	49			SLAMF8|PIK3AP1|CEACAM5|SPI1|HLA-DQA2|HLA-DQB2|CD300A|S100A14|SRMS|CLEC7A|CEACAM6|REG3G|NCF2|LILRB1|PTK6|CD84|NR1I2|FCER1G|CIITA|FCGR3B|VNN1|BTK|SIGLEC10|NQO1|PLA2G1B|NKG7|C4BPB|FGG|HSPA1B|LY86|PLD4|GP2|TRIM15|WAS|TRIM31|IRF8|LCN2|CRP|TRIM10|MST1R|CORO1A|CD2|SLPI|MYO1F|IFNE|TRAF3IP3|TNFAIP3|CD180|HCK	NO2
GeneOntologyBiologicalProcess	GO:0043588	skin development	2.69149603940916e-11	1.73651526551218e-07	1.88572941261105e-08	1.50858353008884e-07	20649	392	444	33			CDSN|CASP14|RYR1|S100A7|KRT76|HOXC13|TNFRSF19|FST|ALOX12|ALOX12B|COL1A1|COL1A2|COL3A1|FLG|COL5A1|COL5A2|ADAMTS2|COL5A3|MYO5B|EXPH5|SPRR2E|SPRR2F|SPRR2G|CYP27B1|ITGA6|ITGA3|LCE3D|KRT3|KRT7|KRT10|KRT78|TGM3|LLGL2	NO6
GeneOntologyBiologicalProcess	GO:0050881	musculoskeletal movement	3.80649581856009e-11	5.98176043616209e-08	6.59883239403239e-09	1.84767307032907e-07	20649	70	313	13			MYH6|MYH7|STAC3|ADRB2|SCN4A|CASQ1|TCAP|TNNC2|TNNC1|TNNI1|TNNI2|TNNT3|ATP2A1	NO4
GeneOntologyBiologicalProcess	GO:0050879	multicellular organismal movement	4.59687622441913e-11	6.97471558163101e-08	7.69421972183808e-09	2.23132371933304e-07	20649	71	313	13			MYH6|MYH7|STAC3|ADRB2|SCN4A|CASQ1|TCAP|TNNC2|TNNC1|TNNI1|TNNI2|TNNT3|ATP2A1	NO4
GeneOntologyBiologicalProcess	GO:0048741	skeletal muscle fiber development	5.19808881373133e-11	7.62402182802617e-08	8.4105077006173e-09	2.52315231018519e-07	20649	104	313	15			MYF6|MYH1|MYH2|MYH6|SMYD1|ACTA1|STAC3|ACTN2|SMPX|CACNA1S|SHOX2|TCAP|LMOD3|SCUBE3|MYBPC1	NO4
GeneOntologyBiologicalProcess	GO:0044057	regulation of system process	5.5904258955865e-11	7.93496273339826e-08	8.75352493457318e-09	2.71359272971769e-07	20649	813	313	40			MYBPH|MYH6|MYH7|MYL2|MYL3|CYP2J2|HOPX|MGLL|CMYA5|TTN|TRDN|S100A1|DES|ADRB2|PIK3R1|SCN4A|TRIM63|PKP2|HRC|NOS1|HOMER3|IL33|NPNT|CACNA1B|CACNA1S|DSG2|TLX3|SHOX2|CASQ1|CSRP3|SLN|TNNC2|TNNC1|TNNI1|TNNI2|RIMS2|TNNT3|ATP2A1|IL6|HSPB7	NO4
GeneOntologyBiologicalProcess	GO:0032963	collagen metabolic process	7.17215299546657e-11	4.11321947376503e-07	4.4666575043989e-08	4.01999175395901e-07	20649	149	444	20			PDGFRB|MMP1|MMP2|MMP9|MMP10|MMP13|COL1A1|COL1A2|COL5A1|FN1|ADAMTS2|PPARG|ADAMTS14|BMP1|SERPINH1|TGFB1|TGFBR3|SERPINE1|LTBP1|RCN3	NO6
GeneOntologyBiologicalProcess	GO:0055013	cardiac muscle cell development	7.79437523780513e-11	1.07174883906147e-07	1.18230929388457e-08	3.78338974043061e-07	20649	145	313	17			MYH6|MYH7|XIRP1|MYL2|SMYD1|CYP26A1|ACTC1|ACTN2|NEB|TTN|ALPK3|MYO18B|HS3ST1|NRAP|SHOX2|TCAP|CSRP3	NO4
GeneOntologyBiologicalProcess	GO:0014904	myotube cell development	9.03518670053738e-11	1.20471656364482e-07	1.32899382558813e-08	4.38567962444084e-07	20649	108	313	15			MYF6|MYH1|MYH2|MYH6|SMYD1|ACTA1|STAC3|ACTN2|SMPX|CACNA1S|SHOX2|TCAP|LMOD3|SCUBE3|MYBPC1	NO4
GeneOntologyBiologicalProcess	GO:0030855	epithelial cell differentiation	9.5377499391528e-11	4.92289734050287e-07	5.34590884089514e-08	5.34590884089514e-07	20649	1044	444	57			CDSN|CASP14|CFTR|FOXA1|POF1B|S100A7|KRT76|FBN2|ADIPOQ|BASP1|UPK1B|MYO3B|TNFRSF19|PLAUR|MMP9|FST|FOXC2|COL4A1|FLG|SHROOM3|FN1|PPARG|APOL1|PDPN|KRT37|PROC|TJP3|SOX11|EPPK1|EXPH5|SPRR2E|SPRR2F|SPRR2G|CYP27B1|ITGA5|PTHLH|STAT1|CEACAM1|GJA1|PROM1|FOXL2|LCE3D|NKX6-1|DMBT1|KRT3|KRT7|KRT10|KRT78|LAMA4|TGFB1|LHX1|TGM3|RNASE10|SERPINE1|ELF5|ROS1|CDK6	NO6
GeneOntologyBiologicalProcess	GO:0140694	non-membrane-bounded organelle assembl	1.08293533977633e-10	1.40147482106687e-07	1.54604945272774e-08	5.25656813927431e-07	20649	523	313	31			MYH6|MYH7|XIRP1|MYL2|MAPT|SMYD1|ACTA1|SYNPO2L|MYOZ2|ACTC1|ACTN2|NEB|TTN|DES|MYOZ1|MYPN|HS3ST1|KRT8|MYOT|NRAP|CAPN3|CASQ1|LMOD2|TCAP|CSRP3|LMOD3|UNC45B|ANKRD1|MYOM2|TNNI2|TNNT3	NO4
GeneOntologyBiologicalProcess	GO:0006937	regulation of muscle contraction	1.14695223125516e-10	1.44191273152329e-07	1.59065889443216e-08	5.56730613051255e-07	20649	215	313	20			MYBPH|MYH7|MYL2|MYL3|DES|ADRB2|SCN4A|PKP2|HRC|NOS1|NPNT|CACNA1S|DSG2|CASQ1|TNNC2|TNNC1|TNNI1|TNNI2|TNNT3|ATP2A1	NO4
GeneOntologyBiologicalProcess	GO:0060415	muscle tissue morphogenesis	1.18053310285833e-10	1.44290373946732e-07	1.59175213368732e-08	5.73030768127435e-07	20649	110	313	15			MYF6|MYH6|MYH7|MYL2|MYL3|ACTC1|TTN|PKP2|SHOX2|POU4F1|TCAP|XIRP2|ANKRD1|TNNC1|TNNI1	NO4
GeneOntologyBiologicalProcess	GO:0030240	skeletal muscle thin filament assembly	1.27644200532265e-10	1.51796253826706e-07	1.67455391725301e-08	6.19584949383615e-07	20649	12	313	7			MYH6|SMYD1|ACTA1|ACTC1|TTN|TCAP|LMOD3	NO4
GeneOntologyBiologicalProcess	GO:0014902	myotube differentiation	2.03806389707778e-10	2.35991243913184e-07	2.60335846221462e-08	9.89276215641556e-07	20649	222	313	20			MYF6|MYH1|MYH2|MYH6|SMYD1|ACTA1|STAC3|ACTN2|PGAM2|SMPX|NOS1|CACNA1S|SHOX2|BARX2|TCAP|CSRP3|LMOD3|SCUBE3|RPL3L|MYBPC1	NO4
GeneOntologyBiologicalProcess	GO:0046649	lymphocyte activation	2.15885791254542e-10	9.83584229969933e-07	1.08151440156899e-07	1.07942895627271e-06	20649	1005	312	44			SLAMF8|CEACAM5|SPI1|SPN|HLA-DQA2|HLA-DQB2|CD300A|CLEC7A|CEACAM6|BCL11A|ITGA4|ITGAL|ITGAX|LILRB1|CD84|TBC1D10C|FCER1G|FCGR3B|SASH3|VNN1|BTK|SIGLEC10|NKG7|VAV3|CCR7|PREX1|VCAM1|SPINK5|LILRB4|WAS|DOCK8|IRF8|RUNX3|WDFY4|CORO1A|CD2|RASAL3|CD37|IFNE|TNFAIP3|IHH|MPZL2|CD180|IL7R	NO2
GeneOntologyBiologicalProcess	GO:0001775	cell activation	2.16302880313798e-10	9.83584229969933e-07	1.08151440156899e-07	1.08151440156899e-06	20649	1410	312	54			SLAMF8|CEACAM5|SPI1|SPN|HLA-DQA2|HLA-DQB2|CD300A|CLEC7A|CEACAM6|BCL11A|ITGA4|ITGAL|ITGAX|LILRB1|ITGB6|CD84|TBC1D10C|FCER1G|FCGR3B|SASH3|VNN1|KLF5|BTK|SIGLEC10|PLAT|NKG7|VAV3|CCR7|FGG|PLEK|CXCL6|PREX1|VCAM1|SPINK5|LILRB4|WAS|DOCK8|IRF8|RUNX3|LCP2|WDFY4|TFF2|CORO1A|CD2|RASAL3|CD37|MYO1F|IFNE|TNFAIP3|IHH|MPZL2|CD180|DCBLD2|IL7R	NO2
GeneOntologyBiologicalProcess	GO:0090257	regulation of muscle system process	2.3340143956447e-10	2.63330166394946e-07	2.90495022473317e-08	1.13293058764594e-06	20649	328	313	24			MYBPH|MYH7|MYL2|MYL3|CMYA5|TTN|DES|ADRB2|SCN4A|TRIM63|PKP2|HRC|NOS1|NPNT|CACNA1S|DSG2|CASQ1|SLN|TNNC2|TNNC1|TNNI1|TNNI2|TNNT3|ATP2A1	NO4
GeneOntologyBiologicalProcess	GO:0055006	cardiac cell development	3.05392039624704e-10	3.3593821589586e-07	3.70593240084578e-08	1.48237296033831e-06	20649	158	313	17			MYH6|MYH7|XIRP1|MYL2|SMYD1|CYP26A1|ACTC1|ACTN2|NEB|TTN|ALPK3|MYO18B|HS3ST1|NRAP|SHOX2|TCAP|CSRP3	NO4
GeneOntologyBiologicalProcess	GO:0045321	leukocyte activation	4.20562165036501e-10	1.73854833325216e-06	1.91164620471137e-07	2.10281082518251e-06	20649	1227	312	49			SLAMF8|CEACAM5|SPI1|SPN|HLA-DQA2|HLA-DQB2|CD300A|CLEC7A|CEACAM6|BCL11A|ITGA4|ITGAL|ITGAX|LILRB1|ITGB6|CD84|TBC1D10C|FCER1G|FCGR3B|SASH3|VNN1|BTK|SIGLEC10|NKG7|VAV3|CCR7|CXCL6|PREX1|VCAM1|SPINK5|LILRB4|WAS|DOCK8|IRF8|RUNX3|LCP2|WDFY4|TFF2|CORO1A|CD2|RASAL3|CD37|MYO1F|IFNE|TNFAIP3|IHH|MPZL2|CD180|IL7R	NO2
GeneOntologyBiologicalProcess	GO:1901615	organic hydroxy compound metabolic pro	5.7720755916551e-10	1.26509088497598e-05	1.49900803115283e-06	1.49900803115283e-06	20649	659	81	17			ADH7|RDH8|DUOX1|PTGR1|CYP19A1|BAAT|RBP2|MTTP|APOA1|APOA2|APOA4|APOB|FGL1|GCNT4|AKR1C1|AKR1C2|ACOX2	NO3
GeneOntologyBiologicalProcess	GO:0007586	digestion	8.77197822905178e-10	1.7193927979876e-05	1.84357742447238e-06	5.53073227341715e-06	20649	188	540	23			MDK|PGA5|PGC|CHRM3|MUC13|SLCO1A2|MUC6|ATP4A|IL17A|CHIA|GHRL|SPINK1|VSIG1|PTGER3|KCNQ1|ABCG5|WNK4|PGA3|PGA4|CCKAR|CCKBR|SLC9A4|GKN1	NO5
GeneOntologyBiologicalProcess	GO:0032943	mononuclear cell proliferation	1.88668283790627e-09	6.72640250166798e-06	7.39611408422641e-07	9.43341418953138e-06	20649	426	312	26			CEACAM5|SPN|HLA-DQA2|HLA-DQB2|CD300A|CEACAM6|ITGAL|ITGAX|LILRB1|FCGR3B|SASH3|BTK|SIGLEC10|VAV3|CCR7|VCAM1|LILRB4|DOCK8|CRP|CORO1A|RASAL3|CD37|IFNE|IHH|CD180|IL7R	NO2
GeneOntologyBiologicalProcess	GO:0008544	epidermis development	1.92298966189887e-09	6.72640250166798e-06	7.39611408422641e-07	9.61494830949435e-06	20649	523	312	29			PRSS8|ABCA12|ZBED2|ESRP1|REG3G|EVPL|AKR1C4|SCEL|TGM5|IVL|GJB5|FGF3|PLS1|SFN|SPINK5|COL17A1|WAS|FA2H|LAMB3|RUNX3|SLC44A4|CRABP2|PPL|LSR|OVOL1|DKK1|EPHA2|REG3A|ALOXE3	NO2
GeneOntologyBiologicalProcess	GO:0048646	anatomical structure formation involve	2.00412255841975e-09	9.40386614512981e-06	1.02119153999479e-06	1.12331069399427e-05	20649	1910	444	81			EPHB6|PDGFRB|SPNS2|CFTR|HLA-F|OBSCN|NR4A1|FOXA1|PGF|S100A7|MFAP2|SCGB3A1|FBN2|HOXD11|BASP1|AMOT|CXCL9|TNFRSF19|PLAU|ALDH1A1|MMP2|MMP9|FST|CX3CL1|VAV2|COL1A1|FOXC2|COL3A1|COL4A1|COL4A2|COL5A1|COL5A2|NID2|SEMA3C|SHROOM3|SDK2|COL12A1|FN1|APOD|PPARG|PDPN|IGFBP7|CSPG4|SNAI2|SOX11|HTRA1|SPARC|CXCL10|CYP27B1|GBX2|ITGA3|ITGA5|PTHLH|STAT1|CEACAM1|TINAGL1|GJA1|PROM1|PXDN|MYLK3|NFIX|CXCL17|GMDS|LHX5|AMTN|DS…	NO6
GeneOntologyBiologicalProcess	GO:0048598	embryonic morphogenesis	2.44444491736394e-09	3.59351181362368e-05	3.85305630099492e-06	1.54122252039797e-05	20649	1189	540	67			CDKN1C|MAP9|CDX1|CDX2|CENPF|ESRRG|MECOM|MDK|HNF4A|RYR2|KLF2|HOXA10|HOXA13|HOXB7|HOXB9|HOXC8|HOXC9|HOXC10|HOXC11|RHOV|HPN|MITF|VAX2|COL2A1|TBX4|FOLR1|WNT7A|PKDCC|ITGA8|CLDN4|CLDN7|GATA5|ZIC1|LRIG1|TP63|NKX2-5|SMO|MESP2|FSCN1|IL1RN|PRDM16|SOX2|ATP6V1B1|ZBTB16|GATA4|SP8|GPC3|KCNQ1|DLX4|DLX5|CRISPLD2|VAX1|HNF1B|DSC3|SOBP|NR4A3|USH1C|GSC|TFAP2A|S1PR1|CLDN6|EFNA2|EFNB1|ALX1|LMX1B|ATOH8|CDH2	NO5
GeneOntologyBiologicalProcess	GO:0070661	leukocyte proliferation	2.93197700823379e-09	9.52317530647462e-06	1.04713464579778e-06	1.4659885041169e-05	20649	467	312	27			CEACAM5|SPN|HLA-DQA2|HLA-DQB2|CD300A|CEACAM6|ITGAL|ITGAX|LILRB1|FCGR3B|SASH3|BTK|SIGLEC10|VAV3|CCR7|VCAM1|LILRB4|DOCK8|CRP|CORO1A|RASAL3|CD37|IFNE|TNFAIP3|IHH|CD180|IL7R	NO2
GeneOntologyBiologicalProcess	GO:0040012	regulation of locomotion	3.22371486369742e-09	1.38659689394601e-05	1.50574348425201e-06	1.80689218110241e-05	20649	1399	444	65			IL34|PDGFRB|SPNS2|CFTR|PGF|S100A7|FBN2|ADIPOQ|SEMA5B|AMOT|CXCL9|TNFRSF19|PLAU|MMP1|MMP2|CHST2|MMP9|MMP10|CX3CL1|ALOX12|COL1A1|FOXC2|COL3A1|SELE|SEMA3C|FN1|TNC|APOD|PPARG|PDPN|POSTN|CSF2|SNAI2|FUT3|LRRC15|SPARC|EPPK1|CXCL10|ITGA6|ALDH1L1|ITGA3|ITGA5|CEACAM1|GJA1|BST2|CXCL17|NKX6-1|RAC2|IL24|DSCAM|CAMK2B|LAMA3|LAMA4|LAMB1|LAMC2|TF|TGFB1|TGFBR3|LLGL2|RNASE10|SERPINE1|ROBO2|AGRN|TPBG|CDK6	NO6
GeneOntologyBiologicalProcess	GO:0008202	steroid metabolic process	3.31325438179414e-09	3.63090178866887e-05	4.30226081475969e-06	8.60452162951938e-06	20649	386	81	13			RDH8|CYP19A1|BAAT|MTTP|APOA1|APOA2|APOA4|APOB|FGL1|CBR1|AKR1C1|AKR1C2|ACOX2	NO3
GeneOntologyBiologicalProcess	GO:0072359	circulatory system development	4.0673235824784e-09	1.61487986602926e-05	1.75364220613781e-06	2.27973486797915e-05	20649	1974	444	82			EPHB6|PDGFRB|SPNS2|CFTR|HLA-F|NR4A1|PGF|RYR1|FABP3|S100A7|MFAP2|FBN2|BASP1|AMOT|TNFRSF19|PLAU|MMP2|MMP9|MMP13|CX3CL1|VAV2|PADI1|COL1A1|COL1A2|FOXC2|COL3A1|SELE|COL4A1|COL4A2|COL5A1|SEMA3C|SORBS2|FN1|SLC25A4|ID4|APOD|PPARG|PDPN|IGFBP7|MICAL2|SLC22A1|CSPG4|SNAI2|SOX11|SPARC|MYO5B|CXCL10|GJB6|GBX2|ALDH1L1|ITGA3|ITGA5|PTHLH|STAT1|CEACAM1|TINAGL1|GJA1|PXDN|MYLK3|NFIX|CXCL17|PLEKHA7|DSC1|GJC1|LAMA4|PRS…	NO6
GeneOntologyBiologicalProcess	GO:0042110	T cell activation	4.08077781431061e-09	1.23708899864367e-05	1.36025927143687e-06	2.04038890715531e-05	20649	717	312	34			CEACAM5|SPI1|SPN|HLA-DQA2|HLA-DQB2|CD300A|CLEC7A|CEACAM6|BCL11A|ITGAL|ITGAX|LILRB1|CD84|FCER1G|SASH3|VNN1|NKG7|CCR7|PREX1|VCAM1|SPINK5|LILRB4|WAS|DOCK8|RUNX3|WDFY4|CORO1A|CD2|RASAL3|CD37|IFNE|IHH|MPZL2|IL7R	NO2
GeneOntologyBiologicalProcess	GO:0001944	vasculature development	4.80891537138374e-09	1.77293962289086e-05	1.92528361832899e-06	2.69539706566059e-05	20649	1254	444	60			EPHB6|PDGFRB|SPNS2|HLA-F|NR4A1|PGF|S100A7|MFAP2|FBN2|BASP1|AMOT|TNFRSF19|PLAU|MMP2|MMP9|CX3CL1|VAV2|PADI1|COL1A1|COL1A2|FOXC2|COL3A1|SELE|COL4A1|COL4A2|COL5A1|SEMA3C|FN1|APOD|PPARG|PDPN|IGFBP7|CSPG4|SOX11|SPARC|CXCL10|GBX2|ITGA5|PTHLH|STAT1|CEACAM1|TINAGL1|GJA1|PXDN|CXCL17|GJC1|LAMA4|TYMP|LGALS1|TGFB1|TGFBI|TGFBR3|LLGL2|HMGA2|LOX|LOXL2|SERPINE1|ROBO2|LTBP1|PBX1	NO6
GeneOntologyBiologicalProcess	GO:0042886	amide transport	5.70440574874025e-09	5.6672168816392e-05	6.07653650451905e-06	3.59662782458073e-05	20649	482	540	37			ABCA13|HNF4A|CHRM3|S100A8|S100A9|FGA|GLTPD2|NR0B2|HTR2C|FOLR1|ANXA1|MYRIP|BIRC5|SYBU|SLCO1B1|AQP3|SLC1A2|IFNG|TNFSF11|IL1RN|GHRL|SPINK1|SSTR1|PTGER3|UTS2|PTPRN|PTPRN2|KCNQ1|GNAZ|TAP1|HNF1B|PCLO|LEPR|CCKAR|CCKBR|OXCT1|ILDR1	NO5
GeneOntologyBiologicalProcess	GO:0015833	peptide transport	5.78258826758355e-09	5.6672168816392e-05	6.07653650451905e-06	3.64592190271143e-05	20649	377	540	32			HNF4A|CHRM3|S100A8|S100A9|FGA|NR0B2|HTR2C|ANXA1|MYRIP|BIRC5|SYBU|SLCO1B1|IFNG|TNFSF11|IL1RN|GHRL|SPINK1|SSTR1|PTGER3|UTS2|PTPRN|PTPRN2|KCNQ1|GNAZ|TAP1|HNF1B|PCLO|LEPR|CCKAR|CCKBR|OXCT1|ILDR1	NO5
GeneOntologyBiologicalProcess	GO:0046651	lymphocyte proliferation	6.17299734167345e-09	1.75438684291558e-05	1.92906166927296e-06	3.08649867083673e-05	20649	419	312	25			CEACAM5|SPN|HLA-DQA2|HLA-DQB2|CD300A|CEACAM6|ITGAL|ITGAX|LILRB1|FCGR3B|SASH3|BTK|SIGLEC10|VAV3|CCR7|VCAM1|LILRB4|DOCK8|CORO1A|RASAL3|CD37|IFNE|IHH|CD180|IL7R	NO2
GeneOntologyBiologicalProcess	GO:0001501	skeletal system development	6.60095066136605e-09	2.27138145180575e-05	2.46655523046378e-06	3.69983284569567e-05	20649	840	444	46			PDGFRB|SPNS2|HMGCS2|RYR1|HOXC5|HOXC6|FBN2|HOXD10|HOXD11|HOXD13|MMP2|BMP8A|MMP9|MMP13|FST|COL1A1|COL1A2|FOXC2|COL3A1|COL5A2|FN1|SNAI2|SOX11|SPARC|CYP27B1|ALDH1L1|ITGA5|PTHLH|TINAGL1|GJA1|BMP1|NFIX|DLX1|DLX2|SERPINH1|TGFB1|TGFBI|LHX1|HMGA2|LOX|LOXL2|TTC9|LTBP1|LTF|PBX1|EN1	NO6
GeneOntologyBiologicalProcess	GO:0035295	tube development	7.95750301140894e-09	6.68463324456168e-05	7.16743664099049e-06	5.01720564869334e-05	20649	1864	540	90			TSPAN12|CLDN18|CDX1|CDX2|DDAH1|CENPF|ESRRG|E2F7|MECOM|MDK|FOXA3|RYR2|KLF2|CDC45|FZD4|HOXA13|HOXB7|HOXC9|HRG|FGFR3|MMP12|CCL24|HOXB13|COL2A1|FOXM1|ZC3H12A|TBX4|FOLR1|SGCD|ANXA1|WNT7A|DPPA2|PKDCC|BIRC5|CLDN7|GATA5|SLC2A1|TP63|ASS1|DCHS1|NKX2-5|SMO|FSCN1|MYB|SOX2|CYP1B1|ARHGAP24|GIPC2|GHRL|NUP62CL|KREMEN2|MTSS1|GATA4|MARCKSL1|SMOC2|PTGER3|PTGIS|ITGB8|NKX2-8|GJB2|GPC3|UTS2|HES7|KCNQ1|DLX4|DLX5|KIT|WN…	NO5
GeneOntologyBiologicalProcess	GO:0050865	regulation of cell activation	1.00209927059542e-08	2.58153398442438e-05	2.83856338605601e-06	5.01049635297711e-05	20649	819	312	36			SLAMF8|CEACAM5|SPI1|SPN|HLA-DQA2|HLA-DQB2|CD300A|CLEC7A|CEACAM6|ITGAL|LILRB1|CD84|TBC1D10C|FCER1G|FCGR3B|SASH3|VNN1|BTK|SIGLEC10|VAV3|CCR7|FGG|PLEK|VCAM1|SPINK5|LILRB4|DOCK8|RUNX3|TFF2|CORO1A|CD2|RASAL3|CD37|TNFAIP3|IHH|IL7R	NO2
GeneOntologyBiologicalProcess	GO:0051249	regulation of lymphocyte activation	1.02188281898016e-08	2.58153398442438e-05	2.83856338605601e-06	5.10941409490082e-05	20649	634	312	31			SLAMF8|CEACAM5|SPI1|SPN|HLA-DQA2|HLA-DQB2|CD300A|CLEC7A|CEACAM6|ITGAL|LILRB1|TBC1D10C|FCGR3B|SASH3|VNN1|BTK|SIGLEC10|VAV3|CCR7|VCAM1|SPINK5|LILRB4|DOCK8|RUNX3|CORO1A|CD2|RASAL3|CD37|TNFAIP3|IHH|IL7R	NO2
GeneOntologyBiologicalProcess	GO:0008544	epidermis development	1.16060263990313e-08	3.74402223127169e-05	4.06573612291066e-06	6.50517779665705e-05	20649	523	444	34			CDSN|CASP14|FABP5|S100A7|KRT76|HOXC13|MYO3B|TNFRSF19|FST|PLOD1|ALOX12|ALOX12B|SELE|FLG|KRTDAP|EXPH5|SPRR2E|SPRR2F|SPRR2G|CYP27B1|CALML5|PTHLH|BNC1|LCE3D|KRT3|KRT7|KRT10|KRT78|LAMA3|KLK14|LAMC2|TGFB1|TGM3|LLGL2	NO6
GeneOntologyBiologicalProcess	GO:0048839	inner ear development	1.19918858330624e-08	8.81447217374959e-05	9.45110502218232e-06	7.56088401774586e-05	20649	368	540	31			ESRRG|MCM2|HOXA13|HPN|FGFR3|COL2A1|ITGA8|CLDN7|IFI16|ZIC1|LRIG1|DCHS1|SMO|SOX2|ATP6V1B1|GJB2|KCNQ1|DLX4|DLX5|HNF1B|SOBP|ROR1|NR4A3|USH1C|GSC|TFAP2A|LEPR|EFNA2|LMX1B|ILDR1|CDH2	NO5
GeneOntologyBiologicalProcess	GO:0002694	regulation of leukocyte activation	1.42595619309347e-08	3.41272926896224e-05	3.7525162976144e-06	7.12978096546735e-05	20649	754	312	34			SLAMF8|CEACAM5|SPI1|SPN|HLA-DQA2|HLA-DQB2|CD300A|CLEC7A|CEACAM6|ITGAL|LILRB1|CD84|TBC1D10C|FCER1G|FCGR3B|SASH3|VNN1|BTK|SIGLEC10|VAV3|CCR7|VCAM1|SPINK5|LILRB4|DOCK8|RUNX3|TFF2|CORO1A|CD2|RASAL3|CD37|TNFAIP3|IHH|IL7R	NO2
GeneOntologyBiologicalProcess	GO:0097435	supramolecular fiber organization	1.52897963220756e-08	4.32300992781247e-05	4.69447469526339e-06	8.56993083852339e-05	20649	1013	444	51			CDSN|PDGFRB|OBSCN|POF1B|KRT76|AEBP1|MMP9|CX3CL1|COL1A1|COL1A2|FOXC2|COL3A1|C15orf62|COL5A1|COL5A2|SHROOM3|SORBS2|COL12A1|ADAMTS2|COL5A3|MYO1B|MICAL2|ADAMTS14|OCLN|KRT37|EPPK1|MYO5B|AIF1L|MYO5C|GJA1|BMP1|PXDN|MYLK3|RAC2|KRT3|KRT7|KRT10|KRT78|TPPP|ANKRD23|SERPINH1|TF|RGS4|FAM171A1|LOX|LOXL2|KANK4|LTBP1|ELN|CGNL1|LUM	NO6
GeneOntologyBiologicalProcess	GO:0001568	blood vessel development	1.55319666740995e-08	4.32300992781247e-05	4.69447469526339e-06	8.70566732083275e-05	20649	1168	444	56			EPHB6|PDGFRB|SPNS2|HLA-F|NR4A1|PGF|S100A7|MFAP2|FBN2|BASP1|AMOT|TNFRSF19|PLAU|MMP2|MMP9|CX3CL1|VAV2|COL1A1|COL1A2|FOXC2|COL3A1|COL4A1|COL4A2|COL5A1|SEMA3C|FN1|APOD|PPARG|IGFBP7|CSPG4|SOX11|SPARC|CXCL10|GBX2|ITGA5|PTHLH|STAT1|CEACAM1|TINAGL1|GJA1|PXDN|CXCL17|GJC1|LAMA4|TYMP|LGALS1|TGFB1|TGFBI|TGFBR3|LLGL2|HMGA2|LOX|LOXL2|SERPINE1|ROBO2|LTBP1	NO6
GeneOntologyBiologicalProcess	GO:0040011	locomotion	1.59134735432657e-08	4.32300992781247e-05	4.69447469526339e-06	8.91950192100044e-05	20649	1861	444	77			IL34|EPHB6|PDGFRB|SPNS2|CFTR|NR4A1|PGF|S100A7|TUBB3|FBN2|ADIPOQ|SEMA5B|AMOT|CXCL9|TNFRSF19|PLAU|PLAUR|MMP1|MMP2|CHST2|MMP9|MMP10|MMP13|CX3CL1|ALOX12|COL1A1|FOXC2|COL3A1|SELE|COL6A3|SEMA3C|FN1|TNC|FOLR3|APOD|PPARG|PDPN|POSTN|CSF2|SNAI2|FUT3|LRRC15|SPARC|EPPK1|CXCL10|ITGA6|GBX2|ALDH1L1|ITGA3|ITGA5|CEACAM1|LHX9|GJA1|BST2|CXCL17|NKX6-1|RAC2|IL24|DSCAM|CAMK2B|LAMA3|LAMA4|LAMB1|LAMC2|TYMP|TF|TGFB1|LHX1…	NO6
GeneOntologyBiologicalProcess	GO:0042060	wound healing	1.78552117097565e-08	4.05960952415728e-05	4.46380292743913e-06	8.92760585487826e-05	20649	543	312	28			ERBB3|CEACAM5|CLEC7A|CEACAM6|REG3G|EVPL|F3|F5|ITGB6|FCER1G|PLAT|VAV3|C4BPB|FGG|PLEK|SDC1|LILRB4|VTN|WAS|TFPI2|MUC16|PPL|CRP|TPSD1|TSPAN8|REG3A|TNFAIP3|DCBLD2	NO2
GeneOntologyBiologicalProcess	GO:0002790	peptide secretion	2.18650746930742e-08	0.000142859	1.53176995488703e-05	0.000137859	20649	357	540	30			HNF4A|CHRM3|S100A8|S100A9|FGA|NR0B2|HTR2C|ANXA1|MYRIP|BIRC5|SYBU|IFNG|TNFSF11|IL1RN|GHRL|SPINK1|SSTR1|PTGER3|UTS2|PTPRN|PTPRN2|KCNQ1|GNAZ|HNF1B|PCLO|LEPR|CCKAR|CCKBR|OXCT1|ILDR1	NO5
GeneOntologyBiologicalProcess	GO:0070663	regulation of leukocyte proliferation	2.50983430699139e-08	5.1947773355238e-05	5.71199326923422e-06	0.000125492	20649	354	312	22			CEACAM5|SPN|HLA-DQA2|HLA-DQB2|CD300A|CEACAM6|ITGAL|LILRB1|FCGR3B|SASH3|BTK|SIGLEC10|VAV3|CCR7|VCAM1|LILRB4|CRP|CORO1A|RASAL3|CD37|TNFAIP3|IHH	NO2
GeneOntologyBiologicalProcess	GO:0050776	regulation of immune response	2.51327703846305e-08	5.1947773355238e-05	5.71199326923422e-06	0.000125664	20649	1050	312	41			SLAMF8|PIK3AP1|CEACAM5|SPI1|SPN|HLA-DQB2|CD300A|S100A14|CLEC7A|CEACAM6|REG3G|EVPL|LILRB1|CD84|IVL|FCER1G|FCGR3B|SASH3|BTK|SIGLEC10|KCNN4|PLA2G1B|VAV3|CCR7|C4BPB|HSPA1B|SPINK5|LILRB4|AMBP|TRIM15|WAS|GPX2|LCP2|PPL|CRP|CD37|MYO1F|TNFAIP3|CD180|HCK|IL7R	NO2
GeneOntologyBiologicalProcess	GO:0001503	ossification	2.70448032372072e-08	6.97957017012636e-05	7.57930610722733e-06	0.000151586	20649	568	444	35			FSTL3|RYR1|SORT1|FBN2|MMP2|BMP8A|MMP9|MMP13|COL1A1|COL1A2|FOXC2|COL5A2|COL6A1|FN1|TNC|ID4|PPARG|ISG15|SNAI2|CD276|SOX11|CYP27B1|PTHLH|STATH|GJA1|BMP1|NFIX|SOST|TGFB1|TGFBR3|LOX|LTBP1|LTF|PBX1|CDK6	NO6
GeneOntologyBiologicalProcess	GO:0030155	regulation of cell adhesion	2.88425154311568e-08	7.08906055837212e-05	7.69820471388734e-06	0.000161662	20649	972	444	49			EPHB6|CDSN|MUC21|FSTL3|DAPL1|HLA-F|HLA-H|FOXA1|DUSP26|ADIPOQ|PLA2G2A|PLAU|PLAUR|MMP2|CHST2|CX3CL1|ALOX12|COL1A1|FOXC2|SELE|COL16A1|FN1|TNC|APOD|PDPN|POSTN|SNAI2|FUT3|MUC4|CD276|IDO1|ITGA6|GBP1|ITGA3|ITGA5|CEACAM1|NID1|RAC2|DSCAM|LAMA3|LAMA4|LAMB1|LGALS1|TGFB1|TGFBI|RNASE10|SERPINE1|CD70|CDK6	NO6
GeneOntologyBiologicalProcess	GO:0007586	digestion	2.92805862603118e-08	5.67594028347713e-05	6.24106301421054e-06	0.000146403	20649	188	312	16			PRSS1|CEL|CTRB2|AKR1C4|CHIT1|NMU|NPC1L1|SNX10|PRAP1|KCNN4|PLS1|ABCG8|PNLIPRP2|TFF1|TFF2|CTRB1	NO2
GeneOntologyBiologicalProcess	GO:0032944	regulation of mononuclear cell prolife	2.99571024682106e-08	5.67594028347713e-05	6.24106301421054e-06	0.000149786	20649	327	312	21			CEACAM5|SPN|HLA-DQA2|HLA-DQB2|CD300A|CEACAM6|ITGAL|LILRB1|FCGR3B|SASH3|BTK|SIGLEC10|VAV3|CCR7|VCAM1|LILRB4|CRP|CORO1A|RASAL3|CD37|IHH	NO2
GeneOntologyBiologicalProcess	GO:0042472	inner ear morphogenesis	3.20288786455924e-08	0.000188339	2.01942079860461e-05	0.000201942	20649	191	540	21			ESRRG|HPN|COL2A1|ITGA8|CLDN7|ZIC1|LRIG1|SMO|SOX2|ATP6V1B1|KCNQ1|DLX4|DLX5|HNF1B|SOBP|NR4A3|USH1C|TFAP2A|EFNA2|LMX1B|CDH2	NO5
GeneOntologyBiologicalProcess	GO:0002682	regulation of immune system process	3.26539300810582e-08	5.93942912413837e-05	6.53078601621166e-06	0.00016327	20649	1812	312	58			SLAMF8|PIK3AP1|CEACAM5|SPI1|SPN|HLA-DQA2|HLA-DQB2|CD300A|S100A14|CLEC7A|CEACAM6|REG3G|EVPL|ITGA4|ITGAL|LILRB1|CD84|IVL|TBC1D10C|FCER1G|FCGR3B|SASH3|VNN1|BTK|SIGLEC10|KCNN4|PLA2G1B|VAV3|CCR7|C4BPB|CXCL6|HSPA1B|VCAM1|SPINK5|LILRB4|AMBP|TRIM15|WAS|DOCK8|TFPI2|GPX2|IRF8|RUNX3|LCP2|PPL|TFF2|CRP|CORO1A|CD2|RASAL3|CSF3R|CD37|MYO1F|TNFAIP3|IHH|CD180|HCK|IL7R	NO2
GeneOntologyBiologicalProcess	GO:0043588	skin development	3.47080694758532e-08	6.07024702150279e-05	6.6746287453564e-06	0.00017354	20649	392	312	23			PRSS8|ABCA12|ZBED2|REG3G|EVPL|AKR1C4|SCEL|ITGB4|ITGB6|IVL|GJB3|SFN|SPINK5|FA2H|RUNX3|PPL|LSR|OVOL1|DKK1|EPHA2|REG3A|ALOXE3|LTB	NO2
GeneOntologyBiologicalProcess	GO:0009914	hormone transport	4.63004160541371e-08	0.000237016	2.54134171383929e-05	0.000291924	20649	455	540	34			HNF4A|CHRM3|FZD4|FGA|NR0B2|HTR2C|ANXA1|MYRIP|BIRC5|SYBU|SLCO1B1|IFNG|TNFSF11|SLCO1A2|IL1RN|MYB|GHRL|SPINK1|SSTR1|PTGER3|KISS1R|UTS2|PTPRN|PTPRN2|KCNQ1|GNAZ|WNK4|HNF1B|PCLO|LEPR|CCKAR|CCKBR|OXCT1|ILDR1	NO5
GeneOntologyBiologicalProcess	GO:0008544	epidermis development	4.83681214370682e-08	0.000237016	2.54134171383929e-05	0.000304961	20649	523	540	37			CD109|FOXI3|KRT6C|FGFR3|HOXB13|ANXA1|FERMT1|CLDN4|AQP3|STS|TP63|CST6|CSTA|SMO|IL17A|SPRR1A|SPRR1B|SPRR2A|SPRR3|KREMEN2|KCNQ1|DLX4|KRT4|KRT5|KRT6A|KRT9|KRT14|KRT15|KRT16|NTF4|STMN1|USH1C|TFAP2A|ZNF750|TCHH|LMX1B|CDH2	NO5
GeneOntologyBiologicalProcess	GO:0050867	positive regulation of cell activation	4.99720218505185e-08	8.20155862773827e-05	9.01814354168987e-06	0.00024986	20649	500	312	26			CEACAM5|SPI1|SPN|HLA-DQA2|HLA-DQB2|CLEC7A|CEACAM6|ITGAL|LILRB1|FCER1G|FCGR3B|SASH3|VNN1|BTK|VAV3|CCR7|PLEK|VCAM1|LILRB4|DOCK8|RUNX3|CORO1A|CD2|RASAL3|IHH|IL7R	NO2
GeneOntologyBiologicalProcess	GO:2000145	regulation of cell motility	5.0249607967935e-08	0.000117892	1.28022296663762e-05	0.000281649	20649	1338	444	60			IL34|PDGFRB|SPNS2|CFTR|PGF|S100A7|FBN2|ADIPOQ|SEMA5B|AMOT|TNFRSF19|PLAU|MMP1|MMP2|CHST2|MMP9|MMP10|CX3CL1|ALOX12|COL1A1|FOXC2|COL3A1|SELE|SEMA3C|FN1|TNC|APOD|PPARG|PDPN|POSTN|CSF2|SNAI2|FUT3|LRRC15|SPARC|EPPK1|CXCL10|ITGA6|ALDH1L1|ITGA3|ITGA5|CEACAM1|GJA1|BST2|CXCL17|NKX6-1|RAC2|IL24|CAMK2B|LAMA3|LAMA4|LAMB1|LAMC2|TF|TGFB1|TGFBR3|LLGL2|RNASE10|SERPINE1|CDK6	NO6
GeneOntologyBiologicalProcess	GO:0002443	leukocyte mediated immunity	5.05016038334632e-08	8.20155862773827e-05	9.01814354168987e-06	0.000252508	20649	535	312	27			CEACAM5|SPI1|SPN|HLA-DQA2|HLA-DQB2|CD300A|CLEC7A|CEACAM6|LILRB1|CD84|FCER1G|FCGR3B|SASH3|BTK|PLA2G1B|NKG7|C4BPB|CXCL6|HSPA1B|LILRB4|WAS|CRP|CORO1A|CD2|CSF3R|MYO1F|IL7R	NO2
GeneOntologyBiologicalProcess	GO:0050878	regulation of body fluid levels	5.4434870127481e-08	8.53548979802471e-05	9.38532243577261e-06	0.000272174	20649	468	312	25			CEACAM5|CEL|CEACAM6|F3|F5|FCER1G|APLNR|SCNN1A|KCNN4|PLAT|VAV3|C4BPB|FGG|PLEK|LILRB4|VTN|WAS|TFPI2|AGR2|AQP2|AQP6|SLC6A3|TPSD1|TSPAN8|DCBLD2	NO2
GeneOntologyBiologicalProcess	GO:0042471	ear morphogenesis	5.55635455498438e-08	0.000251331	2.69483195916743e-05	0.000350328	20649	215	540	22			ESRRG|HPN|COL2A1|ITGA8|CLDN7|ZIC1|LRIG1|SMO|SOX2|ATP6V1B1|KCNQ1|DLX4|DLX5|HNF1B|SOBP|NR4A3|USH1C|GSC|TFAP2A|EFNA2|LMX1B|CDH2	NO5
GeneOntologyBiologicalProcess	GO:0009611	response to wounding	5.77364425517489e-08	8.75140979877844e-05	9.62274042529149e-06	0.000288682	20649	760	312	33			ERBB3|CEACAM5|CLEC7A|CEACAM6|REG3G|EVPL|F3|F5|ITGB4|ITGB6|FCER1G|SIGLEC10|PLAT|VAV3|C4BPB|FGG|PLEK|CXCL6|SDC1|LILRB4|VTN|WAS|TFPI2|MUC16|TMPRSS4|PPL|TFF1|CRP|TPSD1|TSPAN8|REG3A|TNFAIP3|DCBLD2	NO2
GeneOntologyBiologicalProcess	GO:0030855	epithelial cell differentiation	6.3107565756298e-08	9.2569728300153e-05	1.01786396381126e-05	0.000315538	20649	1044	312	40			CEACAM5|ABCA12|ZBED2|ESRP1|CEACAM6|REG3G|EVPL|AKR1C4|SCEL|ITGA4|PTK6|IVL|FAT1|KLF5|CGN|EHF|FGF3|SPDEF|UPK2|PLS1|SDC1|SFN|SPINK5|RAB25|KRT19|FA2H|AGR2|ID1|REG1B|REN|SIX3|SLC44A4|PPL|OVOL1|NKX2-1|EPHA2|TM4SF4|REG3A|ELF3|IHH	NO2
GeneOntologyBiologicalProcess	GO:0002696	positive regulation of leukocyte activ	7.85212922263397e-08	0.000109822	1.2075621055194e-05	0.000392606	20649	477	312	25			CEACAM5|SPI1|SPN|HLA-DQA2|HLA-DQB2|CLEC7A|CEACAM6|ITGAL|LILRB1|FCER1G|FCGR3B|SASH3|VNN1|BTK|VAV3|CCR7|VCAM1|LILRB4|DOCK8|RUNX3|CORO1A|CD2|RASAL3|IHH|IL7R	NO2
GeneOntologyBiologicalProcess	GO:0050817	coagulation	8.13301780162325e-08	0.000109822	1.2075621055194e-05	0.000406651	20649	286	312	19			CEACAM5|CEACAM6|F3|F5|FCER1G|PLAT|VAV3|C4BPB|FGG|PLEK|LILRB4|SEMG1|VTN|WAS|TFPI2|HS3ST5|TPSD1|TSPAN8|DCBLD2	NO2
GeneOntologyBiologicalProcess	GO:0051251	positive regulation of lymphocyte acti	8.21142231753191e-08	0.000109822	1.2075621055194e-05	0.000410571	20649	411	312	23			CEACAM5|SPI1|SPN|HLA-DQA2|HLA-DQB2|CLEC7A|CEACAM6|ITGAL|LILRB1|FCGR3B|SASH3|VNN1|BTK|VAV3|CCR7|VCAM1|LILRB4|DOCK8|RUNX3|CORO1A|RASAL3|IHH|IL7R	NO2
GeneOntologyBiologicalProcess	GO:0043583	ear development	9.08559805616737e-08	0.000381614	4.09176398172395e-05	0.000572847	20649	402	540	31			ESRRG|MCM2|HOXA13|HPN|FGFR3|COL2A1|ITGA8|CLDN7|IFI16|ZIC1|LRIG1|DCHS1|SMO|SOX2|ATP6V1B1|GJB2|KCNQ1|DLX4|DLX5|HNF1B|SOBP|ROR1|NR4A3|USH1C|GSC|TFAP2A|LEPR|EFNA2|LMX1B|ILDR1|CDH2	NO5
GeneOntologyBiologicalProcess	GO:0032101	regulation of response to external sti	9.60741721273771e-08	0.000212639	2.30910864053711e-05	0.000538496	20649	1396	444	61			IL34|NLRP7|PDGFRB|CTSC|CFTR|HLA-F|HLA-H|SLC15A3|PGF|S100A7|ADIPOQ|SEMA5B|CXCL9|PLA2G2A|PLAU|PLAUR|MMP2|MMP9|RBM47|AIM2|CX3CL1|ALOX12|SELE|SEMA3C|COL12A1|FN1|TNC|ENPP4|PPARG|PARP14|SLC7A2|NLRP10|ISG15|SNAI2|PROC|CD276|HTRA1|EPPK1|IDO1|CXCL10|CYP27B1|GBP1|STAT1|CEACAM1|GJA1|GBP5|CXCL17|RAC2|SUSD4|DSCAM|NT5E|NUCB2|OAS3|LGALS1|TGFB1|SERPINE1|TSPAN6|ROBO2|LTF|AGRN|TPBG	NO6
GeneOntologyBiologicalProcess	GO:0006954	inflammatory response	9.69924685949451e-08	0.000126014	1.3856066942135e-05	0.000484962	20649	1061	312	40			SLAMF8|PIK3AP1|SPN|CD300A|CLEC7A|REG3G|ITGAL|F3|ITGB6|CAMK2N1|FCER1G|CIITA|FCGR3B|VNN1|BTK|SIGLEC10|AHSG|NKG7|CCR7|CXCL6|LY86|SDC1|ALOX5AP|VCAM1|PLD4|LILRB4|AGR2|AOAH|GPX2|TRIM31|TFF2|CRP|NOX1|DUOXA1|EPHA2|REG3A|ELF3|TNFAIP3|CD180|HCK	NO2
GeneOntologyBiologicalProcess	GO:0030334	regulation of cell migration	9.88735189525257e-08	0.000212639	2.30910864053711e-05	0.000554186	20649	1266	444	57			IL34|PDGFRB|SPNS2|CFTR|PGF|S100A7|FBN2|ADIPOQ|SEMA5B|AMOT|TNFRSF19|PLAU|MMP1|MMP2|CHST2|MMP9|MMP10|CX3CL1|ALOX12|COL1A1|FOXC2|COL3A1|SELE|SEMA3C|FN1|TNC|APOD|PPARG|PDPN|POSTN|CSF2|SNAI2|FUT3|LRRC15|SPARC|EPPK1|CXCL10|ITGA6|ALDH1L1|ITGA3|ITGA5|CEACAM1|GJA1|BST2|CXCL17|NKX6-1|RAC2|IL24|CAMK2B|LAMA3|LAMA4|LAMB1|LAMC2|TGFB1|TGFBR3|LLGL2|SERPINE1	NO6
GeneOntologyBiologicalProcess	GO:0007155	cell adhesion	1.0415323871481e-07	0.000408301	4.37790780064587e-05	0.000656686	20649	1735	540	82			MAGI1|CLDN18|RGMB|IL32|EFS|PLA2G2F|MDK|FZD4|S100A8|S100A9|SAA1|FAT2|FGA|PKP1|HRG|PDIA2|CCR8|MMP12|CCL25|ALOX15|ZC3H12A|FOLR1|ANXA1|IBSP|FERMT1|ITGA8|APLP1|TCAM1P|CLDN4|CLDN7|GATA5|AQP4|CYFIP2|IFNG|LY6D|SNED1|TNFSF11|IGFALS|CLCA2|ASS1|FUT9|DCHS1|CSTA|LYPD3|CTLA4|SIGLEC11|IL1RN|ATP4B|PRLR|SOX2|CYP1B1|ZBTB16|MTSS1|SMOC2|ITGA9|PTGER3|FCHO1|ITGB8|CNTN5|BTN1A1|KIF14|DMD|DMP1|KIT|FOXP3|SIGLEC12|DSC3|DSG…	NO5
GeneOntologyBiologicalProcess	GO:0034377	plasma lipoprotein particle assembly	1.08141982831957e-07	0.000759592	9.00042253326193e-05	0.000280845	20649	30	81	5			MTTP|APOA1|APOA2|APOA4|APOB	NO3
GeneOntologyBiologicalProcess	GO:0051241	negative regulation of multicellular o	1.15519331062568e-07	0.000238501	2.58994340242277e-05	0.000647486	20649	1571	444	66			FSTL3|NLRP7|DAPL1|CTSC|CFTR|HLA-F|HLA-H|FOXA1|NDRG2|ADIPOQ|SEMA5B|AMOT|PLA2G2A|PLAU|PLAUR|ALDH1A1|MMP2|MMP9|FST|CX3CL1|ALOX12|FOXC2|COL4A2|SEMA3C|FN1|TNC|ID4|APOD|PPARG|RAB11FIP1|SNAI2|XAF1|PROC|CD276|SOX11|SPARC|EPPK1|IDO1|CXCL10|CYP27B1|GBP1|PTHLH|STAT1|CEACAM1|STATH|LPIN1|GJA1|BST2|DLX1|DLX2|NKX6-1|SOST|LAMA4|OAS3|RGS4|TGFB1|TGFBR3|LLGL2|HMGA2|LOXL2|PAEP|SERPINE1|ROBO2|LTF|TPBG|CDK6	NO6
GeneOntologyBiologicalProcess	GO:0050670	regulation of lymphocyte proliferation	1.16732952672353e-07	0.000147448	1.62129100933824e-05	0.000583665	20649	323	312	20			CEACAM5|SPN|HLA-DQA2|HLA-DQB2|CD300A|CEACAM6|ITGAL|LILRB1|FCGR3B|SASH3|BTK|SIGLEC10|VAV3|CCR7|VCAM1|LILRB4|CORO1A|RASAL3|CD37|IHH	NO2
GeneOntologyBiologicalProcess	GO:0098609	cell-cell adhesion	1.2012357360873e-07	0.00014763	1.62329153525312e-05	0.000600618	20649	1112	312	41			CEACAM5|SPI1|SPN|ABCA12|HLA-DQA2|HLA-DQB2|CD300A|PERP|CLEC7A|CEACAM6|ITGA4|ITGAL|ITGAX|LILRB1|CD84|FAT1|BAIAP2L1|SASH3|VNN1|CCR7|FGG|BAIAP2|PLEK|VCAM1|LILRB4|DOCK8|RUNX3|CORO1A|CD2|RASAL3|PKP3|CD37|REG3A|TNFAIP3|IHH|MPZL2|EPCAM|PCDH1|DCBLD2|CDH16|IL7R	NO2
GeneOntologyBiologicalProcess	GO:0048562	embryonic organ morphogenesis	1.54476498680353e-07	0.000567729	6.08733952612265e-05	0.000973974	20649	667	540	42			CENPF|ESRRG|RYR2|HOXB7|HOXB9|HOXC9|HOXC11|HPN|MITF|VAX2|COL2A1|FOLR1|PKDCC|ITGA8|CLDN7|GATA5|ZIC1|LRIG1|NKX2-5|SMO|FSCN1|PRDM16|SOX2|ATP6V1B1|GATA4|KCNQ1|DLX4|DLX5|CRISPLD2|VAX1|HNF1B|SOBP|NR4A3|USH1C|GSC|TFAP2A|EFNA2|EFNB1|ALX1|LMX1B|ATOH8|CDH2	NO5
GeneOntologyBiologicalProcess	GO:0002697	regulation of immune effector process	1.6899300218026e-07	0.000202225	2.22359213395079e-05	0.000844965	20649	532	312	26			SLAMF8|CEACAM5|SPI1|SPN|CD300A|CLEC7A|CEACAM6|EVPL|LILRB1|CD84|IVL|FCER1G|SASH3|BTK|SIGLEC10|CCR7|C4BPB|CXCL6|HSPA1B|SPINK5|LILRB4|WAS|PPL|CD37|TNFAIP3|IL7R	NO2
GeneOntologyBiologicalProcess	GO:0035295	tube development	1.69270286797703e-07	0.000327346	3.55473696027974e-05	0.00094876	20649	1864	444	74			EPHB6|PDGFRB|SPNS2|CFTR|HLA-F|HMGCS2|NR4A1|FOXA1|PGF|RYR1|FABP3|S100A7|FBN2|HOXD11|HOXD13|BASP1|AMOT|TNFRSF19|PLAU|MMP2|MMP9|FST|CX3CL1|ALOX12|VAV2|FOXC2|COL3A1|COL4A1|COL4A2|SEMA3C|SHROOM3|FN1|ADAMTS2|TNC|APOD|PPARG|PDPN|IGFBP7|MICAL2|SLC22A1|CSPG4|SOX11|SPARC|MYO5B|CXCL10|GBX2|ITGA3|ITGA5|PTHLH|STAT1|CEACAM1|TINAGL1|GJA1|PROM1|PXDN|CXCL17|GJC1|LAMA4|TYMP|LGALS1|TGFB1|TGFBI|LHX1|TGFBR3|PLLP|HMGA…	NO6
GeneOntologyBiologicalProcess	GO:0030072	peptide hormone secretion	1.70351092649088e-07	0.000589244	6.3180214067794e-05	0.00107406	20649	349	540	28			HNF4A|CHRM3|FGA|NR0B2|HTR2C|ANXA1|MYRIP|BIRC5|SYBU|IFNG|TNFSF11|IL1RN|GHRL|SPINK1|SSTR1|PTGER3|UTS2|PTPRN|PTPRN2|KCNQ1|GNAZ|HNF1B|PCLO|LEPR|CCKAR|CCKBR|OXCT1|ILDR1	NO5
GeneOntologyBiologicalProcess	GO:0048705	skeletal system morphogenesis	1.71236213965304e-07	0.000327346	3.55473696027974e-05	0.000959779	20649	450	444	29			PDGFRB|SPNS2|HMGCS2|FBN2|HOXD10|HOXD11|MMP2|MMP9|MMP13|FST|COL1A1|FOXC2|COL3A1|FN1|SOX11|CYP27B1|ALDH1L1|ITGA5|PTHLH|TINAGL1|GJA1|BMP1|NFIX|DLX1|DLX2|SERPINH1|LHX1|LTBP1|LTF	NO6
GeneOntologyBiologicalProcess	GO:0034369	plasma lipoprotein particle remodeling	1.78454084650728e-07	0.000759592	9.00042253326193e-05	0.000463445	20649	33	81	5			MTTP|APOA1|APOA2|APOA4|APOB	NO3
GeneOntologyBiologicalProcess	GO:0034368	protein-lipid complex remodeling	1.78454084650728e-07	0.000759592	9.00042253326193e-05	0.000463445	20649	33	81	5			MTTP|APOA1|APOA2|APOA4|APOB	NO3
GeneOntologyBiologicalProcess	GO:0046879	hormone secretion	1.93077937212807e-07	0.000630752	6.76309107848195e-05	0.00121736	20649	438	540	32			HNF4A|CHRM3|FZD4|FGA|NR0B2|HTR2C|ANXA1|MYRIP|BIRC5|SYBU|IFNG|TNFSF11|IL1RN|MYB|GHRL|SPINK1|SSTR1|PTGER3|KISS1R|UTS2|PTPRN|PTPRN2|KCNQ1|GNAZ|WNK4|HNF1B|PCLO|LEPR|CCKAR|CCKBR|OXCT1|ILDR1	NO5
GeneOntologyBiologicalProcess	GO:0065005	protein-lipid complex assembly	2.08581013443449e-07	0.000759592	9.00042253326193e-05	0.000541685	20649	34	81	5			MTTP|APOA1|APOA2|APOA4|APOB	NO3
GeneOntologyBiologicalProcess	GO:0006935	chemotaxis	2.12892114097341e-07	0.000658878	7.06465673359863e-05	0.00134228	20649	851	540	49			E2F7|MDK|CCL26|CHRNA1|S100A8|S100A9|SAA1|SAA2|HOXB9|SAA4|PIK3C2G|HRG|CCL3|CCL3L1|VAX2|CCR8|CCL20|CCL24|CCL25|COL2A1|ANXA1|CCL4L2|SUCNR1|SEMA4G|CYFIP2|IFNG|TNFSF11|IGFALS|SMO|SOX2|SMOC2|ITGA9|DEFB4A|CNTN5|SEMA3B|DLX5|KIT|PLA2G7|VAX1|LAMA2|NR4A3|S1PR1|RNASE2|EFNA2|EFNB1|TREM2|CDH2|HDC|EPHA8	NO5
GeneOntologyBiologicalProcess	GO:0042330	taxis	2.28299380467746e-07	0.000671233	7.19713796924569e-05	0.00143943	20649	853	540	49			E2F7|MDK|CCL26|CHRNA1|S100A8|S100A9|SAA1|SAA2|HOXB9|SAA4|PIK3C2G|HRG|CCL3|CCL3L1|VAX2|CCR8|CCL20|CCL24|CCL25|COL2A1|ANXA1|CCL4L2|SUCNR1|SEMA4G|CYFIP2|IFNG|TNFSF11|IGFALS|SMO|SOX2|SMOC2|ITGA9|DEFB4A|CNTN5|SEMA3B|DLX5|KIT|PLA2G7|VAX1|LAMA2|NR4A3|S1PR1|RNASE2|EFNA2|EFNB1|TREM2|CDH2|HDC|EPHA8	NO5
GeneOntologyBiologicalProcess	GO:0030155	regulation of cell adhesion	2.42586686899662e-07	0.000282847	3.11008572948284e-05	0.00121293	20649	972	312	37			ERBB3|CEACAM5|SPI1|SPN|ABCA12|HLA-DQA2|HLA-DQB2|CD300A|CEACAM6|ITGA4|ITGAL|LILRB1|SASH3|VNN1|VAV3|CCR7|FGG|PREX1|VCAM1|SPINK5|LILRB4|VTN|DOCK8|AGR2|RUNX3|CORO1A|RASAL3|LMO7|EPHA2|CD37|MYO1F|TNFAIP3|FUT2|IHH|MUC1|EPCAM|IL7R	NO2
GeneOntologyBiologicalProcess	GO:0034367	protein-containing complex remodeling	2.42598990114877e-07	0.000759592	9.00042253326193e-05	0.00063003	20649	35	81	5			MTTP|APOA1|APOA2|APOA4|APOB	NO3
GeneOntologyBiologicalProcess	GO:0002684	positive regulation of immune system p	2.77698828646147e-07	0.000315692	3.47123535807684e-05	0.00138849	20649	1235	312	43			PIK3AP1|CEACAM5|SPI1|SPN|HLA-DQA2|HLA-DQB2|CD300A|S100A14|CLEC7A|CEACAM6|REG3G|ITGA4|ITGAL|LILRB1|CD84|FCER1G|FCGR3B|SASH3|VNN1|BTK|KCNN4|PLA2G1B|VAV3|CCR7|C4BPB|HSPA1B|VCAM1|LILRB4|TRIM15|DOCK8|RUNX3|LCP2|CRP|CORO1A|CD2|RASAL3|CD37|MYO1F|TNFAIP3|IHH|CD180|HCK|IL7R	NO2
GeneOntologyBiologicalProcess	GO:0009887	animal organ morphogenesis	2.95128659534277e-07	0.000826401	8.86088665887439e-05	0.00186079	20649	1720	540	80			TSPAN12|CDX1|CDX2|CENPF|ESRRG|MECOM|MDK|CHRNA1|RYR2|KLF2|HOXA13|HOXB7|HOXB9|HOXC8|HOXC9|HOXC11|HPN|MITF|MKI67|VAX2|FGFR3|HOXB13|FOXE3|COL2A1|TBX4|FOLR1|WNT7A|PKDCC|ITGA8|APLP1|CLDN7|GATA5|AQP3|CYFIP2|ZIC1|IFNG|KLK4|TNFSF11|LRIG1|TP63|DCHS1|NKX2-5|SMO|MESP2|FSCN1|PRDM16|SOX2|ATP6V1B1|GATA4|PPP1R13L|NEK2|SULF2|GPC3|KCNQ1|DLX4|DLX5|DMP1|GNGT1|WNK4|WDR72|CRISPLD2|VAX1|HNF1B|SOBP|NTF4|ROR1|NR4A3|USH1C…	NO5
GeneOntologyBiologicalProcess	GO:0035239	tube morphogenesis	3.49813721237613e-07	0.000644843	7.0025210983458e-05	0.00196071	20649	1483	444	62			EPHB6|PDGFRB|SPNS2|HLA-F|NR4A1|FOXA1|PGF|FABP3|S100A7|FBN2|HOXD11|HOXD13|BASP1|AMOT|TNFRSF19|PLAU|MMP2|MMP9|FST|CX3CL1|ALOX12|VAV2|FOXC2|COL3A1|COL4A1|COL4A2|SHROOM3|FN1|TNC|APOD|PPARG|PDPN|IGFBP7|MICAL2|CSPG4|SOX11|SPARC|MYO5B|CXCL10|GBX2|ITGA5|PTHLH|STAT1|CEACAM1|TINAGL1|GJA1|PXDN|CXCL17|GJC1|LAMA4|TYMP|LGALS1|TGFB1|TGFBI|LHX1|TGFBR3|PLLP|HMGA2|LOX|LOXL2|SERPINE1|PBX1	NO6
GeneOntologyBiologicalProcess	GO:2000026	regulation of multicellular organismal	4.41000928467861e-07	0.000784904	8.52348346228402e-05	0.00247181	20649	1946	444	75			IL34|FSTL3|SPNS2|CTSC|CFTR|HLA-F|PGF|FBN2|ADIPOQ|HOXD11|SEMA5B|BASP1|AMOT|MMP9|FST|CX3CL1|FOXC2|COL4A2|SEMA3C|FN1|SLC25A4|TNC|ID4|PPARG|CSF2|ISG15|SNAI2|PROC|CD276|SOX11|SPARC|EPPK1|MYO5B|CXCL10|CYP27B1|GBX2|ITGA5|PTHLH|STAT1|CEACAM1|STATH|LPIN1|GJA1|BMP1|PROM1|DLX1|DLX2|NKX6-1|DMBT1|AMTN|AMIGO2|DSCAM|CAMK2B|RBP1|TPPP|LAMA3|LAMA4|OAS2|TYMP|TF|RGS4|LGALS1|TGFB1|LHX1|TGFBR3|HMGA2|LOX|LOXL2|SERPINE1…	NO6
GeneOntologyBiologicalProcess	GO:0048729	tissue morphogenesis	4.57033902235651e-07	0.0011424	0.000122491	0.0028816	20649	1141	540	59			MAP9|CENPF|SH3BP1|MDK|FOXA3|CHRNA1|RYR2|KLF2|HOXA13|HOXB7|RHOV|MITF|VAX2|FGFR3|MMP12|HOXB13|TBX4|FOLR1|WNT7A|FERMT1|ITGA8|CLDN4|GATA5|TP63|DCHS1|NKX2-5|SMO|MESP2|FSCN1|SOX2|ARHGAP24|NUP62CL|MTSS1|GATA4|MARCKSL1|GPC3|DLX4|DLX5|WNK4|CRISPLD2|KRT6A|VAX1|HNF1B|KRT16|DSC3|ROR1|NR4A3|TFAP2A|S1PR1|CLDN6|NTN4|EFNB1|ALX1|LMX1B|ATOH8|FZD10|PAX7|TACSTD2|CDH2	NO5
GeneOntologyBiologicalProcess	GO:0048871	multicellular organismal-level homeost	4.64219321903122e-07	0.0011424	0.000122491	0.0029269	20649	1169	540	60			TSPAN12|CLDN18|ESRRG|MECOM|FOXI3|FOXA3|ADCY6|KLF2|CDC45|FZD4|HOXA13|SAA1|SAA2|SAA4|HOXC10|CHST3|COL2A1|ANXA1|SH3GL2|MUC13|AQP3|AQP4|SLC2A1|IFNG|TNFSF11|ELOVL3|SMO|IL1RN|PRDM16|MUC6|PRLR|MYB|ATP6V1B1|GBP6|IL17A|GHRL|SPRR2A|VSIG1|PPP1R13L|PTGER3|PTH2R|HEPH|SULF2|KCNQ1|DMD|KIT|FOXP3|RBPMS|LAMA2|OAS1|NR4A3|HIF3A|USH1C|S1PR1|LEPR|CCKAR|TFRC|CCNB2|ILDR1|CDH2	NO5
GeneOntologyBiologicalProcess	GO:0022600	digestive system process	4.66261095375752e-07	0.0011424	0.000122491	0.00293978	20649	151	540	17			MDK|CHRM3|MUC13|SLCO1A2|MUC6|ATP4A|IL17A|GHRL|SPINK1|VSIG1|PTGER3|KCNQ1|ABCG5|WNK4|CCKAR|CCKBR|SLC9A4	NO5
GeneOntologyBiologicalProcess	GO:0040017	positive regulation of locomotion	4.91622241084435e-07	0.000845834	9.18514220426087e-05	0.00275554	20649	758	444	39			IL34|PDGFRB|PGF|S100A7|SEMA5B|AMOT|CXCL9|PLAU|MMP1|MMP2|MMP9|CX3CL1|ALOX12|COL1A1|FOXC2|SELE|SEMA3C|FN1|PDPN|POSTN|CSF2|SNAI2|LRRC15|SPARC|CXCL10|ITGA6|ITGA3|ITGA5|GJA1|CXCL17|RAC2|DSCAM|LAMB1|LAMC2|TF|TGFB1|RNASE10|SERPINE1|TPBG	NO6
GeneOntologyBiologicalProcess	GO:0006935	chemotaxis	5.28619797740411e-07	0.00088015	9.55778698817744e-05	0.00296291	20649	851	444	42			IL34|EPHB6|PDGFRB|CFTR|NR4A1|PGF|S100A7|TUBB3|SEMA5B|AMOT|CXCL9|PLAU|PLAUR|MMP2|MMP9|MMP13|CX3CL1|FOXC2|COL6A3|SEMA3C|FN1|TNC|FOLR3|SNAI2|CXCL10|GBX2|LHX9|GJA1|CXCL17|RAC2|DSCAM|LAMA3|LAMA4|LAMB1|TYMP|TGFB1|LHX1|LOX|SERPINE1|ROBO2|AGRN|TPBG	NO6
GeneOntologyBiologicalProcess	GO:0042330	taxis	5.62196917404736e-07	0.000906804	9.84723038141733e-05	0.00315111	20649	853	444	42			IL34|EPHB6|PDGFRB|CFTR|NR4A1|PGF|S100A7|TUBB3|SEMA5B|AMOT|CXCL9|PLAU|PLAUR|MMP2|MMP9|MMP13|CX3CL1|FOXC2|COL6A3|SEMA3C|FN1|TNC|FOLR3|SNAI2|CXCL10|GBX2|LHX9|GJA1|CXCL17|RAC2|DSCAM|LAMA3|LAMA4|LAMB1|TYMP|TGFB1|LHX1|LOX|SERPINE1|ROBO2|AGRN|TPBG	NO6
GeneOntologyBiologicalProcess	GO:0098609	cell-cell adhesion	6.78739174164164e-07	0.00106161	0.000115283	0.00380433	20649	1112	444	50			EPHB6|CDSN|MUC21|CDH26|FSTL3|DAPL1|HLA-F|HLA-H|FOXA1|ADIPOQ|LGALS7B|PLA2G2A|PLAUR|CHST2|ANXA9|CX3CL1|ALOX12|SELE|SDK2|FN1|ZAN|PDPN|FUT3|MUC4|CD276|TJP3|IDO1|ITGA6|ITGA3|ITGA5|CEACAM1|CRNN|PLEKHA7|RAC2|AMIGO2|DSC1|PCDHGC5|DSCAM|DSG1|NT5E|LAMA3|LAMB1|CLDN10|LGALS1|TGFB1|ICAM5|RNASE10|CD70|CERCAM|ROBO2	NO6
GeneOntologyBiologicalProcess	GO:0050673	epithelial cell proliferation	6.93035049609053e-07	0.0016301	0.000174783	0.00436959	20649	631	540	39			CDKN1C|CDX1|CDX2|CD109|MDK|CCL26|HPN|MKI67|FGFR3|MMP12|CCL24|FOXE3|WNT7A|FERMT1|BIRC5|IFNG|TNFSF11|TP63|NKX2-5|SMO|SOX2|IL17A|GHRL|SPINK1|MTSS1|ITGB8|NKX2-8|SULF2|GPC3|PTPRN|DLX5|KIT|KRT4|HNF1B|NR4A3|REG1A|RGN|ATOH8|TACSTD2	NO5
GeneOntologyBiologicalProcess	GO:0009410	response to xenobiotic stimulus	7.65958587190931e-07	0.00116279	0.000126271	0.0042932	20649	567	444	32			CFTR|HMGCS2|PGF|SORT1|ADIPOQ|MGST1|ALDH1A1|MMP2|ALDH3A1|MMP9|AIM2|VAV2|COL1A1|SEMA3C|FMO2|UGT1A7|UGT1A6|SLC6A2|SLC22A1|CSAG2|CYP4F12|CYP2E1|CYP27B1|ITGA3|STAT1|NKX6-1|CSAG3|GSTA4|TGFBI|LOX|SERPINE1|RORC	NO6
GeneOntologyBiologicalProcess	GO:0061448	connective tissue development	8.04723081844817e-07	0.00118673	0.000128871	0.00451047	20649	485	444	29			PDGFRB|SPNS2|HMGCS2|FOXA1|HOXD11|BMP8A|MMP9|MMP13|COL1A1|FOXC2|COL3A1|COL5A1|FN1|ID4|PPARG|SNAI2|SPARC|ITGA5|PTHLH|BMP1|DLX1|DLX2|SERPINH1|TGFB1|TGFBI|HMGA2|LOX|LOXL2|RORC	NO6
GeneOntologyBiologicalProcess	GO:0023061	signal release	8.1751325151311e-07	0.00180041	0.000193045	0.00515442	20649	685	540	41			HNF4A|CHRM3|FZD4|FGA|NR0B2|DOC2A|HTR2C|ANXA1|WNT7A|PPP1R9A|MYRIP|BIRC5|SYBU|SUCNR1|IFNG|TNFSF11|RIMS4|IL1RN|MYB|SNPH|GHRL|SPINK1|SSTR1|PTGER3|KISS1R|UTS2|PTPRN|PTPRN2|SYN2|KCNQ1|GNAZ|WNK4|CHRNA6|HNF1B|PCLO|GRM4|LEPR|CCKAR|CCKBR|OXCT1|ILDR1	NO5
GeneOntologyBiologicalProcess	GO:0048732	gland development	8.31787621367666e-07	0.00180041	0.000193045	0.00524442	20649	736	540	43			CDKN1C|CDX1|CDX2|E2F7|MCM2|MDK|FOXA3|HNF4A|KLF2|HOXA13|HOXB9|HOXC8|HPN|MKI67|CCL25|PSAPL1|HOXB13|FOXM1|ANXA1|GATA5|IFNG|TNFSF11|TP63|ASS1|NKX2-5|SMO|FSCN1|PRLR|MYB|SOX2|CYP1B1|NUP62CL|KREMEN2|GATA4|NKX2-8|SULF2|GPC1|HNF1B|CCKBR|NTN4|RGN|CCNB2|PCNA	NO5
GeneOntologyBiologicalProcess	GO:0001501	skeletal system development	8.57295739176708e-07	0.00180041	0.000193045	0.00540525	20649	840	540	47			CDKN1C|CLDN18|CDX1|MDK|CHRNA1|HOXA10|HOXA13|HOXB7|HOXB9|HOXC8|HOXC9|HOXC10|HOXC11|FGFR3|COL2A1|TBX4|WNT7A|PKDCC|ITGA8|ZIC1|TNFSF11|DMRT2|TP63|DCHS1|NKX2-5|SMO|FSCN1|PRDM16|ZBTB16|GHRL|NUP62CL|MARCKSL1|ITGB8|SULF2|HES7|DLX4|DLX5|DMD|BARX1|CRISPLD2|GSC|TFAP2A|LEPR|RGN|ALX1|PAX7|CDH2	NO5
GeneOntologyBiologicalProcess	GO:0040011	locomotion	9.62608423531588e-07	0.00193839	0.00020784	0.00606925	20649	1861	540	83			SH3BP1|E2F7|MDK|HNF4A|CCL26|CHRNA1|CDC45|FZD4|S100A8|S100A9|SAA1|SAA2|HOXB9|SAA4|PIK3C2G|MITF|FGA|HRG|CCL3|CCL3L1|VAX2|CCR8|CCL20|MMP12|CCL24|CCL25|COL2A1|ZC3H12A|HTR2C|ANXA1|WNT7A|FERMT1|CLDN4|CLDN7|CCL4L2|SUCNR1|SEMA4G|CYFIP2|FAM83H|IFNG|TNFSF11|CATSPER1|IGFALS|FUT9|PODN|SMO|IL1RN|SOX2|CYP1B1|GHRL|SMOC2|ITGA9|PTGER3|DEFB4A|KISS1R|UTS2|CNTN5|SEMA3B|KIF14|DLX5|KIT|PLA2G7|KRT5|VAX1|KRT16|LAMA2|NR4…	NO5
GeneOntologyBiologicalProcess	GO:0032964	collagen biosynthetic process	9.74406947403999e-07	0.00136589	0.000148326	0.00546155	20649	79	444	11			PDGFRB|COL1A1|COL5A1|FN1|PPARG|BMP1|SERPINH1|TGFB1|SERPINE1|LTBP1|RCN3	NO6
GeneOntologyBiologicalProcess	GO:0051707	response to other organism	9.79137442535892e-07	0.00136589	0.000148326	0.00548807	20649	1951	444	74			IL34|TRIML1|UBE2L6|TRIML2|CFTR|HLA-F|HLA-H|CRISP3|HMGCS2|LDOC1|NR4A1|SLC15A3|S100A7|ADIPOQ|MGST1|WFDC2|UPK1B|CXCL9|PLA2G2A|MMP2|MMP9|RBM47|AIM2|CX3CL1|SELE|IFI44|PPARG|APOL1|PARP14|IFI27|BATF2|IFIT3|NLRP10|CSF2|TMEM45B|ISG15|PRB3|WFDC12|IFI6|MUC7|MX1|MX2|CD276|IL11|HTRA1|CYP2E1|IDO1|CXCL10|GJB6|CYP27B1|PSMB9|GBP1|STAT1|CEACAM1|STATH|GBP5|LCE3D|BST2|IFI44L|DMBT1|RAC2|IL24|SUSD4|OAS2|OAS3|MUC5B|TF|…	NO6
GeneOntologyBiologicalProcess	GO:0009913	epidermal cell differentiation	9.88927684402605e-07	0.00193839	0.00020784	0.00623519	20649	337	540	26			CD109|FOXI3|KRT6C|FGFR3|ANXA1|AQP3|TP63|CSTA|IL17A|SPRR1A|SPRR1B|SPRR2A|SPRR3|KREMEN2|KCNQ1|DLX4|KRT4|KRT5|KRT6A|KRT14|KRT16|USH1C|TFAP2A|TCHH|LMX1B|CDH2	NO5
GeneOntologyBiologicalProcess	GO:0006066	alcohol metabolic process	1.05359572623214e-06	0.00288651	0.000342024	0.00273619	20649	436	81	11			ADH7|RDH8|RBP2|MTTP|APOA1|APOA2|APOA4|APOB|FGL1|AKR1C1|AKR1C2	NO3
GeneOntologyBiologicalProcess	GO:0043207	response to external biotic stimulus	1.05727414982739e-06	0.00143608	0.000155948	0.00592602	20649	1955	444	74			IL34|TRIML1|UBE2L6|TRIML2|CFTR|HLA-F|HLA-H|CRISP3|HMGCS2|LDOC1|NR4A1|SLC15A3|S100A7|ADIPOQ|MGST1|WFDC2|UPK1B|CXCL9|PLA2G2A|MMP2|MMP9|RBM47|AIM2|CX3CL1|SELE|IFI44|PPARG|APOL1|PARP14|IFI27|BATF2|IFIT3|NLRP10|CSF2|TMEM45B|ISG15|PRB3|WFDC12|IFI6|MUC7|MX1|MX2|CD276|IL11|HTRA1|CYP2E1|IDO1|CXCL10|GJB6|CYP27B1|PSMB9|GBP1|STAT1|CEACAM1|STATH|GBP5|LCE3D|BST2|IFI44L|DMBT1|RAC2|IL24|SUSD4|OAS2|OAS3|MUC5B|TF|…	NO6
GeneOntologyBiologicalProcess	GO:0007389	pattern specification process	1.08868966843453e-06	0.00203143	0.000217815	0.00686419	20649	900	540	49			CDX1|CDX2|CENPF|RFX8|FOXA3|RYR2|HOXA10|HOXB7|HOXB9|HOXC8|HOXC9|HOXC10|HOXC11|VAX2|FOLR1|SGCD|WNT7A|SYBU|GATA5|HES2|ZIC1|DMRT2|TP63|DCHS1|NKX2-5|SMO|MESP2|GADD45B|ZBTB16|NUP62CL|GATA4|FCHO1|SP8|GPC3|HES7|BARX1|UBXN10|TDRD5|HNF1B|NTF4|GSC|TFAP2A|EFNB1|ALX1|LMX1B|ATOH8|DAAM2|PAX7|CDH2	NO5
GeneOntologyBiologicalProcess	GO:0000070	mitotic sister chromatid segregation	1.10548670188775e-06	0.00203143	0.000217815	0.00697009	20649	216	540	20			NUSAP1|MAP9|CENPF|PLK1|BIRC5|SPAG5|MYBL2|DLGAP5|NUF2|NEK2|BUB1|BUB1B|NCAPD2|KIF14|KIF11|PRC1|NCAPH|KIF4B|CDC20|AURKB	NO5
GeneOntologyBiologicalProcess	GO:0002791	regulation of peptide secretion	1.14111272982746e-06	0.00203336	0.000218022	0.00719472	20649	297	540	24			HNF4A|CHRM3|S100A8|S100A9|FGA|NR0B2|HTR2C|MYRIP|BIRC5|SYBU|IFNG|TNFSF11|GHRL|SPINK1|SSTR1|PTGER3|UTS2|KCNQ1|GNAZ|LEPR|CCKAR|CCKBR|OXCT1|ILDR1	NO5
GeneOntologyBiologicalProcess	GO:0050920	regulation of chemotaxis	1.19291816059173e-06	0.00155795	0.000169182	0.00668631	20649	287	444	21			IL34|PDGFRB|CFTR|PGF|S100A7|SEMA5B|CXCL9|CX3CL1|SEMA3C|FN1|SNAI2|CXCL10|GJA1|CXCL17|RAC2|DSCAM|TGFB1|SERPINE1|ROBO2|AGRN|TPBG	NO6
GeneOntologyBiologicalProcess	GO:0009607	response to biotic stimulus	1.20736840434254e-06	0.00155795	0.000169182	0.0067673	20649	1998	444	75			IL34|TRIML1|UBE2L6|TRIML2|CFTR|HLA-F|HLA-H|CRISP3|HMGCS2|LDOC1|NR4A1|SLC15A3|S100A7|ADIPOQ|MGST1|WFDC2|UPK1B|CXCL9|PLA2G2A|MMP2|MMP9|RBM47|AIM2|CX3CL1|SELE|IFI44|PPARG|APOL1|PARP14|IFI27|BATF2|IFIT3|NLRP10|CSF2|TMEM45B|ISG15|PRB3|MUC4|WFDC12|IFI6|MUC7|MX1|MX2|CD276|IL11|HTRA1|CYP2E1|IDO1|CXCL10|GJB6|CYP27B1|PSMB9|GBP1|STAT1|CEACAM1|STATH|GBP5|LCE3D|BST2|IFI44L|DMBT1|RAC2|IL24|SUSD4|OAS2|OAS3|MUC5…	NO6
GeneOntologyBiologicalProcess	GO:0090087	regulation of peptide transport	1.28544519487764e-06	0.00216413	0.000232044	0.00810473	20649	299	540	24			HNF4A|CHRM3|S100A8|S100A9|FGA|NR0B2|HTR2C|MYRIP|BIRC5|SYBU|IFNG|TNFSF11|GHRL|SPINK1|SSTR1|PTGER3|UTS2|KCNQ1|GNAZ|LEPR|CCKAR|CCKBR|OXCT1|ILDR1	NO5
GeneOntologyBiologicalProcess	GO:0007423	sensory organ development	1.28810940347556e-06	0.00216413	0.000232044	0.00812153	20649	1178	540	59			TSPAN12|CDKN1C|ESRRG|MCM2|FZD4|HOXA13|HPN|MITF|VAX2|FGFR3|PLK1|FOXE3|COL2A1|WNT7A|ITGA8|CLDN4|CLDN7|IFI16|CYFIP2|ZIC1|LRIG1|DCHS1|NKX2-5|SMO|PRDM16|MYB|SOX2|CYP1B1|ATP6V1B1|KREMEN2|MARCKSL1|PPP1R13L|VWDE|NEK2|GJB2|KCNQ1|DLX4|DLX5|KIT|GNGT1|KCNE2|VAX1|HNF1B|SOBP|NTF4|ROR1|NR4A3|HIF3A|USH1C|GSC|TFAP2A|LEPR|EFNA2|EFNB1|ALX1|LMX1B|ATOH8|ILDR1|CDH2	NO5
GeneOntologyBiologicalProcess	GO:0001696	gastric acid secretion	1.37086397944743e-06	0.00223919	0.000240092	0.0086433	20649	23	540	7			ATP4A|GHRL|PTGER3|KCNQ1|CCKAR|CCKBR|SLC9A4	NO5
GeneOntologyBiologicalProcess	GO:0044255	cellular lipid metabolic process	1.52141146285906e-06	0.00336715	0.000398974	0.00395111	20649	1134	81	17			ADH7|RDH8|PTGR1|BAAT|RBP2|MTTP|DGKG|APOA1|APOA2|APOA4|APOB|GAL3ST2|CPS1|CBR1|AKR1C1|AKR1C2|ACOX2	NO3
GeneOntologyBiologicalProcess	GO:0071347	cellular response to interleukin-1	1.60684039460495e-06	0.0025537	0.000273814	0.0101311	20649	130	540	15			CCL26|KLF2|SAA2|CCL3|CCL3L1|CCL20|CCL24|CCL25|ZC3H12A|CCL4L2|AQP4|IL1RN|IL17A|PTGIS|IRAK3	NO5
GeneOntologyBiologicalProcess	GO:0006694	steroid biosynthetic process	1.64485445844819e-06	0.00336715	0.000398974	0.00427169	20649	209	81	8			RDH8|CYP19A1|BAAT|APOA1|APOB|AKR1C1|AKR1C2|ACOX2	NO3
GeneOntologyBiologicalProcess	GO:0030299	intestinal cholesterol absorption	1.83813139529378e-06	0.00336715	0.000398974	0.00477363	20649	23	81	4			APOA1|APOA2|APOA4|AKR1C1	NO3
GeneOntologyBiologicalProcess	GO:0071827	plasma lipoprotein particle organizati	1.84354390174077e-06	0.00336715	0.000398974	0.00478768	20649	52	81	5			MTTP|APOA1|APOA2|APOA4|APOB	NO3
GeneOntologyBiologicalProcess	GO:0048568	embryonic organ development	2.1990433140896e-06	0.00324892	0.000348357	0.013865	20649	1004	540	52			CDKN1C|CDX2|CENPF|ESRRG|E2F7|RYR2|HOXB7|HOXB9|HOXC9|HOXC11|HPN|MITF|VAX2|COL2A1|ZYG11A|TBX4|FOLR1|PKDCC|ITGA8|CLDN7|GATA5|ZIC1|LRIG1|NKX2-5|SMO|FSCN1|PRDM16|MYB|SOX2|ATP6V1B1|GATA4|PPP1R13L|KCNQ1|DLX4|DLX5|KIT|CRISPLD2|VAX1|HNF1B|SOBP|NR4A3|USH1C|GSC|TFAP2A|TFRC|EFNA2|EFNB1|ALX1|LMX1B|ATOH8|IRAK3|CDH2	NO5
GeneOntologyBiologicalProcess	GO:0140014	mitotic nuclear division	2.21719147092598e-06	0.00324892	0.000348357	0.0139794	20649	330	540	25			NUSAP1|CDKN1C|MAP9|CENPF|HOXA13|MKI67|FGFR3|PLK1|BIRC5|SPAG5|FBXO43|MYBL2|DLGAP5|NUF2|NEK2|BUB1|BUB1B|NCAPD2|KIF14|KIF11|PRC1|NCAPH|KIF4B|CDC20|AURKB	NO5
GeneOntologyBiologicalProcess	GO:0035107	appendage morphogenesis	2.2367640474086e-06	0.00324892	0.000348357	0.0141028	20649	226	540	20			MECOM|HOXA10|HOXA13|HOXC8|HOXC10|HOXC11|COL2A1|TBX4|WNT7A|PKDCC|TP63|SMO|ZBTB16|SP8|GPC3|DLX5|TFAP2A|ALX1|LMX1B|CDH2	NO5
GeneOntologyBiologicalProcess	GO:0120009	intermembrane lipid transfer	2.44503173504183e-06	0.00382777	0.000453553	0.00634975	20649	55	81	5			MTTP|APOA1|APOA2|APOA4|APOB	NO3
GeneOntologyBiologicalProcess	GO:0050892	intestinal absorption	2.44503173504183e-06	0.00382777	0.000453553	0.00634975	20649	55	81	5			VIL1|APOA1|APOA2|APOA4|AKR1C1	NO3
GeneOntologyBiologicalProcess	GO:0071825	protein-lipid complex organization	2.67652409577672e-06	0.00391084	0.000463396	0.00695093	20649	56	81	5			MTTP|APOA1|APOA2|APOA4|APOB	NO3
GeneOntologyBiologicalProcess	GO:1905920	positive regulation of CoA-transferase	4.80237797385216e-06	0.00624365	0.000739811	0.0124718	20649	9	81	3			APOA1|APOA2|APOA4	NO3
GeneOntologyBiologicalProcess	GO:0044241	lipid digestion	4.84281153964084e-06	0.00624365	0.000739811	0.0125768	20649	29	81	4			APOA1|APOA2|APOA4|AKR1C1	NO3
GeneOntologyBiologicalProcess	GO:0098856	intestinal lipid absorption	6.37754502946e-06	0.00776552	0.000920138	0.0165625	20649	31	81	4			APOA1|APOA2|APOA4|AKR1C1	NO3
GeneOntologyBiologicalProcess	GO:0030300	regulation of intestinal cholesterol a	6.84111839338674e-06	0.00789157	0.000935073	0.0177664	20649	10	81	3			APOA1|APOA2|APOA4	NO3
GeneOntologyBiologicalProcess	GO:0016125	sterol metabolic process	7.38876228093545e-06	0.00809714	0.000959431	0.0191886	20649	182	81	7			CYP19A1|MTTP|APOA1|APOA2|APOA4|APOB|FGL1	NO3
GeneOntologyBiologicalProcess	GO:0120254	olefinic compound metabolic process	7.93652947180425e-06	0.00828326	0.000981484	0.0206112	20649	184	81	7			ADH7|RDH8|CYP19A1|RBP2|CBR1|AKR1C1|AKR1C2	NO3
GeneOntologyBiologicalProcess	GO:0007586	digestion	9.13361689221145e-06	0.00829962	0.000983424	0.02372	20649	188	81	7			VIL1|NPSR1|APOA1|APOA2|APOA4|AKR1C1|AKR1C2	NO3
GeneOntologyBiologicalProcess	GO:1905918	regulation of CoA-transferase activity	9.37991277316207e-06	0.00829962	0.000983424	0.0243596	20649	11	81	3			APOA1|APOA2|APOA4	NO3
GeneOntologyBiologicalProcess	GO:0061370	testosterone biosynthetic process	9.37991277316207e-06	0.00829962	0.000983424	0.0243596	20649	11	81	3			CYP19A1|AKR1C1|AKR1C2	NO3
GeneOntologyBiologicalProcess	GO:0042632	cholesterol homeostasis	9.76772874416983e-06	0.00829962	0.000983424	0.0253668	20649	125	81	6			MTTP|APOA1|APOA2|APOA4|APOB|AKR1C1	NO3
GeneOntologyBiologicalProcess	GO:0006629	lipid metabolic process	1.01146880509195e-05	0.00829962	0.000983424	0.0262678	20649	1599	81	19			ADH7|RDH8|PTGR1|CYP19A1|BAAT|RBP2|MTTP|DGKG|APOA1|APOA2|APOA4|APOB|GAL3ST2|FGL1|CPS1|CBR1|AKR1C1|AKR1C2|ACOX2	NO3
GeneOntologyBiologicalProcess	GO:0055092	sterol homeostasis	1.02242735470482e-05	0.00829962	0.000983424	0.0265524	20649	126	81	6			MTTP|APOA1|APOA2|APOA4|APOB|AKR1C1	NO3
GeneOntologyBiologicalProcess	GO:0034372	very-low-density lipoprotein particle	1.24711562017535e-05	0.00946981	0.00112208	0.0323876	20649	12	81	3			APOA1|APOA2|APOA4	NO3
GeneOntologyBiologicalProcess	GO:0048878	chemical homeostasis	1.25299576133066e-05	0.00946981	0.00112208	0.0325403	20649	1328	81	17			CACNA1E|KCNH2|NPSR1|MTTP|TRPM8|APOA1|APOA2|APOA4|CCL7|APOB|PAX2|UPK3A|CPS1|AKR1C1|HOMER2|NCS1|ACOX2	NO3
GeneOntologyBiologicalProcess	GO:0034370	triglyceride-rich lipoprotein particle	1.61666278488561e-05	0.0115091	0.00136371	0.0419847	20649	13	81	3			APOA1|APOA2|APOA4	NO3
GeneOntologyBiologicalProcess	GO:0006706	steroid catabolic process	1.62784119621168e-05	0.0115091	0.00136371	0.042275	20649	39	81	4			CYP19A1|CBR1|AKR1C1|AKR1C2	NO3
GeneOntologyBiologicalProcess	GO:0046464	acylglycerol catabolic process	1.99234278055993e-05	0.0129238	0.00153135	0.0517411	20649	41	81	4			APOA2|APOA4|APOB|CPS1	NO3
GeneOntologyBiologicalProcess	GO:0046461	neutral lipid catabolic process	1.99234278055993e-05	0.0129238	0.00153135	0.0517411	20649	41	81	4			APOA2|APOA4|APOB|CPS1	NO3
GeneOntologyBiologicalProcess	GO:1904729	regulation of intestinal lipid absorpt	2.05174956156285e-05	0.0129238	0.00153135	0.0532839	20649	14	81	3			APOA1|APOA2|APOA4	NO3
GeneOntologyBiologicalProcess	GO:0016042	lipid catabolic process	2.06380746247227e-05	0.0129238	0.00153135	0.0535971	20649	387	81	9			CYP19A1|APOA2|APOA4|APOB|CPS1|CBR1|AKR1C1|AKR1C2|ACOX2	NO3
GeneOntologyBiologicalProcess	GO:0008610	lipid biosynthetic process	2.20952176476801e-05	0.013452	0.00159392	0.0573813	20649	840	81	13			RDH8|CYP19A1|BAAT|DGKG|APOA1|APOA2|APOA4|APOB|GAL3ST2|CBR1|AKR1C1|AKR1C2|ACOX2	NO3
GeneOntologyBiologicalProcess	GO:0055088	lipid homeostasis	2.45162359156093e-05	0.0145225	0.00172077	0.0636687	20649	219	81	7			MTTP|APOA1|APOA2|APOA4|APOB|AKR1C1|ACOX2	NO3
GeneOntologyBiologicalProcess	GO:0033700	phospholipid efflux	2.55743207569444e-05	0.0147506	0.0017478	0.0664165	20649	15	81	3			APOA1|APOA2|APOA4	NO3
GeneOntologyBiologicalProcess	GO:0042445	hormone metabolic process	2.67230483536227e-05	0.015018	0.00177948	0.0693998	20649	306	81	8			ADH7|RDH8|DUOX1|CYP19A1|RBP2|GCNT4|AKR1C1|AKR1C2	NO3
GeneOntologyBiologicalProcess	GO:0022600	digestive system process	2.85968660295392e-05	0.0156692	0.00185665	0.0742661	20649	151	81	6			VIL1|NPSR1|APOA1|APOA2|APOA4|AKR1C1	NO3
GeneOntologyCellularComponent	GO:0030312	external encapsulating structure	1.3084447856888e-50	1.10794069414872e-46	1.45891593604301e-47	1.45891593604301e-47	20915	667	2397	219			A2M|ACHE|MATN2|MATN3|ACTA2|MFAP4|SFTPA2|MGP|ACAN|AGT|SPARCL1|SRPX|MMP3|MMP7|MMP8|MMP11|MMP14|LTBP4|AMELX|ANG|CILP|COL28A1|ANXA3|ANXA6|CCDC80|C6orf15|MUC2|MARCO|CTSF|ADAM19|MYOC|AZGP1|NCAM1|BGN|BMP7|FCGBP|DST|SERPING1|C1QA|C1QB|C1QC|VWA2|PLOD3|RUNX1|OMD|OGN|ANGPTL1|TNFRSF11B|ORM1|ORM2|PCSK6|PCOLCE|SERPINF1|PF4|CHAD|CFP|COL22A1|CHI3L1|SLIT2|SERPINE2|CLC|CLU|MUC17|CMA1|CTHRC1|NTN1|ADAMTSL4|PLXNA2|PM…	NO1
GeneOntologyCellularComponent	GO:0031012	extracellular matrix	3.01195680980042e-50	1.27520456158933e-46	1.67916592146374e-47	3.35833184292747e-47	20915	665	2397	218			A2M|ACHE|MATN2|MATN3|ACTA2|MFAP4|SFTPA2|MGP|ACAN|AGT|SPARCL1|SRPX|MMP3|MMP7|MMP8|MMP11|MMP14|LTBP4|AMELX|ANG|CILP|COL28A1|ANXA3|ANXA6|CCDC80|C6orf15|MUC2|MARCO|CTSF|ADAM19|MYOC|AZGP1|NCAM1|BGN|BMP7|FCGBP|DST|SERPING1|C1QA|C1QB|C1QC|VWA2|PLOD3|RUNX1|OMD|OGN|ANGPTL1|TNFRSF11B|ORM1|ORM2|PCSK6|PCOLCE|SERPINF1|PF4|CHAD|CFP|COL22A1|CHI3L1|SLIT2|SERPINE2|CLC|CLU|MUC17|CMA1|CTHRC1|NTN1|ADAMTSL4|PLXNA2|PM…	NO1
GeneOntologyCellularComponent	GO:0062023	collagen-containing extracellular matr	4.55483318049015e-50	1.28561915410829e-46	1.69287966541551e-47	5.07863899624651e-47	20915	532	2397	190			A2M|ACHE|MATN2|MATN3|ACTA2|MFAP4|SFTPA2|MGP|ACAN|AGT|SPARCL1|SRPX|MMP8|LTBP4|AMELX|ANG|CILP|COL28A1|ANXA3|ANXA6|CCDC80|C6orf15|MUC2|CTSF|ADAM19|MYOC|AZGP1|NCAM1|BGN|BMP7|DST|SERPING1|C1QA|C1QB|C1QC|VWA2|PLOD3|RUNX1|OMD|OGN|ANGPTL1|ORM1|ORM2|PCSK6|PCOLCE|SERPINF1|PF4|CFP|COL22A1|SLIT2|SERPINE2|CLC|CLU|MUC17|CMA1|CTHRC1|NTN1|ADAMTSL4|PLXNA2|PMP22|COL4A5|COL7A1|COL8A1|COL8A2|COL9A1|COL9A2|COL9A3|COL…	NO1
GeneOntologyCellularComponent	GO:0043292	contractile muscle fiber	1.42210157913455e-36	2.31704090575162e-33	3.43161452086874e-34	6.82608757984582e-34	20915	296	315	49			MYH1|MYH2|MYH6|MYH7|MYL1|MYL2|MYL3|SMYD1|ACTA1|SYNPO2L|MYOZ2|ACTC1|ACTN2|CMYA5|NEB|TTN|SMPX|S100A1|DES|MYOZ1|MYPN|TRIM63|HRC|MYO18B|NOS1|NPNT|CACNA1S|KRT8|MYOT|NRAP|CAPN3|CASQ1|LMOD2|TCAP|CSRP3|GCOM1|LMOD3|XIRP2|UNC45B|ANKRD1|MYOM2|TNNC2|TNNC1|TNNI1|TNNI2|ABLIM2|TNNT3|ATP2A1|MYBPC1	NO4
GeneOntologyCellularComponent	GO:0030016	myofibril	1.42983938369531e-36	2.31704090575162e-33	3.43161452086874e-34	6.86322904173747e-34	20915	280	315	48			MYH1|MYH2|MYH6|MYH7|MYL1|MYL2|MYL3|SMYD1|ACTA1|SYNPO2L|MYOZ2|ACTC1|ACTN2|CMYA5|NEB|TTN|SMPX|S100A1|DES|MYOZ1|MYPN|TRIM63|HRC|MYO18B|NOS1|CACNA1S|KRT8|MYOT|NRAP|CAPN3|CASQ1|LMOD2|TCAP|CSRP3|GCOM1|LMOD3|XIRP2|UNC45B|ANKRD1|MYOM2|TNNC2|TNNC1|TNNI1|TNNI2|ABLIM2|TNNT3|ATP2A1|MYBPC1	NO4
GeneOntologyCellularComponent	GO:0030017	sarcomere	3.51296077006713e-36	3.79514598975908e-33	5.62073723210741e-34	1.68622116963222e-33	20915	254	315	46			MYH1|MYH2|MYH6|MYH7|MYL1|MYL2|MYL3|SMYD1|ACTA1|SYNPO2L|MYOZ2|ACTC1|ACTN2|CMYA5|NEB|TTN|SMPX|S100A1|DES|MYOZ1|MYPN|TRIM63|HRC|MYO18B|NOS1|CACNA1S|KRT8|MYOT|NRAP|CAPN3|CASQ1|LMOD2|TCAP|CSRP3|GCOM1|LMOD3|XIRP2|UNC45B|ANKRD1|MYOM2|TNNC2|TNNC1|TNNI1|TNNI2|TNNT3|ATP2A1	NO4
GeneOntologyCellularComponent	GO:0009986	cell surface	5.7370189293505e-36	1.21447171566794e-32	1.59919402655645e-33	6.39677610622581e-33	20915	1184	2397	284			ABCA1|ACHE|ACVRL1|DSCAML1|FZD1|CCR2|MET|HEG1|NLGN4X|MIF|SRPX|MME|MMP7|ALPI|MRC1|AMELX|ANK3|ANPEP|IFITM1|FAS|AREG|SCUBE2|ASGR1|UNC5C|AOC3|RSPO2|ABCB11|SLAMF7|SLC4A4|ATP1B2|ADAM19|AXL|AZGP1|NCAM1|TNFRSF11A|TNFRSF10B|BGN|CXCR5|BMP2|NEO1|CD163L1|NGFR|C3|NOTCH3|CA4|CACNA1C|NTRK2|ROR2|RAET1G|CAV1|CAV2|CD1C|CD1D|CD3E|CD4|CD8A|P2RX1|CD14|CD19|MS4A1|P2RY1|CD22|CD27|CD36|PCSK6|CD38|CD44|TREM1|CD48|CD53|CD6…	NO1
GeneOntologyCellularComponent	GO:0098590	plasma membrane region	1.30328514872878e-30	2.20714342423879e-27	2.90632588166517e-28	1.45316294083258e-27	20915	1565	2397	331			ABCA1|MAP2|ACHE|SLC6A19|SHROOM4|UNC5A|MET|ADORA3|ADRA2A|CLIC5|NLGN4X|CYS1|AGTR1|AIF1|ATP6V0D2|KLHDC8B|MPZ|ABCC1|ANK2|ANK3|ANPEP|FGD2|ANXA6|APBA1|APBB1|CYP4F2|AQP8|SLC43A3|FAS|AQP1|AQP7|AQP9|PDLIM4|ARRB1|ABCB11|ATP1A2|SLC4A4|ATP1B2|ATP2B4|KCTD12|CADM3|MYH10|MYLK|MYO1A|FXYD6|MPDZ|NCAM1|CDHR5|RGS9|NRP2|NEDD9|BMX|DST|SPHK1|SLC5A6|NGFR|SGCE|CACNA1H|NME1|SLC39A5|CA2|CA4|CA9|CA12|CACNA1C|CACNA2D1|NPTX2|…	NO1
GeneOntologyCellularComponent	GO:0062023	collagen-containing extracellular matr	2.17219782712807e-28	3.46023587572804e-25	5.05485980292756e-26	1.14474825489649e-25	20915	532	456	63			CTSC|S100A7|MFAP2|FBN2|ADIPOQ|AEBP1|MMP2|MMP9|ANXA9|PLOD1|COL1A1|COL1A2|COL3A1|COL4A1|COL4A2|FLG|COL5A1|COL5A2|COL6A1|NID2|COL6A2|COL6A3|SEMA3C|COL12A1|COL16A1|FN1|ADAMTS2|TNC|COL5A3|POSTN|IGFBP7|CSPG4|MUC4|LRRC15|HTRA1|SPARC|ITGA6|TINAGL1|BMP1|COL24A1|PXDN|NID1|DMBT1|AMTN|SOST|LAMA3|LAMA4|LAMB1|LAMC2|SERPINH1|TF|LGALS1|TGFB1|TGFBI|TGFBR3|TGM3|LOX|LOXL2|SERPINE1|LTBP1|ELN|LUM|AGRN	NO6
GeneOntologyCellularComponent	GO:0031012	extracellular matrix	2.3936854859973e-28	3.46023587572804e-25	5.05485980292756e-26	1.26147225112058e-25	20915	665	456	70			CTSC|CRISP3|S100A7|MFAP2|FBN2|ADIPOQ|AEBP1|MMP1|MMP2|MMP9|MMP10|ANXA9|MMP13|PLOD1|COL1A1|COL1A2|COL3A1|COL4A1|COL4A2|FLG|COL5A1|COL5A2|COL6A1|NID2|COL6A2|COL6A3|SEMA3C|COL12A1|COL16A1|FN1|ZAN|ADAMTS2|TNC|COL5A3|POSTN|IGFBP7|CSPG4|ADAMTS14|MUC4|LRRC15|HTRA1|SPARC|ITGA6|TINAGL1|BMP1|COL24A1|PXDN|NID1|DMBT1|AMTN|SOST|LAMA3|LAMA4|LAMB1|LAMC2|MUC5B|SERPINH1|TF|LGALS1|TGFB1|TGFBI|TGFBR3|TGM3|LOX|LOXL2|…	NO6
GeneOntologyCellularComponent	GO:0030312	external encapsulating structure	2.87752929957926e-28	3.46023587572804e-25	5.05485980292756e-26	1.51645794087827e-25	20915	667	456	70			CTSC|CRISP3|S100A7|MFAP2|FBN2|ADIPOQ|AEBP1|MMP1|MMP2|MMP9|MMP10|ANXA9|MMP13|PLOD1|COL1A1|COL1A2|COL3A1|COL4A1|COL4A2|FLG|COL5A1|COL5A2|COL6A1|NID2|COL6A2|COL6A3|SEMA3C|COL12A1|COL16A1|FN1|ZAN|ADAMTS2|TNC|COL5A3|POSTN|IGFBP7|CSPG4|ADAMTS14|MUC4|LRRC15|HTRA1|SPARC|ITGA6|TINAGL1|BMP1|COL24A1|PXDN|NID1|DMBT1|AMTN|SOST|LAMA3|LAMA4|LAMB1|LAMC2|MUC5B|SERPINH1|TF|LGALS1|TGFB1|TGFBI|TGFBR3|TGM3|LOX|LOXL2|…	NO6
GeneOntologyCellularComponent	GO:0031674	I band	4.05258410256381e-23	3.28358669047546e-20	4.86310092307657e-21	1.94524036923063e-20	20915	175	315	30			MYH6|MYH7|MYL3|SYNPO2L|MYOZ2|ACTC1|ACTN2|NEB|TTN|S100A1|DES|MYOZ1|MYPN|TRIM63|HRC|MYO18B|NOS1|CACNA1S|KRT8|MYOT|NRAP|CAPN3|CASQ1|TCAP|CSRP3|GCOM1|XIRP2|UNC45B|ANKRD1|ATP2A1	NO4
GeneOntologyCellularComponent	GO:0045177	apical part of cell	7.12398675069242e-20	1.00538630696001e-16	1.32387420450367e-17	7.94324522702204e-17	20915	604	2397	148			ABCA1|SLC6A19|SHROOM4|CLIC5|ATP6V0D2|DUOXA2|ABCC1|ANK2|ANXA6|IFITM1|CYP4F2|AQP8|FAS|AQP1|ABCB11|HAMP|ATP1B2|MYO1A|MPDZ|CDHR5|SLC5A6|CA2|CA4|CA12|TRPA1|DDR2|GPR143|CAV1|SLC13A2|CLDN1|SLC22A18|OXTR|SLCO4C1|P2RX4|P2RY1|P2RY2|CD36|CD44|OSMR|PDE4D|ENPP3|PDZK1|CEACAM7|ATP8B1|ABCB1|MUC17|GPSM2|ABCG2|PLD1|ABCC2|FXYD1|HOMER1|CNTFR|AKAP7|EPB41L4B|PODXL|DUOX2|NOX4|PODXL2|CSE1L|PRKAA2|SLC6A20|PRKG2|CTSK|TRPM…	NO1
GeneOntologyCellularComponent	GO:0099512	supramolecular fiber	5.92003305820181e-19	3.83734254788956e-16	5.68323173587374e-17	2.84161586793687e-16	20915	1173	315	63			MYBPH|THSD4|MYH1|MYH2|MYH6|MYH7|MYL1|MYL2|MYL3|MAPT|SMYD1|ACTA1|SYNPO2L|MYOZ2|ACTC1|ACTN2|CMYA5|NEB|TTN|SMPX|S100A1|DES|MYOZ1|MYPN|TRIM63|PKP2|HRC|COBL|MYO18B|NOS1|NPNT|TMSB15A|KRT1|CACNA1S|KRT8|MYOT|NRAP|KRT31|CAPN3|CAPN6|CASQ1|FSD1|LGSN|LMOD2|TCAP|CSRP3|GCOM1|LMOD3|XIRP2|UNC45B|ANKRD1|IFFO2|MYOM2|TNNC2|TPPP3|TNNC1|TNNI1|TNNI2|ABLIM2|TNNT3|ATP2A1|MYBPC1|MYBPC2	NO4
GeneOntologyCellularComponent	GO:0099081	supramolecular polymer	8.31138071420596e-19	4.48950404679255e-16	6.64910457136476e-17	3.98946274281886e-16	20915	1181	315	63			MYBPH|THSD4|MYH1|MYH2|MYH6|MYH7|MYL1|MYL2|MYL3|MAPT|SMYD1|ACTA1|SYNPO2L|MYOZ2|ACTC1|ACTN2|CMYA5|NEB|TTN|SMPX|S100A1|DES|MYOZ1|MYPN|TRIM63|PKP2|HRC|COBL|MYO18B|NOS1|NPNT|TMSB15A|KRT1|CACNA1S|KRT8|MYOT|NRAP|KRT31|CAPN3|CAPN6|CASQ1|FSD1|LGSN|LMOD2|TCAP|CSRP3|GCOM1|LMOD3|XIRP2|UNC45B|ANKRD1|IFFO2|MYOM2|TNNC2|TPPP3|TNNC1|TNNI1|TNNI2|ABLIM2|TNNT3|ATP2A1|MYBPC1|MYBPC2	NO4
GeneOntologyCellularComponent	GO:0009897	external side of plasma membrane	1.58182754278693e-18	1.77924736444172e-15	2.34288021719519e-16	1.76373771020743e-15	20915	576	2397	140			ABCA1|ACHE|CCR2|HEG1|ALPI|ANPEP|FAS|SCUBE2|ASGR1|SLAMF7|ATP1B2|ADAM19|AZGP1|NCAM1|TNFRSF11A|CXCR5|CD163L1|NGFR|CA4|RAET1G|CD1C|CD1D|CD3E|CD4|CD8A|P2RX1|CD14|CD19|MS4A1|CD22|CD27|CD36|CD44|CD48|CD69|CD79A|CD79B|OSMR|PDGFRA|ENPP3|CEACAM7|CD163|ABCB1|SERPINE2|LY6G6D|MUC17|ABCG2|CNTFR|CR1|CR2|CSF2RB|CTSK|PRNP|CD55|PTPRC|CD302|CLEC2B|PCSK9|VTCN1|EFNA5|REG4|BTNL8|F2|F10|TLR8|CD209|FCER1A|MS4A2|FCER2|FC…	NO1
GeneOntologyCellularComponent	GO:0044297	cell body	1.68099029036426e-18	1.77924736444172e-15	2.34288021719519e-16	1.87430417375615e-15	20915	940	2397	199			MAP1A|MAP1B|MAP2|ACHE|ACTA2|ACTG2|ACVRL1|CCR2|UNC5A|MET|ADRA2A|ACAN|AIF1|MME|MMP3|ANG|ANXA3|ENC1|APBB1|FAS|CPNE5|AQP1|UNC5C|SLC17A8|ATP1A2|ATP1B2|MYH10|MYO1A|KIF1A|MYO5A|NCAM1|NDN|NEFM|NEO1|NGFR|CACNA1H|C4A|CACNA1C|CAD|CALB2|CALCA|CALD1|NTRK2|ROR2|CASP5|SYT7|CCT6A|CD3E|P2RX4|P2RY1|CD22|PCSK1|PCSK5|PCSK2|PDE1A|PDE9A|ENPP1|SERPINF1|PENK|CHRM2|CHRNA3|PGR|CKMT1B|SERPINE2|TRPM5|CLCN2|NRXN1|CNGA3|HOMER…	NO1
GeneOntologyCellularComponent	GO:0016324	apical plasma membrane	2.34253278012748e-18	2.20396290557038e-15	2.90213783315794e-16	2.61192404984215e-15	20915	497	2397	126			ABCA1|SLC6A19|SHROOM4|CLIC5|ATP6V0D2|ABCC1|ANK2|ANXA6|CYP4F2|AQP8|FAS|AQP1|ABCB11|ATP1B2|MYO1A|MPDZ|CDHR5|SLC5A6|CA4|CA12|TRPA1|DDR2|GPR143|CAV1|SLC13A2|CLDN1|SLC22A18|OXTR|SLCO4C1|P2RY1|P2RY2|CD36|CD44|OSMR|PDE4D|ENPP3|PDZK1|CEACAM7|ATP8B1|ABCB1|MUC17|ABCG2|PLD1|ABCC2|FXYD1|CNTFR|AKAP7|PODXL|DUOX2|NOX4|PODXL2|CSE1L|PRKAA2|SLC6A20|PRKG2|CTSK|TRPM6|SLC36A1|CDHR2|CD55|PTPRH|PTPRO|SLC23A1|RAB27A|SLC…	NO1
GeneOntologyCellularComponent	GO:0030018	Z disc	2.66633113377963e-18	1.23450395411945e-15	1.82834134887746e-16	1.27983894421422e-15	20915	162	315	25			MYH6|MYH7|SYNPO2L|MYOZ2|ACTN2|NEB|TTN|S100A1|DES|MYOZ1|MYPN|TRIM63|HRC|MYO18B|NOS1|KRT8|MYOT|NRAP|CAPN3|CASQ1|TCAP|CSRP3|GCOM1|XIRP2|UNC45B	NO4
GeneOntologyCellularComponent	GO:0098552	side of membrane	1.21918651768277e-17	1.03236022755605e-14	1.35939296721628e-15	1.35939296721628e-14	20915	835	2397	180			ABCA1|ACHE|SHROOM4|CCR2|HEG1|ALPI|ANK2|ANPEP|GRAMD1A|FAS|SCUBE2|ASGR1|SLAMF7|ATP1B2|MYH10|ADAM19|AZGP1|NCAM1|TNFRSF11A|BDH1|BLK|CXCR5|DST|CD163L1|NGFR|CA4|SOCS3|RAET1G|CAV2|CD1C|CD1D|CD3E|CD4|CD8A|P2RX1|CD14|CD19|MS4A1|CD22|CD27|CD36|CD44|CD48|PALM|CD69|CD79A|CD79B|OSMR|PDGFRA|ENPP3|GNG2|CEACAM7|CD163|PGM5|ABCB1|SERPINE2|LY6G6D|MUC17|ABCG2|CNTFR|AKAP5|CR1|CR2|CSF2RB|CTSK|PRNP|CD55|PTPN7|PTPRC|CD3…	NO1
GeneOntologyCellularComponent	GO:0036477	somatodendritic compartment	1.53959921225698e-17	1.18515760681269e-14	1.56059374696957e-15	1.71665312166653e-14	20915	1229	2397	240			MAP1A|MAP1B|MAP2|MAP6|ACHE|ACVRL1|LMTK3|ADCY9|CCR2|UNC5A|MET|ADORA3|ADRA2A|NLGN4X|ACAN|AGTR1|AIF1|IGSF9|MME|MMP3|ANG|ANK3|PRSS12|ANXA3|ENC1|APBA1|APBB1|FAS|CPNE5|AQP1|PDLIM4|ARRB1|UNC5C|SLC17A8|LYNX1|ATP1A2|MYH10|MYO1A|KIF1A|MYO5A|MPDZ|NCAM1|NDN|NEFM|NEO1|NGFR|SGCE|CACNA1H|C4A|CACNA1C|CAD|CALB2|CALCA|CALD1|NTRK2|ROR2|CASP5|SYT7|SHISA9|CD3E|P2RX4|P2RY1|CD22|PALM|LGI1|PCSK1|PCSK5|PCSK2|PDE1A|PDE2A|…	NO1
GeneOntologyCellularComponent	GO:0015629	actin cytoskeleton	6.68775942815406e-17	2.70936238355866e-14	4.01265565689244e-15	3.21012452551395e-14	20915	565	315	41			MYH1|MYH2|MYH6|MYH7|XIRP1|MYL1|MYL2|MYL3|ACTA1|SYNPO2L|MYOZ2|ACTC1|ACTN2|NEB|ADAM8|TTN|MYOZ1|COBL|MYO18B|UTRN|TMSB15A|ONECUT2|CALB1|MYOT|KALRN|SORBS1|BARX2|ABLIM3|LGSN|LMOD2|GCOM1|LMOD3|XIRP2|TNNC2|LIMCH1|TNNC1|TNNI1|TNNI2|ABLIM2|TNNT3|HSPB7	NO4
GeneOntologyCellularComponent	GO:0045121	membrane raft	7.87303023922602e-17	5.29333736845185e-14	6.97016932627419e-15	8.77842871673701e-14	20915	454	2397	115			ABCA1|ADCY5|UNC5A|CYS1|MME|ANK2|BIRC3|FAS|AQP1|ATP1A2|MDGA1|ATP2B4|MYO1A|TNFRSF11A|TNFRSF10B|NGFR|CACNA1H|CACNA1C|CAV1|CAV2|OLR1|CD4|CD8A|P2RX1|CD14|CD19|MS4A1|CD36|CD44|CD48|CD79A|PDE2A|PDZK1|CHRNA3|ABCG2|PLCD1|PLCG2|FXYD1|CNR1|CNTN1|AKAP6|AKAP5|PODXL|CPE|CR1|CLIP3|CNTNAP2|PRKAR2B|PRNP|MYADM|CD55|PTGS2|LAX1|PTPRC|DPP4|RET|RGS16|EDNRB|ACE2|EFNA5|EGFR|STOM|BAALC|LRRK2|F2R|EHD2|PTK2B|MS4A4A|DLC1|FC…	NO1
GeneOntologyCellularComponent	GO:0043005	neuron projection	8.87506148854264e-17	5.29333736845185e-14	6.97016932627419e-15	9.89569355972503e-14	20915	1788	2397	318			ABAT|MAP1A|ACADM|MAP1B|MAP2|MAP6|ACHE|ACVRL1|LMTK3|DSCAML1|ADCY9|FZD1|CCR2|UNC5A|MET|ADORA3|ADRA2A|CLIC5|NLGN4X|ACAN|AGTR1|AHCY|IGSF9|SEMA6A|MME|MMP3|ALDOC|KLC3|MPP1|ANG|ANK2|ANK3|PRSS12|ANXA3|APBA1|APBB1|KIAA1549|FAS|CPNE5|AQP1|CDC14A|PDLIM4|ARHGAP4|ARRB1|UNC5C|SLC17A8|LYNX1|ATP1A2|ATP2B4|MYC|MYH10|MYO1A|KIF1A|MYO5A|MYOC|MPDZ|NCAM1|RGS9|NRP2|NEFM|NEFL|NEO1|DST|SPHK1|NGFR|SGCE|CACNA1H|C4A|CA2|CAC…	NO1
GeneOntologyCellularComponent	GO:0043025	neuronal cell body	9.33894929383316e-17	5.29333736845185e-14	6.97016932627419e-15	1.0412928462624e-13	20915	845	2397	179			MAP1A|MAP1B|MAP2|ACHE|ACVRL1|CCR2|UNC5A|MET|ADRA2A|ACAN|AIF1|MME|ANG|ANXA3|ENC1|APBB1|FAS|CPNE5|AQP1|UNC5C|SLC17A8|ATP1A2|MYH10|MYO1A|KIF1A|MYO5A|NCAM1|NDN|NEFM|NEO1|NGFR|CACNA1H|C4A|CACNA1C|CAD|CALB2|CALCA|CALD1|NTRK2|ROR2|CASP5|SYT7|P2RX4|CD22|PCSK1|PCSK5|PCSK2|PDE1A|PDE9A|ENPP1|SERPINF1|PENK|CHRM2|CHRNA3|PGR|CKMT1B|SERPINE2|TRPM5|CLCN2|NRXN1|CNGA3|HOMER1|AKAP5|CPE|AKAP12|CRYAB|CSF1R|FEZ1|PRKAA…	NO1
GeneOntologyCellularComponent	GO:0098857	membrane microdomain	9.37690940754376e-17	5.29333736845185e-14	6.97016932627419e-15	1.04552539894113e-13	20915	455	2397	115			ABCA1|ADCY5|UNC5A|CYS1|MME|ANK2|BIRC3|FAS|AQP1|ATP1A2|MDGA1|ATP2B4|MYO1A|TNFRSF11A|TNFRSF10B|NGFR|CACNA1H|CACNA1C|CAV1|CAV2|OLR1|CD4|CD8A|P2RX1|CD14|CD19|MS4A1|CD36|CD44|CD48|CD79A|PDE2A|PDZK1|CHRNA3|ABCG2|PLCD1|PLCG2|FXYD1|CNR1|CNTN1|AKAP6|AKAP5|PODXL|CPE|CR1|CLIP3|CNTNAP2|PRKAR2B|PRNP|MYADM|CD55|PTGS2|LAX1|PTPRC|DPP4|RET|RGS16|EDNRB|ACE2|EFNA5|EGFR|STOM|BAALC|LRRK2|F2R|EHD2|PTK2B|MS4A4A|DLC1|FC…	NO1
GeneOntologyCellularComponent	GO:0031672	A band	9.05056388135154e-16	3.25918918234066e-13	4.82696740338749e-14	4.34427066304874e-13	20915	52	315	15			MYH1|MYH2|MYL2|MYL3|SMYD1|CMYA5|TTN|SMPX|S100A1|TRIM63|LMOD2|LMOD3|UNC45B|MYOM2|ATP2A1	NO4
GeneOntologyCellularComponent	GO:0005604	basement membrane	5.93524982006479e-15	3.14108822049327e-12	4.13612721835765e-13	6.61780354937223e-12	20915	125	2397	48			ACHE|MATN2|ACTA2|ACAN|AMELX|ANG|COL28A1|CCDC80|DST|VWA2|RUNX1|SERPINF1|NTN1|PMP22|COL4A5|COL7A1|COL8A1|COL8A2|COL15A1|ADAMTS1|EFEMP2|EGFL6|CST1|CST2|CST4|LAMA1|PTN|FREM2|EFNA5|HMCN1|MMRN2|LAMC3|FBLN1|FBN1|EFEMP1|FRAS1|SMOC1|FREM1|COL18A1|THBS2|THBS4|TIMP1|TIMP2|TIMP3|COL14A1|VEGFA|COL27A1|LAMA5	NO1
GeneOntologyCellularComponent	GO:0099080	supramolecular complex	1.25174095734599e-14	4.05686825338337e-12	6.00835659526077e-13	6.00835659526077e-12	20915	1563	315	66			MYBPH|THSD4|MYH1|MYH2|MYH6|MYH7|MYL1|MYL2|MYL3|MAPT|SMYD1|ACTA1|SYNPO2L|BLNK|MYOZ2|ACTC1|ACTN2|CMYA5|NEB|TTN|SMPX|S100A1|DES|ANKRD34B|MYOZ1|MYPN|TRIM63|PKP2|HRC|COBL|MYO18B|NOS1|NPNT|TMSB15A|KRT1|CACNA1S|KRT8|MYOT|NRAP|KRT31|CAPN3|CAPN6|CASQ1|NFKBIZ|FSD1|LGSN|LMOD2|TCAP|CSRP3|GCOM1|LMOD3|XIRP2|UNC45B|ANKRD1|IFFO2|MYOM2|TNNC2|TPPP3|TNNC1|TNNI1|TNNI2|ABLIM2|TNNT3|ATP2A1|MYBPC1|MYBPC2	NO4
GeneOntologyCellularComponent	GO:0005865	striated muscle thin filament	7.99511250715039e-14	2.35563683031274e-11	3.48877636675653e-12	3.83765400343218e-11	20915	27	315	11			ACTA1|ACTN2|NEB|TTN|LMOD2|LMOD3|TNNC2|TNNC1|TNNI1|TNNI2|TNNT3	NO4
GeneOntologyCellularComponent	GO:0005581	collagen trimer	2.71979909656174e-13	2.45292369657323e-10	3.58333530972009e-11	1.43333412388804e-10	20915	97	456	19			ADIPOQ|C1QTNF6|PLOD1|COL1A1|COL1A2|COL3A1|COL4A1|COL4A2|COL5A1|COL5A2|COL6A1|COL6A2|COL6A3|COL12A1|COL16A1|COL5A3|COL24A1|LOX|LUM	NO6
GeneOntologyCellularComponent	GO:0005788	endoplasmic reticulum lumen	3.44469802809194e-13	1.62733354370809e-10	2.14284289106036e-11	3.84083830132251e-10	20915	336	2397	86			ACHE|MATN3|SPARCL1|AMELX|COL28A1|RDH16|STC2|SCG3|P4HA3|BCHE|CES2|BMP4|SERPING1|C3|C4A|PLOD3|CASQ2|CD4|P4HA1|ENTPD5|PCSK1|PCSK5|PCSK2|PENK|CFP|COL22A1|CHGB|CLU|ADAMTSL4|COL4A5|COL7A1|COL8A1|COL8A2|COL9A1|COL9A2|COL9A3|COL10A1|COL11A1|COL15A1|MXRA8|CP|CSF1|VCAN|PTGS2|CYP2W1|TMEM132A|CHRDL1|PCSK9|RCN1|RDH5|ACE2|SERPINA10|GOLM1|F2|F7|F10|FBN1|SPON1|SDC2|SHH|IL23A|PDGFD|SPP1|GCG|ERAP2|COL18A1|THBS1|FS…	NO1
GeneOntologyCellularComponent	GO:0031253	cell projection membrane	3.45929794072524e-13	1.62733354370809e-10	2.14284289106036e-11	3.85711720390864e-10	20915	441	2397	104			MAP2|ACHE|SLC6A19|UNC5A|CYS1|AIF1|ANPEP|FGD2|AQP8|AQP1|AQP7|ATP1B2|CDHR5|BMX|SLC5A6|NGFR|SGCE|NME1|CA4|CA9|SHISA9|CD36|CD44|SLC28A2|PALM|PDE6A|PDE9A|PDZK1|CEACAM7|ATP8B1|ABCB1|MUC17|ABCG2|PLCG2|ABCC2|CNGA1|AKAP5|PODXL|MXRA8|SLC6A20|CNTNAP2|PRKCB|PRPH|TRPM6|PSD|CDHR2|PTPRH|PTPRZ1|TESC|DPEP1|DPP4|SLC26A3|DRD2|SLC26A2|SLC38A4|SLC17A4|ACE2|APPL2|RAB34|EGFR|ROBO1|TRPV4|PLEKHO1|RASGRP2|CYBRD1|CDHR1|EVC…	NO1
GeneOntologyCellularComponent	GO:0070161	anchoring junction	3.68340753571375e-13	1.64156197880572e-10	2.16157863280044e-11	4.10699940232083e-10	20915	987	2397	189			FZD1|SHROOM4|HEG1|ARHGAP31|MME|BCAR3|MMP14|AKR1B1|MPP1|ANK2|ANK3|ANXA6|AQP7|PDLIM4|MAPK15|ABCB11|HAMP|ATP1A2|CADM3|MYLK|GJB4|MPDZ|FGFRL1|NCAM1|CDHR5|CCND1|NEDD9|DST|NGFR|CALB2|DDR2|CAV1|CAV2|CLDN8|CLDN2|CLDN1|CLDN9|CLDN11|CD3E|OXTR|CD44|CD53|GJC3|CDH3|PCDHGC3|CDH11|CDK4|PDLIM7|CEACAM7|PARVB|RHOU|PGM5|KRT80|ABCB1|JAM2|ITGBL1|NRXN1|ABCC2|FXYD1|IQGAP3|CNN1|CNN2|ARHGEF6|APBB1IP|AKAP6|PMP22|KIF23|EPB4…	NO1
GeneOntologyCellularComponent	GO:0005788	endoplasmic reticulum lumen	5.85699643282641e-13	4.22583134437736e-10	6.17327424019903e-11	3.08663712009952e-10	20915	336	456	33			FSTL3|CTSC|ARSI|SRL|PLAUR|COL1A1|COL1A2|COL3A1|COL4A1|COL4A2|COL5A1|COL5A2|COL6A1|COL6A2|COL6A3|COL12A1|COL16A1|FN1|TNC|COL5A3|APOL1|IGFBP7|PROC|COL24A1|AMTN|LAMB1|PRSS23|SERPINH1|TF|LGALS1|CERCAM|LTBP1|RCN3	NO6
GeneOntologyCellularComponent	GO:0036379	myofilament	7.3990261903856e-13	1.99834174166054e-10	2.95961047615424e-11	3.55153257138509e-10	20915	32	315	11			ACTA1|ACTN2|NEB|TTN|LMOD2|LMOD3|TNNC2|TNNC1|TNNI1|TNNI2|TNNT3	NO4
GeneOntologyCellularComponent	GO:0030424	axon	1.03257858440368e-12	4.37173905265355e-10	5.75662560805054e-11	1.15132512161011e-09	20915	910	2397	176			MAP1A|ACADM|MAP1B|MAP2|MAP6|ACHE|LMTK3|DSCAML1|ADCY9|ADRA2A|IGSF9|SEMA6A|MME|ALDOC|ANG|ANK3|PRSS12|ANXA3|APBB1|AQP1|ARHGAP4|UNC5C|SLC17A8|MYC|MYH10|MYO1A|KIF1A|MYO5A|MYOC|NCAM1|NRP2|NEFM|NEFL|NEO1|DST|SPHK1|NGFR|C4A|CA2|CACNA1C|CNTN4|CAD|NPY1R|CALB2|CALCA|TRPA1|NTRK2|BRSK2|SYT7|CLDN11|P2RX4|SYNGR1|PALM|CNTN3|DCLK1|LGI1|PCP4|PCSK1|PDE2A|PDGFRA|SERPINF1|PENK|TMOD2|CHRM2|PGR|JAM2|NRXN1|CLU|CNGA1|CNG…	NO1
GeneOntologyCellularComponent	GO:0005581	collagen trimer	9.418096324048e-12	3.79756264221734e-09	5.00056066729215e-10	1.05011774013135e-08	20915	97	2397	37			SFTPA2|C1QTNF1|C1QTNF3|C1QTNF7|COL28A1|MSR1|MARCO|C1QA|C1QB|C1QC|PLOD3|P4HA1|COL22A1|CTHRC1|PLOD2|COL4A5|COL7A1|COL8A1|COL8A2|COL9A1|COL9A2|COL9A3|COL10A1|COL11A1|COL15A1|DCN|MRC2|EDA|GLDN|FCN1|SCARA3|EMILIN1|COL18A1|COLEC12|COL14A1|COL27A1|CCBE1	NO1
GeneOntologyCellularComponent	GO:0045202	synapse	1.11742633736471e-11	4.30088010320306e-09	5.66331984618932e-10	1.24593036616165e-08	20915	1855	2397	305			MAP1A|MAP1B|MAP2|ACHE|DSCAML1|MEF2C|PPM1H|MET|ADORA3|PTCHD1|ADRA2A|NLGN4X|SCAMP5|ACAN|IGSF9|NR3C2|SPARCL1|MME|ARHGEF37|ALDOC|MPZ|ANK2|ANK3|PRSS12|APBA1|APBB1|BCAS1|AQP1|PDLIM4|ARRB1|CADPS|UNC5C|SLC17A8|LYNX1|ATP1A2|ATP1B2|MDGA1|ATP2B4|KCTD12|CADM3|MYH10|KIF1A|MYO5A|FXYD6|MPDZ|NCAM1|RGS9|NRP2|NEFM|NEFL|DST|SPHK1|EIF2S2|NGFR|C1QA|C1QB|C1QC|CACNA1H|C4A|SDK1|CACNA1C|CACNA2D1|CACNB2|NPTX1|NPTX2|CAD|NP…	NO1
GeneOntologyCellularComponent	GO:0001533	cornified envelope	1.75146196344383e-11	7.55367861049342e-08	1.0789005694814e-08	1.0789005694814e-08	20915	68	550	16			S100A9|PI3|PKP1|ANXA1|CST6|CSTA|SPRR1A|SPRR1B|SPRR2A|SPRR3|KRT5|KRT14|KRT16|DSC3|DSG3|TCHH	NO5
GeneOntologyCellularComponent	GO:0005604	basement membrane	2.99980473879115e-11	1.80363619214266e-08	2.63482849557156e-09	1.58089709734294e-08	20915	125	456	19			COL4A1|COL4A2|COL5A1|NID2|FN1|TNC|SPARC|ITGA6|PXDN|NID1|AMTN|LAMA3|LAMA4|LAMB1|LAMC2|TF|TGFBI|LOXL2|AGRN	NO6
GeneOntologyCellularComponent	GO:0032982	myosin filament	5.88190244972629e-11	1.4663947826336e-08	2.17177936605278e-09	2.82331317586862e-08	20915	25	315	9			MYBPH|MYH1|MYH2|MYH6|MYH7|MYO18B|MYOM2|MYBPC1|MYBPC2	NO4
GeneOntologyCellularComponent	GO:0098858	actin-based cell projection	6.81617120669571e-11	2.50942238442574e-08	3.30436125889814e-09	7.60003089546572e-08	20915	292	2397	73			MAP2|ACTA2|ACTG2|CLIC5|KITLG|AKR1B1|MPP1|APBB1|CDC14A|MTM1|UNC5C|AOC3|MYO1A|MYO5A|CDHR5|CA2|CA9|CALB2|OXTR|CD44|PALM|PDGFRA|PDZK1|CEACAM7|ATP8B1|CLCA1|LY6G6D|MUC17|PLS3|AKAP5|PODXL|OSBPL3|CDHR2|PTPRH|PTPRZ1|CD302|STRC|JAM3|ESPN|DPEP1|SLC26A2|SLC38A4|RDX|ARL4C|TRPV4|EPHA4|LRRK2|PDZD7|FABP2|ANTXR1|FGF13|SLC6A6|SNAP25|PALLD|MYO1G|IQGAP2|GAP43|NFASC|GPM6A|KIF13B|TEK|PKHD1L1|NPTXR|HLA-G|SLC7A11|PROM2|…	NO1
GeneOntologyCellularComponent	GO:0045178	basal part of cell	7.33219810200739e-11	2.58692633410637e-08	3.40641703489093e-09	8.17540088373824e-08	20915	381	2397	88			ABCA1|SHROOM4|MET|ADRA2A|AGTR1|MPZ|ABCC1|ANK2|ANK3|AQP8|SLC43A3|AQP1|AQP7|AQP9|ARRB1|ABCB11|SLC4A4|ATP2B4|MYO1A|NEDD9|DST|SLC5A6|SLC39A5|CA2|CA4|CA9|CA12|CACNA1C|CAV1|CLDN8|CLDN1|CD1D|CLDN11|SLCO4C1|P2RY1|P2RY2|CD38|CD44|PALM|ENPP1|CEACAM7|AKAP5|CR1|SLC40A1|CSE1L|CNNM2|SLC23A1|SLC29A4|CNNM4|EGFR|SLC29A1|SLC4A11|LRRK2|ABCA8|FAP|SLC1A5|SLC2A3|SLC3A2|SLC6A6|SLC6A9|SLC7A1|SLC8A2|SLC8A1|SLC9A1|SLC12A2…	NO1
GeneOntologyCellularComponent	GO:0009986	cell surface	1.27387042685363e-10	2.89269374903795e-07	4.35657302071788e-08	5.46490413120205e-08	20915	1184	316	49			SLAMF8|CEACAM5|SPN|HLA-DQA2|HLA-DQB2|CLEC7A|CEACAM6|REG3G|ITGA4|ITGAL|ITGAX|F3|LILRB1|ITGB4|ITGB6|CD84|FCER1G|CIITA|FCGR3B|SCNN1A|PLA2G1B|PLAT|CCR7|FGG|SDC1|VCAM1|ALPP|GP2|FGFBP1|LILRB4|AMBP|NTSR1|MUC16|REG1B|SLC6A3|MST1R|CD2|CSF3R|MSLNL|LMO7|EPHA2|TSPAN8|LRP2|REG3A|MUC1|EPCAM|DCBLD2|IL7R|MSLN	NO2
GeneOntologyCellularComponent	GO:0001533	cornified envelope	1.89358539564036e-10	9.75874703250383e-08	1.42559929071781e-08	9.97919503502469e-08	20915	68	456	14			CDSN|CASP14|LGALS7B|FLG|SPRR2E|SPRR2F|SPRR2G|RPTN|KRT10|KRT78|DSC1|DSG1|LGALS7|TGM3	NO6
GeneOntologyCellularComponent	GO:0031430	M band	1.91112198594691e-10	4.12927294987597e-08	6.1155903550301e-09	9.17338553254515e-08	20915	28	315	9			SMYD1|CMYA5|TTN|SMPX|S100A1|TRIM63|LMOD2|LMOD3|MYOM2	NO4
GeneOntologyCellularComponent	GO:0016460	myosin II complex	1.91112198594691e-10	4.12927294987597e-08	6.1155903550301e-09	9.17338553254515e-08	20915	28	315	9			MYH1|MYH2|MYH6|MYH7|MYL1|MYL3|TTN|MYO18B|LIMCH1	NO4
GeneOntologyCellularComponent	GO:0045177	apical part of cell	2.03103637329505e-10	2.89269374903795e-07	4.35657302071788e-08	8.71314604143576e-08	20915	604	316	33			ERBB3|CEACAM5|SLCO2B1|CEACAM6|REG3G|AKR1C4|FAT1|NPC1L1|KCNK1|SNX10|SCNN1A|KCNN4|PLAT|UPK2|HSPA1B|ABCG8|VCAM1|GP2|SLC39A4|OOEP|REN|SLC44A4|AQP2|AQP6|MAL2|SLC16A3|LMO7|LRP2|REG3A|CYP4F3|MUC1|EPCAM|SLC6A14	NO2
GeneOntologyCellularComponent	GO:0098644	complex of collagen trimers	2.39815144838488e-10	1.08141857300252e-07	1.57978226662354e-08	1.26382581329883e-07	20915	21	456	9			COL1A1|COL1A2|COL3A1|COL4A1|COL4A2|COL5A1|COL5A2|COL5A3|LUM	NO6
GeneOntologyCellularComponent	GO:0009925	basal plasma membrane	3.23296025214954e-10	1.09501853348322e-07	1.44190027245869e-08	3.60475068114673e-07	20915	355	2397	82			ABCA1|SHROOM4|MET|ADRA2A|AGTR1|MPZ|ABCC1|ANK2|ANK3|AQP8|SLC43A3|AQP1|AQP7|AQP9|ARRB1|ABCB11|SLC4A4|ATP2B4|MYO1A|NEDD9|DST|SLC5A6|SLC39A5|CA2|CA4|CA9|CA12|CACNA1C|CAV1|CLDN8|CLDN1|CD1D|SLCO4C1|P2RY1|P2RY2|CD38|CD44|PALM|ENPP1|CEACAM7|AKAP5|CR1|SLC40A1|CSE1L|CNNM2|SLC23A1|SLC29A4|CNNM4|EGFR|SLC29A1|SLC4A11|LRRK2|ABCA8|SLC1A5|SLC2A3|SLC3A2|SLC6A6|SLC6A9|SLC7A1|SLC8A2|SLC8A1|SLC9A1|SLC12A2|SLCO2A1|SL…	NO1
GeneOntologyCellularComponent	GO:0005911	cell-cell junction	3.77495350792299e-10	1.22941744854211e-07	1.61887429282082e-08	4.20907316133414e-07	20915	596	2397	120			SHROOM4|HEG1|AKR1B1|MPP1|ANK2|ANK3|ANXA6|AQP7|PDLIM4|MAPK15|ABCB11|HAMP|ATP1A2|CADM3|MYLK|GJB4|MPDZ|FGFRL1|NCAM1|CDHR5|CCND1|DST|NGFR|CALB2|CLDN8|CLDN2|CLDN1|CLDN9|CLDN11|CD3E|OXTR|CD53|GJC3|CDH3|PCDHGC3|CDH11|CDK4|PDLIM7|CEACAM7|PGM5|KRT80|ABCB1|JAM2|NRXN1|ABCC2|FXYD1|IQGAP3|CNN2|ARHGEF6|AKAP6|PMP22|EPB41L4B|PODXL|MXRA8|CNTNAP2|PRKCG|CTNND2|NEXN|MYADM|LAMA1|PTK7|TMEM47|PTPRM|MARVELD3|JAM3|DPP4|D…	NO1
GeneOntologyCellularComponent	GO:0009897	external side of plasma membrane	1.06983131980818e-09	1.01580139480334e-06	1.5298587873257e-07	4.58957636197709e-07	20915	576	316	31			CEACAM5|SPN|HLA-DQA2|HLA-DQB2|CLEC7A|CEACAM6|REG3G|ITGA4|ITGAL|ITGAX|F3|LILRB1|ITGB6|CD84|FCER1G|FCGR3B|SCNN1A|CCR7|FGG|SDC1|VCAM1|ALPP|GP2|LILRB4|MUC16|REG1B|CD2|CSF3R|LRP2|REG3A|IL7R	NO2
GeneOntologyCellularComponent	GO:0005764	lysosome	1.32760414082941e-09	4.01487178146092e-07	5.28670934651712e-08	1.48027861702479e-06	20915	824	2397	152			ABCA3|ACP5|ACAN|PLA2G10|ATP6V1C2|ATP6V0D2|AKR1B1|FNIP2|MPZ|ANK2|ANK3|ANPEP|ANXA6|IFITM1|SLC7A14|MT1E|MT1F|MT1G|MT1H|MT1M|MT1X|ARRB1|CTSF|MYO5A|UNC13D|NCF4|BGN|GGH|CPNE1|C3|C3AR1|GPR143|OCA2|OMD|OGN|SYT7|ORM2|CD1C|CD1D|SLC46A3|SLCO4C1|P2RX4|P2RY2|SYNGR1|ENPP1|SIAE|CLCN4|PLD1|MCOLN2|SLC31A2|CP|CRYAB|CSF3|PRELP|PRF1|SRGN|VCAN|CST1|CST2|CST4|EPDR1|CTSG|CTSH|CTSK|CTSO|CTSS|CTSW|TMEM63A|SLC36A1|RILP|DC…	NO1
GeneOntologyCellularComponent	GO:0000323	lytic vacuole	1.32760414082941e-09	4.01487178146092e-07	5.28670934651712e-08	1.48027861702479e-06	20915	824	2397	152			ABCA3|ACP5|ACAN|PLA2G10|ATP6V1C2|ATP6V0D2|AKR1B1|FNIP2|MPZ|ANK2|ANK3|ANPEP|ANXA6|IFITM1|SLC7A14|MT1E|MT1F|MT1G|MT1H|MT1M|MT1X|ARRB1|CTSF|MYO5A|UNC13D|NCF4|BGN|GGH|CPNE1|C3|C3AR1|GPR143|OCA2|OMD|OGN|SYT7|ORM2|CD1C|CD1D|SLC46A3|SLCO4C1|P2RX4|P2RY2|SYNGR1|ENPP1|SIAE|CLCN4|PLD1|MCOLN2|SLC31A2|CP|CRYAB|CSF3|PRELP|PRF1|SRGN|VCAN|CST1|CST2|CST4|EPDR1|CTSG|CTSH|CTSK|CTSO|CTSS|CTSW|TMEM63A|SLC36A1|RILP|DC…	NO1
GeneOntologyCellularComponent	GO:0098552	side of membrane	1.46610948470709e-09	1.04404967768673e-06	1.57240242234835e-07	6.28960968939341e-07	20915	835	316	38			CEACAM5|SPN|HLA-DQA2|HLA-DQB2|SRMS|CLEC7A|CEACAM6|REG3G|ITGA4|ITGAL|ITGAX|F3|LILRB1|ITGB6|PTK6|CD84|FCER1G|FCGR3B|ATP2C2|SCNN1A|CCR7|FGG|SDC1|VCAM1|ALPP|GP2|LILRB4|NTSR1|MUC16|REG1B|AQP2|CD2|RASAL3|CSF3R|LRP2|REG3A|HCK|IL7R	NO2
GeneOntologyCellularComponent	GO:0098643	banded collagen fibril	1.61229390531373e-09	5.81636184993838e-07	8.49678888100336e-08	8.49678888100335e-07	20915	12	456	7			COL1A1|COL1A2|COL3A1|COL5A1|COL5A2|COL5A3|LUM	NO6
GeneOntologyCellularComponent	GO:0005583	fibrillar collagen trimer	1.61229390531373e-09	5.81636184993838e-07	8.49678888100336e-08	8.49678888100335e-07	20915	12	456	7			COL1A1|COL1A2|COL3A1|COL5A1|COL5A2|COL5A3|LUM	NO6
GeneOntologyCellularComponent	GO:0005859	muscle myosin complex	1.67494820477625e-09	3.39279672750015e-07	5.02484461432875e-08	8.039751382926e-07	20915	16	315	7			MYH1|MYH2|MYH6|MYH7|MYL1|MYL3|TTN	NO4
GeneOntologyCellularComponent	GO:0030425	dendrite	1.77886558053691e-09	5.19405145146345e-07	6.83943145620225e-08	1.98343512229866e-06	20915	855	2397	156			MAP1A|MAP1B|MAP2|MAP6|ACHE|ACVRL1|LMTK3|ADCY9|CCR2|MET|ADORA3|NLGN4X|AGTR1|IGSF9|MME|MMP3|ANK3|PRSS12|ANXA3|APBA1|APBB1|FAS|PDLIM4|ARRB1|UNC5C|SLC17A8|LYNX1|ATP1A2|MYH10|KIF1A|MYO5A|MPDZ|NGFR|SGCE|CACNA1H|C4A|CACNA1C|CALB2|CALD1|NTRK2|ROR2|SYT7|SHISA9|CD3E|P2RX4|P2RY1|PALM|LGI1|PCSK1|PCSK5|PCSK2|PDE2A|PDE4B|ENPP1|PENK|CHRM2|CHRNA3|PGR|TRPM5|CLCN2|CLU|PLCB4|CNGA3|HOMER1|AKAP5|ABI3BP|CPE|CRYAB|FEZ1…	NO1
GeneOntologyCellularComponent	GO:0150034	distal axon	1.88275521289642e-09	5.31414887940284e-07	6.99757354126501e-08	2.0992720623795e-06	20915	468	2397	98			MAP1A|MAP1B|MAP2|ACHE|ADRA2A|ANG|PRSS12|APBB1|AQP1|ARHGAP4|UNC5C|SLC17A8|MYH10|MYO1A|MYO5A|NCAM1|NEFL|NEO1|NGFR|CAD|CALB2|CALCA|NTRK2|BRSK2|SYT7|P2RX4|SYNGR1|DCLK1|PCSK1|PENK|TMOD2|CHRM2|PGR|NRXN1|CLU|CNGA1|CNR1|FEZ1|PRKCB|PRKCG|PRNP|PRPH|BOC|PTPRO|PTPRS|PTPRZ1|STMN3|DPYSL3|DRD2|TRPV4|EPHA4|LRRK2|PTK2B|OLFM1|FGF13|SCGN|SLC1A1|SLC8A2|SLC8A1|SLC18A1|SNAP25|SNCA|SNCG|PALLD|GABRB3|GAD1|GAP43|SRI|CPLX…	NO1
GeneOntologyCellularComponent	GO:0097447	dendritic tree	2.10601670306403e-09	5.75256097532526e-07	7.57486652876257e-08	2.3482086239164e-06	20915	857	2397	156			MAP1A|MAP1B|MAP2|MAP6|ACHE|ACVRL1|LMTK3|ADCY9|CCR2|MET|ADORA3|NLGN4X|AGTR1|IGSF9|MME|MMP3|ANK3|PRSS12|ANXA3|APBA1|APBB1|FAS|PDLIM4|ARRB1|UNC5C|SLC17A8|LYNX1|ATP1A2|MYH10|KIF1A|MYO5A|MPDZ|NGFR|SGCE|CACNA1H|C4A|CACNA1C|CALB2|CALD1|NTRK2|ROR2|SYT7|SHISA9|CD3E|P2RX4|P2RY1|PALM|LGI1|PCSK1|PCSK5|PCSK2|PDE2A|PDE4B|ENPP1|PENK|CHRM2|CHRNA3|PGR|TRPM5|CLCN2|CLU|PLCB4|CNGA3|HOMER1|AKAP5|ABI3BP|CPE|CRYAB|FEZ1…	NO1
GeneOntologyCellularComponent	GO:0016323	basolateral plasma membrane	2.96507453520281e-09	7.84597192853158e-07	1.03314315835973e-07	3.30605810675113e-06	20915	322	2397	74			ABCA1|ADRA2A|AGTR1|MPZ|ABCC1|ANK2|ANK3|AQP8|SLC43A3|AQP1|AQP7|AQP9|ARRB1|ABCB11|SLC4A4|ATP2B4|MYO1A|NEDD9|SLC5A6|SLC39A5|CA2|CA4|CA9|CA12|CACNA1C|CAV1|CLDN8|CLDN1|CD1D|SLCO4C1|P2RY1|P2RY2|CD38|CD44|PALM|ENPP1|CEACAM7|AKAP5|CR1|SLC40A1|CNNM2|SLC29A4|CNNM4|EGFR|SLC29A1|SLC4A11|LRRK2|ABCA8|SLC2A3|SLC3A2|SLC6A6|SLC6A9|SLC7A1|SLC8A2|SLC8A1|SLC9A1|SLC12A2|SLC22A3|SLC22A5|AURKA|SLC38A3|TEK|TGFA|CADM1|PR…	NO1
GeneOntologyCellularComponent	GO:0031091	platelet alpha granule	4.7743128931913e-09	1.22506195067368e-06	1.61313905330555e-07	5.32335887590831e-06	20915	93	2397	32			A2M|SERPING1|ORM1|ORM2|CD36|PCDH7|PF4|LY6G6F|SERPINE2|CLU|PPBP|SRGN|PROS1|CFD|FERMT3|EGF|F13A1|FGB|SELP|MMRN1|SNCA|STXBP1|TGFB3|THBS1|THBS2|TIMP1|VEGFA|VWF|IGF1|IGF2|ISLR|ITGB3	NO1
GeneOntologyCellularComponent	GO:0031674	I band	5.02863490768315e-09	1.22963749342859e-06	1.6191640438817e-07	5.60692792206672e-06	20915	175	2397	48			FBXO32|ANK2|ANK3|PDLIM4|MTM1|ATP2B4|PPP1R12B|KAT2B|AKAP4|DST|CACNA1C|CASQ2|CBFB|IGFN1|PDE4B|PDLIM7|CFL2|PARVB|PGM1|PGM5|HOMER1|CRYAB|CSRP1|NEXN|PYGM|SPEG|MYL9|FHL1|FKBP1B|FLNC|NEBL|FHOD3|SLC8A1|ASB2|PALLD|SRI|PDLIM3|FERMT2|PDLIM2|SYNM|OBSL1|GRIN2B|LDB3|SYNPO2|SYNPO|JPH1|SYNC|JPH2	NO1
GeneOntologyCellularComponent	GO:0031526	brush border membrane	5.14215086559512e-09	1.22963749342859e-06	1.6191640438817e-07	5.73349821513857e-06	20915	98	2397	33			SLC6A19|ANPEP|AQP8|AQP1|AQP7|CDHR5|SLC5A6|CA4|CD36|SLC28A2|PDZK1|CEACAM7|ATP8B1|ABCB1|MUC17|ABCG2|ABCC2|SLC6A20|PRKCB|TRPM6|CDHR2|SLC26A3|SLC17A4|ACE2|CYBRD1|LIMA1|ITLN1|SLC3A1|SLC9A3|SLC22A5|SLC28A3|SLC7A11|AMN	NO1
GeneOntologyCellularComponent	GO:0005773	vacuole	5.22779422239832e-09	1.22963749342859e-06	1.6191640438817e-07	5.82899055797414e-06	20915	924	2397	164			ABCA3|TP53INP1|ACP5|ACAN|PLA2G10|ATP6V1C2|SRPX|ATP6V0D2|AKR1B1|FNIP2|MPZ|ANK2|ANK3|ANPEP|ANXA6|GRAMD1A|IFITM1|SLC7A14|MT1E|MT1F|MT1G|MT1H|MT1M|MT1X|ARRB1|MAPK15|CTSF|MYO5A|UNC13D|NCF4|BGN|GGH|CPNE1|C3|C3AR1|GPR143|OCA2|OMD|OGN|SYT7|ORM2|CD1C|CD1D|SLC46A3|SLCO4C1|P2RX4|P2RY2|SYNGR1|ENPP1|PEG3|TP53INP2|SIAE|CLCN4|PLD1|MCOLN2|SLC31A2|CP|CRYAB|CSF3|PRELP|PRF1|SRGN|VCAN|CST1|CST2|CST4|EPDR1|CTSG|CTSH|…	NO1
GeneOntologyCellularComponent	GO:0030141	secretory granule	6.85317812823031e-09	3.90424234508687e-06	5.88002683402161e-07	2.94001341701081e-06	20915	1002	316	41			HK3|CEL|ABCA12|CD300A|CEACAM6|REG3G|NCF2|CHIT1|ITGAL|ITGAX|F5|TTR|TBC1D10C|S100P|FCER1G|FCGR3B|SV2B|VNN1|SNX10|SCNN1A|AHSG|PLA2G1B|PLAT|BIN2|ALB|FGG|BAIAP2|HSPA1B|SPINK5|GP2|GLIPR1|SEMG1|PNLIPRP2|BMF|LAIR1|TMPRSS4|ARHGAP9|REG1B|LCN2|SLPI|REG3A	NO2
GeneOntologyCellularComponent	GO:0031252	cell leading edge	8.26714898562746e-09	1.89197395464381e-06	2.49131651864179e-07	9.21787111897463e-06	20915	507	2397	102			MAP2|ACHE|ACTA2|MCC|ACTG2|UNC5A|KITLG|ARHGAP31|AIF1|DUOXA2|FGD2|APBB1|GAS7|PDLIM4|MTM1|UNC5C|MYH10|MYLK|MYO1A|MYO5A|NEDD9|BMX|DST|NGFR|SGCE|NME1|SHISA9|CD44|PALM|PDE9A|PDLIM7|PARVB|PLCG2|PLD1|ARHGEF6|APBB1IP|AKAP5|ABI3BP|PODXL|DUOX2|CNTNAP2|MYADM|PSD|GDPD2|PTPN13|PTPRM|PTPRO|PTPRZ1|TESC|DPP4|DPYSL3|RDX|APPL2|RAB34|EGFR|ROBO1|TRPV4|PLEKHO1|RASGRP2|PLCE1|RCSD1|WLS|TNFRSF12A|PTK2B|S100A11|S100B|FAP|…	NO1
GeneOntologyCellularComponent	GO:0030141	secretory granule	9.12389572915419e-09	2.03309573843629e-06	2.67714308894919e-07	1.01731437380069e-05	20915	1002	2397	174			A2M|ABCA3|SFTPA2|MIF|PLA2G10|MME|MMP8|ALDOC|ANG|ANPEP|ANXA3|FAS|AQP1|SCUBE2|CADPS|SCG3|KIF1A|MYO5A|UNC13D|GGH|SERPING1|CPNE1|C3|C3AR1|CA4|CACNA2D1|NPY1R|STBD1|CALCA|CAV1|CAV2|SYT7|OLR1|ORM1|CCT6A|ORM2|P2RX1|SLCO4C1|CD14|CD36|CD38|SYNGR1|CD44|CD53|CDA|PCDH7|PCSK1|PCSK5|PCSK2|PENK|PF4|CFP|CHGA|CHGB|CHI3L1|PGM1|LY6G6F|SERPINA4|SERPINE2|CLCA1|CLU|CMA1|QPCT|PLA2G4A|PLD1|BACE2|RHOF|CNN2|GMFG|CPA3|CPE|P…	NO1
GeneOntologyCellularComponent	GO:0030018	Z disc	9.81775091604394e-09	2.13161376359411e-06	2.80686981317667e-07	1.0946792271389e-05	20915	162	2397	45			FBXO32|ANK2|ANK3|PDLIM4|ATP2B4|PPP1R12B|AKAP4|DST|CACNA1C|CASQ2|CBFB|IGFN1|PDE4B|PDLIM7|CFL2|PARVB|PGM1|PGM5|HOMER1|CRYAB|CSRP1|NEXN|PYGM|SPEG|MYL9|FHL1|FKBP1B|FLNC|NEBL|FHOD3|SLC8A1|ASB2|PALLD|SRI|PDLIM3|PDLIM2|SYNM|OBSL1|GRIN2B|LDB3|SYNPO2|SYNPO|JPH1|SYNC|JPH2	NO1
GeneOntologyCellularComponent	GO:0005903	brush border	1.10554433949696e-08	2.34033101035603e-06	3.08170484634778e-07	1.23268193853911e-05	20915	168	2397	46			SLC6A19|MME|ALPI|ANPEP|AQP8|AQP1|AQP7|MYH10|MYH11|MYO1A|CDHR5|SLC5A6|CA4|CD36|SLC28A2|PDZK1|CEACAM7|ATP8B1|ABCB1|MUC17|ABCG2|ABCC2|SLC6A20|PRKCB|TRPM6|CDHR2|SLC23A1|ESPN|SLC26A3|SLC17A4|ACE2|CYBRD1|MYO15B|LIMA1|ITLN1|SI|SLC3A1|SLC9A2|SLC9A3|SLC15A1|SLC22A5|SLC28A3|TREH|SLC7A11|SCIN|AMN	NO1
GeneOntologyCellularComponent	GO:0016324	apical plasma membrane	1.10646194931826e-08	5.25291029811988e-06	7.91120293762556e-07	4.74672176257534e-06	20915	497	316	27			ERBB3|CEACAM5|SLCO2B1|CEACAM6|AKR1C4|FAT1|NPC1L1|KCNK1|SCNN1A|KCNN4|UPK2|HSPA1B|ABCG8|VCAM1|GP2|SLC39A4|SLC44A4|AQP2|AQP6|MAL2|SLC16A3|LMO7|LRP2|CYP4F3|MUC1|EPCAM|SLC6A14	NO2
GeneOntologyCellularComponent	GO:0016459	myosin complex	2.01696618929414e-08	3.84526378968647e-06	5.69496335800699e-07	9.68143770861189e-06	20915	60	315	10			MYH1|MYH2|MYH6|MYH7|MYL1|MYL2|MYL3|TTN|MYO18B|LIMCH1	NO4
GeneOntologyCellularComponent	GO:0098590	plasma membrane region	6.83084633745969e-08	0.0001473	2.10390067193759e-05	4.20780134387517e-05	20915	1565	550	77			CHRM3|FRMD1|CHRNA1|ADCY6|CDC45|KL|MPP4|HPN|ASPM|SLC5A12|RHCG|FOLR1|ANXA1|SLC43A1|FERMT1|MYRIP|ITGA8|SLC26A9|BIRC5|CLDN4|CLDN7|MUC13|SLCO1B1|AQP3|AQP4|SLC1A2|SLC2A1|SLC2A4|SLC6A7|CLCA2|SLCO1A2|RIMS4|SMO|ARHGEF4|FSCN1|ATP4A|ATP4B|GABRA3|GABRR1|ABCC3|ATP6V1B1|SNPH|VSIG1|GABRQ|MARCKSL1|ITGA9|PTGER3|PTGIS|FCHO1|HEPH|CNTN5|KCNJ16|KCNQ1|EPS8L3|DMD|GRIN3B|ABCG5|KPNA2|KCNE2|CHRNA6|SYNE1|PCDHB8|REG1A|GRIN2…	NO5
GeneOntologyCellularComponent	GO:0005861	troponin complex	9.0033268803135e-08	1.62108935741873e-05	2.4008871680836e-06	4.32159690255048e-05	20915	9	315	5			TNNC2|TNNC1|TNNI1|TNNI2|TNNT3	NO4
GeneOntologyCellularComponent	GO:0045178	basal part of cell	1.05585063105428e-07	0.000151789	2.16801329576479e-05	6.50403988729437e-05	20915	381	550	30			CHRM3|MPP4|RHCG|FOLR1|ANXA1|CLDN4|CLDN7|SLCO1B1|AQP3|AQP4|SLC2A1|CLCA2|SLCO1A2|ABCC3|ATP6V1B1|VSIG1|ITGA9|HEPH|KCNJ16|KCNQ1|KRT14|KCNE3|GKN2|REG1A|LEPR|TFRC|SLC9A4|TACSTD2|CDH2|SLC16A7	NO5
GeneOntologyCellularComponent	GO:0099503	secretory vesicle	1.41675984423797e-07	5.76518105197183e-05	8.68271390254416e-06	6.07789973178091e-05	20915	1248	316	44			HK3|CEL|ABCA12|CD300A|CEACAM6|REG3G|NCF2|CHIT1|ITGAL|ITGAX|F5|TTR|DDC|TBC1D10C|S100P|FCER1G|FCGR3B|SV2B|VNN1|SNX10|SCNN1A|AHSG|PLA2G1B|PLAT|BIN2|ALB|FGG|BAIAP2|HSPA1B|SPINK5|GP2|GLIPR1|SEMG1|PNLIPRP2|BMF|LAIR1|TMPRSS4|ARHGAP9|REG1B|LCN2|AQP2|MAL2|SLPI|REG3A	NO2
GeneOntologyCellularComponent	GO:0016529	sarcoplasmic reticulum	8.32364774212064e-07	0.000141983	2.10281627169364e-05	0.000399535	20915	88	315	10			CMYA5|TRDN|ITPR2|S100A1|HRC|NOS1|CACNA1S|CASQ1|SLN|ATP2A1	NO4
GeneOntologyCellularComponent	GO:0070161	anchoring junction	9.89402403373989e-07	0.000352288	5.30567038809302e-05	0.000424454	20915	987	316	36			CEACAM5|PERP|CEACAM6|EVPL|ITGA4|PARVG|ITGAL|ITGB4|ITGB6|GJB1|GJB3|FAT1|GJB5|BAIAP2L1|CGN|BIN2|BAIAP2|FHL2|HSPA1B|BAIAP2L2|TRIM15|COL17A1|WAS|LCP2|PPL|CORO1A|LSR|CD2|NOX1|LMO7|EPHA2|PKP3|EPCAM|PCDH1|TM4SF20|HCK	NO2
GeneOntologyCellularComponent	GO:0005911	cell-cell junction	1.45936956139724e-06	0.000461889	6.95632824266016e-05	0.00062607	20915	596	316	26			CEACAM5|PERP|CEACAM6|EVPL|ITGA4|ITGAL|GJB1|GJB3|FAT1|GJB5|BAIAP2L1|CGN|BAIAP2|BAIAP2L2|COL17A1|WAS|LCP2|PPL|CORO1A|LSR|CD2|LMO7|EPHA2|PKP3|EPCAM|PCDH1	NO2
GeneOntologyCellularComponent	GO:0016324	apical plasma membrane	1.74581744814565e-06	0.00057255	8.36405268338869e-05	0.000920046	20915	497	456	29			PDGFRB|CFTR|UPK1B|PIP|TRPV6|MUC20|SHROOM3|SORBS2|FN1|ANXA13|SLC34A2|AQP5|PDPN|SLC16A1|SLC22A1|CSPG4|CYP4F12|OCLN|ATP12A|MUC4|TJP3|GJB6|CEACAM1|GJA1|PROM1|BST2|DSG1|ANO1|TF	NO6
GeneOntologyCellularComponent	GO:0098590	plasma membrane region	2.0749519633994e-06	0.000591048	8.90154392298342e-05	0.000890154	20915	1565	316	48			ERBB3|CEACAM5|SPN|SLCO2B1|CEACAM6|AKR1C4|EPS8L1|CALHM3|ITGB4|TBC1D10C|S100P|FAT1|NPC1L1|ATP2C2|KCNK1|SCNN1A|KCNN4|UPK2|PLA2G4F|BAIAP2|PLEK|HSPA1B|ABCG8|VCAM1|GP2|RAB25|KRT19|DOCK8|SLC39A4|REG1B|LCP2|SLC44A4|AQP2|AQP6|SLC6A3|MAL2|SLC16A3|LMO7|EPHA2|LRP2|SLC13A5|CYP4F3|FXYD2|MUC1|EPCAM|HCK|CDH16|SLC6A14	NO2
GeneOntologyCellularComponent	GO:0034385	triglyceride-rich plasma lipoprotein p	2.41945164962908e-06	0.00180216	0.000296383	0.000592766	20915	24	84	4			APOA1|APOA2|APOA4|APOB	NO3
GeneOntologyCellularComponent	GO:0034361	very-low-density lipoprotein particle	2.41945164962908e-06	0.00180216	0.000296383	0.000592766	20915	24	84	4			APOA1|APOA2|APOA4|APOB	NO3
GeneOntologyCellularComponent	GO:0031012	extracellular matrix	3.51585100239836e-06	0.000882175	0.000132861	0.0015083	20915	665	316	27			PRSS1|SPN|REG3G|F3|ITGB4|TINAG|AHSG|FGF3|PLAT|ALB|FGG|AMBP|VTN|COL17A1|TFPI2|LAD1|RBP3|LAMB3|PAPLN|REG1B|ANGPTL4|SLPI|FIBCD1|REG3A|IHH|CD180|MUC1	NO2
GeneOntologyCellularComponent	GO:0030312	external encapsulating structure	3.71639140583989e-06	0.000882175	0.000132861	0.00159433	20915	667	316	27			PRSS1|SPN|REG3G|F3|ITGB4|TINAG|AHSG|FGF3|PLAT|ALB|FGG|AMBP|VTN|COL17A1|TFPI2|LAD1|RBP3|LAMB3|PAPLN|REG1B|ANGPTL4|SLPI|FIBCD1|REG3A|IHH|CD180|MUC1	NO2
GeneOntologyCellularComponent	GO:0045177	apical part of cell	3.95627585085174e-06	0.00118936	0.000173746	0.00208496	20915	604	456	32			PDGFRB|CFTR|MGST1|UPK1B|PIP|TRPV6|MUC20|SHROOM3|SORBS2|FN1|ANXA13|SLC34A2|MYO1B|AQP5|PDPN|SLC16A1|SLC22A1|CSPG4|CYP4F12|OCLN|ATP12A|MUC4|TJP3|MYO5B|GJB6|CEACAM1|GJA1|PROM1|BST2|DSG1|ANO1|TF	NO6
GeneOntologyCellularComponent	GO:0098636	protein complex involved in cell adhes	4.91793579601853e-06	0.00131252	0.000191738	0.00259175	20915	59	456	9			PLAU|PLAUR|TNC|ITGA6|ITGA3|ITGA5|NID1|LAMB1|LGALS1	NO6
GeneOntologyCellularComponent	GO:0042588	zymogen granule	4.96162017046228e-06	0.00108716	0.000163733	0.00212854	20915	30	316	6			CEL|REG3G|GP2|PNLIPRP2|REG1B|REG3A	NO2
GeneOntologyCellularComponent	GO:0005796	Golgi lumen	5.09361924758477e-06	0.00131252	0.000191738	0.00268434	20915	110	456	12			MUC21|MUC20|MUC15|CSPG4|MUC4|MUC7|PROC|MUC5B|TGFB1|LHB|LUM|AGRN	NO6
GeneOntologyCellularComponent	GO:0033017	sarcoplasmic reticulum membrane	5.31843980791667e-06	0.000861848	0.000127643	0.00255285	20915	46	315	7			TRDN|ITPR2|HRC|NOS1|CASQ1|SLN|ATP2A1	NO4
GeneOntologyCellularComponent	GO:0009986	cell surface	6.05033346004151e-06	0.00145511	0.000212568	0.00318853	20915	1184	456	50			EPHB6|PDGFRB|CFTR|HLA-F|HLA-H|SORT1|ADIPOQ|AMOT|CXCL9|TMPRSS11D|PLAU|PLAUR|ANXA9|CX3CL1|SELE|NID2|ZPLD1|FOLR3|SLC6A2|PDPN|CSPG4|LY6K|OCLN|LRRC15|CD276|TJP3|SPARC|CXCL10|ITGA6|ITGA3|ITGA5|CLEC12A|CEACAM1|PROM1|PXDN|BST2|KRT10|NT5E|ANO1|TF|LGALS1|TGFB1|TGFBR3|WIF1|ROBO2|RORC|ROS1|LTF|AGRN|TPBG	NO6
GeneOntologyCellularComponent	GO:0062023	collagen-containing extracellular matr	6.93917593922707e-06	0.00141187	0.000212636	0.00297691	20915	532	316	23			PRSS1|SPN|REG3G|F3|ITGB4|TINAG|AHSG|PLAT|ALB|FGG|AMBP|VTN|COL17A1|LAD1|RBP3|LAMB3|PAPLN|REG1B|ANGPTL4|SLPI|FIBCD1|REG3A|MUC1	NO2
GeneOntologyCellularComponent	GO:0016528	sarcoplasm	7.00666582297319e-06	0.00108136	0.000160152	0.0033632	20915	111	315	10			CMYA5|TRDN|ITPR2|S100A1|HRC|NOS1|CACNA1S|CASQ1|SLN|ATP2A1	NO4
GeneOntologyCellularComponent	GO:0009986	cell surface	7.80533467842506e-06	0.00763314	0.00109025	0.00480809	20915	1184	550	57			CD109|CHRNA1|FZD4|FCGR1A|HPN|FGA|HRG|FGFR3|HTR2C|FOLR1|ANXA1|WNT7A|ITGA8|SLC26A9|SUCNR1|AQP4|SLC1A2|SLC2A4|IFNG|LY6D|LAMP3|CTLA4|PRLR|GPRC5B|IL13RA2|TNFRSF9|IL17A|ITGA9|PTGER3|VWDE|ITGB8|SULF2|KISS1R|GPC3|BTN1A1|ADAMTS15|KCNQ1|DMD|KIT|GPC1|SIGLEC12|KCNE2|KRT4|CLEC6A|ROR1|REG1A|GRIN2A|S1PR1|LEPR|TFRC|EFNB1|CD80|TREM2|FZD10|LY75|CDH2|SERPINA5	NO5
GeneOntologyCellularComponent	GO:0001533	cornified envelope	8.16988276542948e-06	0.00120357	0.000178252	0.00392154	20915	68	315	8			CNFN|SPRR2B|SPRR2D|PKP2|KRT1|DSG2|TGM1|SERPINB2	NO4
GeneOntologyCellularComponent	GO:0005788	endoplasmic reticulum lumen	8.18196475377876e-06	0.00399075	0.000656318	0.00200458	20915	336	84	9			COL4A6|SERPINA1|IGFBP1|MTTP|APOA1|APOA2|APOA4|APOB|KNG1	NO3
GeneOntologyCellularComponent	GO:0009925	basal plasma membrane	8.84943134213736e-06	0.00763314	0.00109025	0.00545125	20915	355	550	25			CHRM3|RHCG|FOLR1|ANXA1|CLDN4|CLDN7|SLCO1B1|AQP3|AQP4|SLC2A1|CLCA2|SLCO1A2|ABCC3|ATP6V1B1|VSIG1|ITGA9|HEPH|KCNJ16|KCNQ1|LEPR|TFRC|SLC9A4|TACSTD2|CDH2|SLC16A7	NO5
GeneOntologyCellularComponent	GO:0097517	contractile actin filament bundle	1.03323080806572e-05	0.00139528	0.000206646	0.00495951	20915	92	315	9			MYH6|MYH7|XIRP1|ACTA1|TMSB15A|SORBS1|ABLIM3|XIRP2|LIMCH1	NO4
GeneOntologyCellularComponent	GO:0001725	stress fiber	1.03323080806572e-05	0.00139528	0.000206646	0.00495951	20915	92	315	9			MYH6|MYH7|XIRP1|ACTA1|TMSB15A|SORBS1|ABLIM3|XIRP2|LIMCH1	NO4
GeneOntologyCellularComponent	GO:0034364	high-density lipoprotein particle	1.29288815720865e-05	0.00399075	0.000656318	0.00316758	20915	36	84	4			APOA1|APOA2|APOA4|APOB	NO3
GeneOntologyCellularComponent	GO:0042627	chylomicron	1.33942515614718e-05	0.00399075	0.000656318	0.00328159	20915	12	84	3			APOA2|APOA4|APOB	NO3
GeneOntologyCellularComponent	GO:0032432	actin filament bundle	2.38867313659401e-05	0.00297756	0.000440986	0.0114656	20915	102	315	9			MYH6|MYH7|XIRP1|ACTA1|TMSB15A|SORBS1|ABLIM3|XIRP2|LIMCH1	NO4
GeneOntologyCellularComponent	GO:0042641	actomyosin	2.38867313659401e-05	0.00297756	0.000440986	0.0114656	20915	102	315	9			MYH6|MYH7|XIRP1|ACTA1|TMSB15A|SORBS1|ABLIM3|XIRP2|LIMCH1	NO4
GeneOntologyCellularComponent	GO:0098637	protein complex involved in cell-matri	2.40143262744332e-05	0.00541449	0.000790972	0.0126555	20915	17	456	5			PLAU|PLAUR|TNC|NID1|LAMB1	NO6
GeneOntologyCellularComponent	GO:1990777	lipoprotein particle	3.1815462796162e-05	0.0067709	0.00111354	0.00779479	20915	45	84	4			APOA1|APOA2|APOA4|APOB	NO3
GeneOntologyCellularComponent	GO:0034358	plasma lipoprotein particle	3.1815462796162e-05	0.0067709	0.00111354	0.00779479	20915	45	84	4			APOA1|APOA2|APOA4|APOB	NO3
GeneOntologyCellularComponent	GO:0098797	plasma membrane protein complex	3.23625367388808e-05	0.00614562	0.000925569	0.0138835	20915	796	316	28			ERBB3|CEACAM5|HLA-DQA2|HLA-DQB2|CEACAM6|NCF2|ITGA4|ITGAL|ITGAX|LILRB1|ITGB4|ITGB6|GJB1|GJB3|GJB5|NOXO1|FCER1G|KCNA7|FCGR3B|KCNK1|KCNN4|ABCG8|VCAM1|VTN|KRT19|SLC6A3|NOX1|FXYD2	NO2
GeneOntologyCellularComponent	GO:0031012	extracellular matrix	3.84524815253805e-05	0.0252079	0.00360047	0.0236867	20915	665	550	36			MDK|F12|S100A8|S100A9|PI3|FGA|HRG|MMP12|COL2A1|COL4A4|FMOD|ANXA1|WNT7A|APLP1|SNED1|IGFALS|LRIG1|PODN|MUC6|SMOC2|GPC3|SEMA3B|ADAMTS15|DMP1|GPC1|CRISPLD2|ADAMTSL1|LAMA2|REG1A|ANXA8|ADAMTS8|LGALS4|TGM4|NTN4|CDH2|SERPINA5	NO5
GeneOntologyCellularComponent	GO:0005588	collagen type V trimer	4.05197723342584e-05	0.00787435	0.00115032	0.0213539	20915	4	456	3			COL5A1|COL5A2|COL5A3	NO6
GeneOntologyCellularComponent	GO:0030312	external encapsulating structure	4.09144458222237e-05	0.0252079	0.00360047	0.0252033	20915	667	550	36			MDK|F12|S100A8|S100A9|PI3|FGA|HRG|MMP12|COL2A1|COL4A4|FMOD|ANXA1|WNT7A|APLP1|SNED1|IGFALS|LRIG1|PODN|MUC6|SMOC2|GPC3|SEMA3B|ADAMTS15|DMP1|GPC1|CRISPLD2|ADAMTSL1|LAMA2|REG1A|ANXA8|ADAMTS8|LGALS4|TGM4|NTN4|CDH2|SERPINA5	NO5
GeneOntologyCellularComponent	GO:0005902	microvillus	4.10315082322758e-05	0.00787435	0.00115032	0.0216236	20915	135	456	12			CFTR|FOXA1|MUC20|SLC34A2|MYO1B|AQP5|PDPN|MUC4|CEACAM1|PROM1|TGFB1|PLEKHG6	NO6
GeneOntologyCellularComponent	GO:0032994	protein-lipid complex	4.11705068410942e-05	0.0076666	0.00126085	0.0100868	20915	48	84	4			APOA1|APOA2|APOA4|APOB	NO3
GeneOntologyCellularComponent	GO:0030141	secretory granule	4.14725760146286e-05	0.00787435	0.00115032	0.021856	20915	1002	456	42			LPCAT1|FSTL3|CTSC|HLA-H|CRISP3|FABP5|S100A7|MGST1|PIGR|PLA2G2A|PLAU|PLAUR|MMP9|COL1A1|FN1|SCG5|FOLR3|ICA1|ENPP4|KRTDAP|LY6K|SPAG17|SPARC|SPRR2E|SPRR2F|CALML5|CLEC12A|CEACAM1|MYO5C|BST2|DMBT1|LILRA3|DSC1|DSG1|TF|TFF3|TGFB1|SYT8|SERPINE1|LTF|SVIP|TSKS	NO6
GeneOntologyCellularComponent	GO:0005903	brush border	5.18269539899466e-05	0.00922679	0.00138961	0.0222338	20915	168	316	11			CEACAM5|CEACAM6|ANKS4B|NPC1L1|CGN|KCNK1|PLS1|CORO2A|MYH14|LRP2|SLC6A14	NO2
GeneOntologyCellularComponent	GO:0045178	basal part of cell	7.55996136800965e-05	0.0126673	0.00190778	0.0324322	20915	381	316	17			ERBB3|CEACAM5|SLCO2B1|CEACAM6|CALHM3|ITGB4|ATP2C2|KCNN4|HSPA1B|REG1B|AQP2|AQP6|SLC16A3|SLC13A5|FXYD2|EPCAM|CDH16	NO2
GeneOntologyCellularComponent	GO:0016328	lateral plasma membrane	9.22918687049462e-05	0.0497544	0.00710647	0.0568518	20915	104	550	11			CLDN18|MPP4|ANXA1|CLDN4|CLDN7|ATP6V1B1|GJB2|KCNQ1|DMD|LEPR|TACSTD2	NO5
GeneOntologyCellularComponent	GO:0009925	basal plasma membrane	0.000109153	0.0164738	0.00248105	0.0468266	20915	355	316	16			ERBB3|CEACAM5|SLCO2B1|CEACAM6|CALHM3|ITGB4|ATP2C2|KCNN4|HSPA1B|AQP2|AQP6|SLC16A3|SLC13A5|FXYD2|EPCAM|CDH16	NO2
GeneOntologyCellularComponent	GO:0008305	integrin complex	0.000109883	0.0164738	0.00248105	0.0471399	20915	32	316	5			ITGA4|ITGAL|ITGAX|ITGB4|ITGB6	NO2
GeneOntologyCellularComponent	GO:0032993	protein-DNA complex	0.000114612	0.0137576	0.00203754	0.0550137	20915	1529	315	42			CDKN2A|MYF6|KLF8|HOPX|MYT1|NKX3-2|HMX2|ONECUT1|RCOR2|TLX2|HOXA7|CSRNP1|LHX2|HOXB5|HOXC4|SATB1|NFIB|NFIC|DLX6|DMRT1|FOXG1|FOXE1|NCOA2|ONECUT2|TLX3|SHOX2|POU4F1|LHX3|BARX2|TERT|GCOM1|IGFBP3|EGR3|ASF1B|NR2E1|SP9|SOHLH1|SMARCD3|DMRTA2|RORA|EMX1|LBX2	NO4
GeneOntologyCellularComponent	GO:0005604	basement membrane	0.000120804	0.0168604	0.00253929	0.0518249	20915	125	316	9			SPN|ITGB4|TINAG|ALB|VTN|COL17A1|LAD1|LAMB3|PAPLN	NO2
GeneOntologyCellularComponent	GO:0016323	basolateral plasma membrane	0.000124301	0.0168604	0.00253929	0.053325	20915	322	316	15			ERBB3|CEACAM5|SLCO2B1|CEACAM6|CALHM3|ATP2C2|KCNN4|HSPA1B|AQP2|AQP6|SLC16A3|SLC13A5|FXYD2|EPCAM|CDH16	NO2
GeneOntologyCellularComponent	GO:0016323	basolateral plasma membrane	0.000135853	0.0608648	0.00869339	0.0836853	20915	322	550	21			CHRM3|RHCG|FOLR1|ANXA1|CLDN7|SLCO1B1|AQP3|AQP4|SLC2A1|SLCO1A2|ABCC3|ATP6V1B1|VSIG1|HEPH|KCNJ16|KCNQ1|LEPR|TFRC|SLC9A4|CDH2|SLC16A7	NO5
GeneOntologyCellularComponent	GO:0045095	keratin filament	0.000141126	0.0608648	0.00869339	0.0869339	20915	109	550	11			KRT6C|KRTAP4-1|FAM83H|KRT4|KRT5|KRT6A|KRT9|KRT13|KRT14|KRT15|KRT16	NO5
GeneOntologyCellularComponent	GO:0042383	sarcolemma	0.000144639	0.0167418	0.00247952	0.0694266	20915	189	315	11			STAC3|TRDN|DES|ADRB2|NOS1|UTRN|CACNA1S|KRT8|MYOT|CAPN3|CASQ1	NO4
GeneOntologyCellularComponent	GO:0098858	actin-based cell projection	0.000154399	0.0199911	0.00301078	0.0662371	20915	292	316	14			CEACAM5|ABI3|SPN|CEACAM6|ANKS4B|TBC1D10C|S100P|FAT1|BAIAP2|PLS1|VCAM1|CRP|CORO1A|MYO1F	NO2
GeneOntologyCellularComponent	GO:0000785	chromatin	0.000163817	0.0183079	0.00271146	0.0786324	20915	1454	315	40			CDKN2A|MYF6|KLF8|HOPX|MYT1|NKX3-2|HMX2|ONECUT1|RCOR2|TLX2|HOXA7|CSRNP1|LHX2|HOXB5|HOXC4|SATB1|NFIB|NFIC|DLX6|DMRT1|FOXG1|FOXE1|NCOA2|ONECUT2|TLX3|SHOX2|POU4F1|LHX3|BARX2|IGFBP3|EGR3|ASF1B|NR2E1|SP9|SOHLH1|SMARCD3|DMRTA2|RORA|EMX1|LBX2	NO4
GeneOntologyCellularComponent	GO:0099503	secretory vesicle	0.000188714	0.0340393	0.00497261	0.0994522	20915	1248	456	47			LPCAT1|CTTNBP2|FSTL3|CTSC|HLA-H|CRISP3|FABP5|S100A7|MGST1|PIGR|PLA2G2A|PLAU|PLAUR|MMP9|COL1A1|FN1|SCG5|FOLR3|ICA1|ANXA13|ENPP4|KRTDAP|ATP6V0E2|LY6K|SPAG17|MX1|SPARC|SPRR2E|SPRR2F|CALML5|CLEC12A|CEACAM1|MYO5C|BST2|DLG2|DMBT1|LILRA3|DSC1|DSG1|TF|TFF3|TGFB1|SYT8|SERPINE1|LTF|SVIP|TSKS	NO6
GeneOntologyCellularComponent	GO:0099081	supramolecular polymer	0.000200715	0.0344801	0.005037	0.105777	20915	1181	456	45			CASP14|OBSCN|POF1B|RYR1|TUBB3|MFAP2|KRT76|FBN2|AMOT|MMP2|COL1A1|COL1A2|COL3A1|COL4A1|COL4A2|COL5A1|COL5A2|COL6A1|COL6A3|SHROOM3|SORBS2|COL5A3|MYO1B|MICAL2|DNAH17|SPAG17|KRT37|MX1|MX2|EPPK1|IDO1|GJB6|AIF1L|GJA1|RAC2|KRT3|KRT7|KRT10|KRT78|TPPP|MYOZ3|ANKRD23|LTBP1|ELN|LUM	NO6
GeneOntologyCellularComponent	GO:1990733	titin-telethonin complex	0.000226123	0.0244287	0.00361797	0.108539	20915	2	315	2			TTN|TCAP	NO4
GeneOntologyCellularComponent	GO:0034363	intermediate-density lipoprotein parti	0.000236597	0.0391627	0.00644069	0.0579662	20915	6	84	2			APOA1|APOB	NO3
GeneOntologyCellularComponent	GO:0098858	actin-based cell projection	0.000249966	0.039652	0.00579253	0.131732	20915	292	456	17			CFTR|FOXA1|TUBB3|MYO3B|MUC20|SLC34A2|MYO1B|AQP5|PDPN|IGF2BP1|MUC4|ITGA6|ITGA3|CEACAM1|PROM1|TGFB1|PLEKHG6	NO6
GeneOntologyCellularComponent	GO:0098636	protein complex involved in cell adhes	0.000260717	0.0322892	0.00486295	0.111848	20915	59	316	6			ITGA4|ITGAL|ITGAX|ITGB4|ITGB6|VTN	NO2
GeneOntologyCellularComponent	GO:0070820	tertiary granule	0.000263572	0.039652	0.00579253	0.138902	20915	164	456	12			CRISP3|PLAU|MMP9|FOLR3|ENPP4|CLEC12A|CEACAM1|LILRA3|DSC1|DSG1|LTF|SVIP	NO6
GeneOntologyCellularComponent	GO:0070161	anchoring junction	0.000263797	0.039652	0.00579253	0.139021	20915	987	456	39			CDSN|CDH26|PDGFRB|OBSCN|POF1B|S100A7|AMOT|PLAU|PLAUR|MMP13|SHROOM3|SORBS2|TNC|PDPN|CSPG4|RAI14|OCLN|TJP3|EPPK1|GJB6|ITGA6|AIF1L|ITGA3|ITGA5|CEACAM1|GJA1|DLG2|PLEKHA7|AMTN|RAC2|DSC1|DSG1|GJC1|LAMA3|ANKRD23|CLDN10|LLGL2|TLE2|CGNL1	NO6
GeneOntologyCellularComponent	GO:0097512	cardiac myofibril	0.000265756	0.0277842	0.00411493	0.127563	20915	9	315	3			MYL2|DES|LMOD2	NO4
GeneOntologyCellularComponent	GO:0098862	cluster of actin-based cell projection	0.000275841	0.0327388	0.00493066	0.118336	20915	237	316	12			CEACAM5|CEACAM6|ANKS4B|NPC1L1|CGN|KCNK1|PLS1|CORO2A|CORO1A|MYH14|LRP2|SLC6A14	NO2
GeneOntologyCellularComponent	GO:0072562	blood microparticle	0.00028784	0.0428802	0.00705207	0.0705207	20915	144	84	5			APOA1|APOA2|APOA4|C4BPA|KNG1	NO3
GeneOntologyCellularComponent	GO:0044316	cone cell pedicle	0.000340921	0.133665	0.0190916	0.210008	20915	6	550	3			MPP4|SLC1A2|PCLO	NO5
GeneOntologyCellularComponent	GO:0043197	dendritic spine	0.000349145	0.0353616	0.00523717	0.16759	20915	244	315	12			MAPT|ACTN2|PALMD|LRRC4|ADRB2|NOS1|NCOA2|CACNA1S|CALB1|APBA2|SLC1A3|CPEB4	NO4
GeneOntologyCellularComponent	GO:0072562	blood microparticle	0.000350074	0.0398873	0.00600727	0.150182	20915	144	316	9			PRSS1|AHSG|ALB|FGG|HSPA1B|AMBP|VTN|PON1|ANGPTL4	NO2
GeneOntologyCellularComponent	GO:0033018	sarcoplasmic reticulum lumen	0.000375422	0.0368708	0.00546068	0.180202	20915	10	315	3			TRDN|HRC|CASQ1	NO4
GeneOntologyCellularComponent	GO:0044309	neuron spine	0.00040422	0.0385315	0.00570664	0.194026	20915	248	315	12			MAPT|ACTN2|PALMD|LRRC4|ADRB2|NOS1|NCOA2|CACNA1S|CALB1|APBA2|SLC1A3|CPEB4	NO4
GeneOntologyCellularComponent	GO:0015629	actin cytoskeleton	0.000406736	0.0445609	0.00671115	0.17449	20915	565	316	20			PARVG|BAIAP2L1|CGN|SCNN1A|BIN2|BAIAP2|MLPH|PLS1|VCAM1|WAS|KRT19|BMF|LAD1|MST1R|LIMD2|CORO1A|MYH14|MYO1F|TNNT2|HCK	NO2
GeneOntologyCellularComponent	GO:0000794	condensed nuclear chromosome	0.000451517	0.0418102	0.00619223	0.216728	20915	91	315	7			SYCP2L|TTN|HORMAD1|SYCE2|SYCP2|SMC4|SMC1B	NO4
GeneOntologyCellularComponent	GO:0005584	collagen type I trimer	0.000474331	0.0658135	0.00961432	0.249972	20915	2	456	2			COL1A1|COL1A2	NO6
GeneOntologyCellularComponent	GO:0005607	laminin-2 complex	0.000474331	0.0658135	0.00961432	0.249972	20915	2	456	2			LAMB1|LAMC2	NO6
GeneOntologyCellularComponent	GO:0030667	secretory granule membrane	0.000503706	0.0673008	0.00983159	0.265453	20915	339	456	18			LPCAT1|HLA-H|FABP5|MGST1|PIGR|PLAU|PLAUR|ICA1|ENPP4|SPARC|CLEC12A|CEACAM1|BST2|DMBT1|LILRA3|DSC1|DSG1|SVIP	NO6
GeneOntologyCellularComponent	GO:0034366	spherical high-density lipoprotein par	0.000563397	0.0763007	0.0125484	0.138032	20915	9	84	2			APOA1|APOA2	NO3
GeneOntologyCellularComponent	GO:0001533	cornified envelope	0.000565392	0.0596487	0.00898346	0.242553	20915	68	316	6			EVPL|SCEL|IVL|SERPINB5|PPL|PKP3	NO2
GeneOntologyCellularComponent	GO:0097486	multivesicular body lumen	0.000584954	0.199207	0.028453	0.360332	20915	7	550	3			PGA5|PGA3|PGA4	NO5
GeneOntologyCellularComponent	GO:0000785	chromatin	0.000600469	0.199207	0.028453	0.369889	20915	1454	550	59			POU6F2|CDX1|CDX2|CENPA|ESRRG|E2F7|MCM2|RFX8|FOXA3|HNF4A|HNF4G|KLF2|HOXA10|HOXA13|HOXB7|HOXB9|HOXC8|HOXC9|HOXC10|HOXC11|MITF|VAX2|PLK1|NR0B2|HOXB13|FOXE3|FOXM1|FOXS1|TBX4|KLF15|GATA5|HES2|DMRT2|TP63|NKX2-5|MESP2|MYB|SOX2|GATA4|SP8|NKX2-8|HES7|DLX4|DLX5|BARX1|FOXP3|VAX1|HNF1B|SOX30|NR4A3|HIF3A|GSC|TFAP2A|ALX1|LMX1B|ATOH8|PAX7|PRAME|PCNA	NO5
GeneOntologyCellularComponent	GO:0099512	supramolecular fiber	0.000619874	0.0798643	0.0116669	0.326674	20915	1173	456	43			CASP14|OBSCN|POF1B|RYR1|TUBB3|MFAP2|KRT76|FBN2|AMOT|MMP2|COL1A1|COL1A2|COL3A1|COL5A1|COL5A2|COL6A1|COL6A3|SHROOM3|SORBS2|COL5A3|MYO1B|MICAL2|DNAH17|SPAG17|KRT37|MX1|MX2|EPPK1|IDO1|GJB6|AIF1L|GJA1|RAC2|KRT3|KRT7|KRT10|KRT78|TPPP|MYOZ3|ANKRD23|LTBP1|ELN|LUM	NO6
GeneOntologyCellularComponent	GO:0000795	synaptonemal complex	0.000620424	0.0543454	0.00804874	0.297803	20915	46	315	5			SYCP2L|HORMAD1|SYCE2|SYCP2|SMC1B	NO4
GeneOntologyCellularComponent	GO:0099086	synaptonemal structure	0.000620424	0.0543454	0.00804874	0.297803	20915	46	315	5			SYCP2L|HORMAD1|SYCE2|SYCP2|SMC1B	NO4
GeneOntologyCellularComponent	GO:0032997	Fc receptor complex	0.000679269	0.0691033	0.0104074	0.291407	20915	12	316	3			LILRB1|FCER1G|FCGR3B	NO2
GeneOntologyCellularComponent	GO:0005911	cell-cell junction	0.000685769	0.0853075	0.0124621	0.3614	20915	596	456	26			CDSN|CDH26|OBSCN|POF1B|AMOT|MMP13|SHROOM3|OCLN|TJP3|EPPK1|GJB6|ITGA6|ITGA5|CEACAM1|GJA1|DLG2|PLEKHA7|AMTN|DSC1|DSG1|GJC1|LAMA3|ANKRD23|CLDN10|LLGL2|CGNL1	NO6
GeneOntologyCellularComponent	GO:0014704	intercalated disc	0.000700725	0.0597641	0.00885126	0.336348	20915	71	315	6			MYH1|XIRP1|DES|PKP2|NRAP|DSG2	NO4
GeneOntologyCellularComponent	GO:0016327	apicolateral plasma membrane	0.000735242	0.212919	0.0304115	0.452909	20915	28	550	5			CDC45|CLDN4|CLDN7|CLDN6|CDH2	NO5
GeneOntologyCellularComponent	GO:0032993	protein-DNA complex	0.000740539	0.212919	0.0304115	0.456172	20915	1529	550	61			POU6F2|CDX1|CDX2|CENPA|ESRRG|E2F7|MCM2|MCM4|RFX8|FOXA3|HNF4A|HNF4G|KLF2|CDC45|HOXA10|HOXA13|HOXB7|HOXB9|HOXC8|HOXC9|HOXC10|HOXC11|MITF|VAX2|PLK1|NR0B2|HOXB13|FOXE3|FOXM1|FOXS1|TBX4|KLF15|GATA5|HES2|DMRT2|TP63|NKX2-5|MESP2|MYB|SOX2|GATA4|SP8|NKX2-8|HES7|DLX4|DLX5|BARX1|FOXP3|VAX1|HNF1B|SOX30|NR4A3|HIF3A|GSC|TFAP2A|ALX1|LMX1B|ATOH8|PAX7|PRAME|PCNA	NO5
GeneOntologyCellularComponent	GO:0005593	FACIT collagen trimer	0.00078421	0.0943014	0.013776	0.413279	20915	9	456	3			COL4A2|COL12A1|COL16A1	NO6
GeneOntologyCellularComponent	GO:0043005	neuron projection	0.000837364	0.0695866	0.010306	0.401935	20915	1788	315	44			GABRG2|EPS8|MAPT|MGLL|ACTN2|PALMD|LRRC4|ADCY2|ITPR2|S100A1|C1QL1|ADRB2|NFIB|PIK3R1|MYPN|SCN4A|COBL|CCL2|ALCAM|FLRT3|NOS1|UTRN|HOMER3|VGF|NCOA2|CACNA1B|CACNA1S|NECAB2|CALB1|GPR19|MYOT|NRCAM|KALRN|NGB|GRK7|NTS|APBA2|POU4F1|SLC1A3|CNGB3|CPEB4|RIMS2|ENO2|PDZD2	NO4
GeneOntologyCellularComponent	GO:0000940	outer kinetochore	0.000857069	0.231022	0.0329972	0.527954	20915	17	550	4			CENPF|PLK1|NUF2|BUB1B	NO5
GeneOntologyCellularComponent	GO:0005916	fascia adherens	0.000865224	0.0701043	0.0103827	0.415307	20915	13	315	3			XIRP1|DES|NRAP	NO4
GeneOntologyCellularComponent	GO:0031528	microvillus membrane	0.000905572	0.105383	0.0153947	0.477237	20915	52	456	6			MUC20|SLC34A2|PDPN|MUC4|CEACAM1|PROM1	NO6
GeneOntologyCellularComponent	GO:0062023	collagen-containing extracellular matr	0.000937834	0.237922	0.0339827	0.577706	20915	532	550	27			MDK|F12|S100A8|S100A9|FGA|HRG|COL2A1|COL4A4|FMOD|ANXA1|APLP1|PODN|SMOC2|GPC3|SEMA3B|ADAMTS15|GPC1|ADAMTSL1|LAMA2|REG1A|ANXA8|ADAMTS8|LGALS4|TGM4|NTN4|CDH2|SERPINA5	NO5
GeneOntologyCellularComponent	GO:0031253	cell projection membrane	0.0011771	0.11562	0.017413	0.504978	20915	441	316	16			CEACAM5|CEACAM6|EPS8L1|TBC1D10C|S100P|NPC1L1|KCNK1|SCNN1A|PLA2G4F|PLEK|RAB25|DOCK8|REG1B|EPHA2|LRP2|SLC6A14	NO2
GeneOntologyCellularComponent	GO:0097209	epidermal lamellar body	0.0013382	0.122963	0.018519	0.574088	20915	4	316	2			ABCA12|SPINK5	NO2
GeneOntologyCellularComponent	GO:0033001	Fc-gamma receptor III complex	0.0013382	0.122963	0.018519	0.574088	20915	4	316	2			FCER1G|FCGR3B	NO2
GeneOntologyCellularComponent	GO:0042734	presynaptic membrane	0.00134369	0.321946	0.045984	0.827711	20915	257	550	16			CHRM3|MPP4|SLC1A2|SLC6A7|RIMS4|GABRA3|GABRR1|SNPH|MARCKSL1|CNTN5|GRIN3B|CHRNA6|GRIN2A|GRM4|EFNB1|CDH2	NO5
GeneOntologyCellularComponent	GO:0098647	collagen beaded filament	0.0014024	0.148799	0.0217372	0.739064	20915	3	456	2			COL6A1|COL6A3	NO6
GeneOntologyCellularComponent	GO:0005589	collagen type VI trimer	0.0014024	0.148799	0.0217372	0.739064	20915	3	456	2			COL6A1|COL6A3	NO6
GeneOntologyCellularComponent	GO:0009331	glycerol-3-phosphate dehydrogenase (FA	0.0014024	0.148799	0.0217372	0.739064	20915	3	456	2			GPD1L|GPD1	NO6
GeneOntologyCellularComponent	GO:0030057	desmosome	0.00148074	0.131808	0.0198511	0.635237	20915	33	316	4			PERP|EVPL|PPL|PKP3	NO2
GeneOntologyCellularComponent	GO:0030056	hemidesmosome	0.00149111	0.149422	0.0218282	0.785815	20915	11	456	3			EPPK1|ITGA6|LAMA3	NO6
GeneOntologyCellularComponent	GO:0043256	laminin complex	0.00149111	0.149422	0.0218282	0.785815	20915	11	456	3			LAMA3|LAMB1|LAMC2	NO6
GeneOntologyCellularComponent	GO:0042383	sarcolemma	0.00153686	0.3479	0.0496909	0.946708	20915	189	550	13			ADCY6|RYR2|ALOX15|SGCD|ANXA1|AQP4|SLC2A1|SLC2A4|KCNQ1|DMD|LAMA2|ABCC9|CDH2	NO5
GeneOntologyCellularComponent	GO:0016324	apical plasma membrane	0.00161334	0.3479	0.0496909	0.993818	20915	497	550	25			FRMD1|KL|HPN|ASPM|SLC5A12|RHCG|FOLR1|ANXA1|SLC43A1|MYRIP|SLC26A9|BIRC5|CLDN4|MUC13|SLC2A1|SLCO1A2|ATP4A|ATP4B|ATP6V1B1|KCNQ1|ABCG5|KCNE2|SLC7A9|SLC9A4|CDH2	NO5
GeneOntologyCellularComponent	GO:0034362	low-density lipoprotein particle	0.00161771	0.200828	0.0330282	0.396338	20915	15	84	2			APOA1|APOB	NO3
GeneOntologyCellularComponent	GO:0016459	myosin complex	0.00192425	0.187614	0.0274075	1	20915	60	456	6			MYO3B|MYH16|MYO1B|MYO5B|MYO5C|CGNL1	NO6
GeneOntologyCellularComponent	GO:0030667	secretory granule membrane	0.00206262	0.17693	0.0266468	0.884865	20915	339	316	13			ABCA12|CD300A|CEACAM6|ITGAL|ITGAX|TBC1D10C|FCER1G|FCGR3B|VNN1|GP2|GLIPR1|PNLIPRP2|LAIR1	NO2
GeneOntologyCellularComponent	GO:0016459	myosin complex	0.00211187	0.17693	0.0266468	0.905991	20915	60	316	5			CGN|MLPH|BMF|MYH14|MYO1F	NO2
GeneOntologyCellularComponent	GO:0005902	microvillus	0.00214914	0.246279	0.0405029	0.526538	20915	135	84	4			VIL1|MYO7B|MTTP|CBR1	NO3
GeneOntologyCellularComponent	GO:0043020	NADPH oxidase complex	0.00235581	0.191729	0.0288755	1	20915	18	316	3			NCF2|NOXO1|NOX1	NO2
GeneOntologyCellularComponent	GO:0031983	vesicle lumen	0.00237093	0.248927	0.0409385	0.580879	20915	337	84	6			DEFA5|SERPINA1|APOA1|C4BPA|APOB|KNG1	NO3
GeneOntologyCellularComponent	GO:0001527	microfibril	0.00250205	0.23753	0.0346995	1	20915	13	456	3			MFAP2|FBN2|LTBP1	NO6
GeneOntologyCellularComponent	GO:0009986	cell surface	0.00265336	0.248927	0.0409385	0.650073	20915	1184	84	12			EPHB2|HAVCR1|DUOX1|KRT18|KCNH2|PKD2L1|TRPM8|APOA1|APOA4|LBP|KLRC2|CDH17	NO3
GeneOntologyCellularComponent	GO:0098862	cluster of actin-based cell projection	0.00267354	0.248927	0.0409385	0.655016	20915	237	84	5			VIL1|HAVCR1|MYO7B|MTTP|HOMER2	NO3
GeneOntologyCellularComponent	GO:0045177	apical part of cell	0.00293483	0.257181	0.042296	0.719032	20915	604	84	8			HAVCR1|DUOX1|MAL|MYO7B|UPK3A|AKR1C1|AKR1C2|HOMER2	NO3
GeneOntologyCellularComponent	GO:0030864	cortical actin cytoskeleton	0.00319963	0.247613	0.0372921	1	20915	95	316	6			SCNN1A|MLPH|PLS1|KRT19|CORO1A|MYO1F	NO2
GeneOntologyCellularComponent	GO:1990357	terminal web	0.00327907	0.247613	0.0372921	1	20915	6	316	2			PLS1|KRT19	NO2
GeneOntologyCellularComponent	GO:0012506	vesicle membrane	0.00330326	0.247613	0.0372921	1	20915	1324	316	33			ACAP1|ABCA12|HLA-DQA2|HLA-DQB2|CD300A|CEACAM6|ITGAL|ITGAX|TBC1D10C|FCER1G|FCGR3B|SV2B|VNN1|NPC1L1|SNX10|BAIAP2L2|GP2|GLIPR1|WAS|PNLIPRP2|IYD|LAIR1|SLC39A4|GPRC5A|AQP2|AQP6|MAL2|CORO1A|DKK1|CSF3R|LRP2|IL7R|AHNAK2	NO2
GeneOntologyCellularComponent	GO:0005764	lysosome	0.0036375	0.259034	0.0390121	1	20915	824	316	23			PLBD1|HLA-DQA2|HLA-DQB2|CTRB2|CEACAM6|NCF2|CHIT1|TTR|TINAG|VNN1|NKG7|SDC1|GLIPR1|TM4SF5|AQP2|TSPAN1|TPSD1|CSF3R|LRP2|TRAF3IP3|TNFAIP3|CTRB1|HCK	NO2
GeneOntologyCellularComponent	GO:0000323	lytic vacuole	0.0036375	0.259034	0.0390121	1	20915	824	316	23			PLBD1|HLA-DQA2|HLA-DQB2|CTRB2|CEACAM6|NCF2|CHIT1|TTR|TINAG|VNN1|NKG7|SDC1|GLIPR1|TM4SF5|AQP2|TSPAN1|TPSD1|CSF3R|LRP2|TRAF3IP3|TNFAIP3|CTRB1|HCK	NO2
GeneOntologyCellularComponent	GO:0034360	chylomicron remnant	0.00401626	0.299156	0.0491991	0.983983	20915	1	84	1			APOB	NO3
GeneOntologyCellularComponent	GO:0120003	hinge region between urothelial plaque	0.00401626	0.299156	0.0491991	0.983983	20915	1	84	1			MAL	NO3
GeneOntologyCellularComponent	GO:0034359	mature chylomicron	0.00401626	0.299156	0.0491991	0.983983	20915	1	84	1			APOB	NO3
GeneOntologyMolecularFunction	GO:0005102	signaling receptor binding	2.14351743539642e-32	4.71422962077628e-28	5.58386291920767e-29	5.58386291920767e-29	19912	1756	2379	376			A2M|ABCA1|MAP1A|UCN2|FZD1|FZD7|CCR2|ADM|ADRA2A|KITLG|NLGN4X|AGT|AGTR1|MIF|SEMA6A|MMP14|LTBP4|MPP1|AMELX|AMH|ANG|APBB1|AQP1|AREG|ARRB1|STC2|RSPO2|IGFL2|IRS2|LYNX1|HAMP|MARCO|TNFSF12|TNFSF10|TNFSF9|MYOC|NCAM1|BDKRB2|FGF18|FGF17|BLK|SOCS2|NEFM|BMP2|BMP3|BMP4|BMP5|BMP6|BMP7|NEO1|DST|APLN|NGFR|C3|NOTCH3|CALCA|NTRK2|ROR2|RAET1G|CXCL16|DOK2|CAV1|CAV2|OGN|ANGPTL1|TNFRSF11B|CCNB1|OSM|CD1D|CD3E|CD4|CD8A|P2…	NO1
GeneOntologyMolecularFunction	GO:0005201	extracellular matrix structural consti	2.12480527578537e-26	1.5923197949487e-22	2.12693008106115e-23	2.12693008106115e-23	19912	189	448	39			MFAP2|FBN2|ADIPOQ|AEBP1|COL1A1|COL1A2|COL3A1|COL4A1|COL4A2|COL5A1|COL5A2|COL6A1|NID2|COL6A2|COL6A3|COL12A1|COL16A1|FN1|TNC|COL5A3|POSTN|IGFBP7|MUC4|SPARC|STATH|TINAGL1|COL24A1|PXDN|NID1|DMBT1|LAMA3|LAMA4|LAMB1|LAMC2|TGFBI|LTBP1|ELN|LUM|AGRN	NO6
GeneOntologyMolecularFunction	GO:0005539	glycosaminoglycan binding	3.28964724070017e-24	3.61745423851559e-20	4.28476553101197e-21	8.56953106202394e-21	19912	270	2379	96			LIPH|ACAN|MMP7|LTBP4|ANG|ANXA6|CCDC80|C6orf15|RSPO2|HAMP|FGFRL1|NCAM1|BGN|NRP2|BMP4|BMP7|PCSK6|CD44|PCOLCE|PF4|CHAD|SLIT2|SERPINE2|LIPG|COL11A1|COMP|CHODL|ABI3BP|ADAMTS1|EFEMP2|PODXL2|HAPLN1|PRELP|VCAN|CTSG|PRNP|SPOCK2|DCN|PTN|PTPRC|PLA2G2D|PTPRS|DPYSL3|EPYC|HBEGF|PCOLCE2|SERPINA10|LGR6|REG4|LGR4|F2|FBN1|FGF2|FGF7|CCL5|CCL8|FGFR1|CCL15|FGFR2|FGFR4|GPNMB|CCL18|CCL23|CXCL11|SELL|SELP|SFRP1|CXCL13|S…	NO1
GeneOntologyMolecularFunction	GO:0005201	extracellular matrix structural consti	1.64397136614174e-22	1.20519329304174e-18	1.42751513626641e-19	4.28254540879922e-19	19912	189	2379	75			MATN2|MATN3|MFAP4|MGP|ACAN|SRPX|LTBP4|AMELX|CILP|COL28A1|MUC2|MARCO|BGN|OGN|CD4|PCOLCE|COL22A1|CHI3L1|SLIT2|MUC17|CTHRC1|NTN1|COL4A5|COL7A1|COL8A1|COL8A2|COL9A1|COL9A2|COL9A3|COL10A1|COL11A1|MXRA5|COL15A1|COMP|ABI3BP|EFEMP2|HAPLN1|PRELP|VCAN|RELN|ASPN|LAMA1|SPOCK2|DCN|DPT|EDIL3|HMCN1|MMRN2|PCOLCE2|FBLN1|FBLN2|FBN1|EFEMP1|SPON1|FGB|SCARA3|FRAS1|FBLN5|MMRN1|FGL2|SRPX2|EMILIN1|COL18A1|THBS1|THBS2|TH…	NO1
GeneOntologyMolecularFunction	GO:0008201	heparin binding	6.57897691871012e-20	3.61727963491592e-16	4.28455871830996e-17	1.71382348732399e-16	19912	197	2379	73			LIPH|MMP7|ANG|CCDC80|C6orf15|RSPO2|FGFRL1|NCAM1|NRP2|BMP4|BMP7|PCSK6|PCOLCE|PF4|CHAD|SLIT2|SERPINE2|LIPG|COL11A1|COMP|ABI3BP|ADAMTS1|EFEMP2|PRELP|CTSG|PTN|PTPRC|PLA2G2D|PTPRS|HBEGF|PCOLCE2|SERPINA10|LGR6|REG4|LGR4|F2|FBN1|FGF2|FGF7|CCL5|CCL8|FGFR1|CCL15|FGFR2|FGFR4|GPNMB|CCL18|CCL23|CXCL11|SELL|SELP|SFRP1|CXCL13|SLIT3|SOD3|SMOC1|GREM2|RSPO3|THBS1|THBS2|THBS4|FSTL1|CLEC3B|TNXB|SERPIND1|CFH|TPSAB1|…	NO1
GeneOntologyMolecularFunction	GO:0030546	signaling receptor activator activity	1.63468194819088e-19	7.19029939617406e-16	8.51669295007449e-17	4.25834647503725e-16	19912	558	2379	143			UCN2|ADM|KITLG|AGT|MIF|SEMA6A|AMELX|AMH|AREG|STC2|HAMP|TNFSF12|TNFSF10|TNFSF9|FGF18|FGF17|BMP2|BMP3|BMP4|BMP5|BMP6|BMP7|APLN|CALCA|CXCL16|OGN|TNFRSF11B|OSM|PENK|PF4|CHGB|SLIT2|NTN1|LY6G6E|GDF15|GMFG|PPBP|EGFL6|CSF1|CSF3|CTSG|SEMA3E|METRNL|PYY|PTN|FGF20|FGF19|DPP4|INHBE|INSL5|HBEGF|EDA|EDN2|EDN3|RLN2|GAL|SEMA3D|EFNA5|EGF|EGFR|GREM1|THNSL2|EPHA7|EREG|F2|F2RL2|S100A4|FBN1|EFEMP1|SEMA6D|FGF2|FGF7|CCL…	NO1
GeneOntologyMolecularFunction	GO:0048018	receptor ligand activity	2.01560833883441e-19	7.38819939748514e-16	8.75109953777271e-17	5.25065972266363e-16	19912	548	2379	141			UCN2|ADM|KITLG|AGT|MIF|SEMA6A|AMELX|AMH|AREG|STC2|HAMP|TNFSF12|TNFSF10|TNFSF9|FGF18|FGF17|BMP2|BMP3|BMP4|BMP5|BMP6|BMP7|APLN|CALCA|CXCL16|OGN|TNFRSF11B|OSM|PENK|PF4|CHGB|SLIT2|NTN1|GDF15|GMFG|PPBP|EGFL6|CSF1|CSF3|CTSG|SEMA3E|METRNL|PYY|PTN|FGF20|FGF19|DPP4|INHBE|INSL5|HBEGF|EDA|EDN2|EDN3|RLN2|GAL|SEMA3D|EFNA5|EGF|GREM1|THNSL2|EPHA7|EREG|F2|F2RL2|S100A4|FBN1|EFEMP1|SEMA6D|FGF2|FGF7|CCL5|FGF13|CCL8…	NO1
GeneOntologyMolecularFunction	GO:1901681	sulfur compound binding	2.65666632771429e-18	8.34685142668215e-15	9.8865939767082e-16	6.92061578369574e-15	19912	325	2379	97			ACACB|ACADM|ACADS|ACP5|LIPH|MMP7|ANG|ANXA6|CCDC80|C6orf15|ACBD7|RSPO2|MUC2|FGFRL1|NCAM1|NRP2|BMP4|BMP7|P2RX1|PCSK6|PC|PCCA|PCOLCE|ENPP1|PF4|CHAD|RCC1|SLIT2|SERPINE2|LIPG|COL11A1|COMP|ABI3BP|ADAMTS1|EFEMP2|PRELP|CTSG|PRNP|PTN|PTPRC|PLA2G2D|FGF20|PTPRS|DPYSL3|HBEGF|PCOLCE2|SERPINA10|LGR6|GREM1|REG4|LGR4|F2|FBN1|CHST15|FGF2|FGF7|CCL5|CCL8|FGFR1|CCL15|FGFR2|FGFR4|GPNMB|CCL18|CCL23|CXCL11|SELL|SELP|SF…	NO1
GeneOntologyMolecularFunction	GO:0030545	signaling receptor regulator activity	1.30142308600462e-17	3.57776846125259e-14	4.23775892380256e-15	3.39020713904205e-14	19912	619	2379	149			UCN2|ADM|KITLG|AGT|MIF|SEMA6A|AMELX|AMH|AREG|STC2|LYNX1|HAMP|TNFSF12|TNFSF10|TNFSF9|FGF18|FGF17|BMP2|BMP3|BMP4|BMP5|BMP6|BMP7|APLN|CALCA|CXCL16|OGN|TNFRSF11B|OSM|TREM1|PENK|PF4|CHGB|SLIT2|LY6G6D|NTN1|LY6G6E|GDF15|GMFG|PPBP|EGFL6|CSF1|CSF3|CTSG|SEMA3E|METRNL|PYY|PTN|FGF20|FGF19|PCSK9|DPP4|INHBE|INSL5|HBEGF|EDA|EDN2|EDN3|RLN2|GAL|SEMA3D|EFNA5|EGF|EGFR|GREM1|THNSL2|EPHA7|EREG|F2|F2RL2|S100A4|FBN1|EF…	NO1
GeneOntologyMolecularFunction	GO:0005509	calcium ion binding	1.39834429759781e-16	3.41708135055752e-13	4.04742988360254e-14	3.64268689524229e-13	19912	779	2379	173			MAN1A1|MATN2|MATN3|MCC|HEG1|MGP|ACAN|PCDH19|AIF1|PLA2G10|SPARCL1|MMP8|LTBP4|AMELX|ANXA3|ANXA6|SCUBE2|CADPS|AOC3|ATP2A3|MYO5A|CDHR5|DST|CPNE1|C1R|C1S|SGCE|VWA2|NOTCH3|CALB2|CAPS|CASQ2|RUNX1|SYT7|CD69|CDH3|PCDHGC3|PCDH7|CDH11|PCP4|ENPP1|ENPP2|ENPP3|SLIT2|NRXN1|PLA2G4A|PLCB4|PLCD1|SLC25A23|PLS3|COMP|PAMR1|EFEMP2|DUOX2|EGFL6|PPP2R3A|CELSR1|PRF1|VCAN|PITPNM3|EPDR1|PRNP|PROS1|TRPM4|MASP1|SYT12|CDHR2|AS…	NO1
GeneOntologyMolecularFunction	GO:0003779	actin binding	9.46652925138562e-16	6.57405571840629e-12	8.86067137929694e-13	8.86067137929694e-13	19912	500	314	38			MYH1|EPS8|MYH2|MYH6|MYH7|XIRP1|MYL2|MYL3|MAPT|SYNPO2L|MYOZ2|ACTN2|NEB|TTN|MYOZ1|MYPN|COBL|MYO18B|UTRN|TMSB15A|MYOT|NRAP|SORBS1|ABLIM3|LMOD2|CSRP3|LMOD3|XIRP2|ANKRD1|TNNC2|LIMCH1|TNNC1|TNNI1|TNNI2|ABLIM2|TNNT3|MYBPC1|MYBPC2	NO4
GeneOntologyMolecularFunction	GO:0008307	structural constituent of muscle	3.30844392833559e-15	1.14877872071845e-11	1.54835175846106e-12	3.09670351692211e-12	19912	44	314	14			MYBPH|MYL1|MYL2|MYL3|ACTN2|NEB|TTN|MYOT|CAPN3|TCAP|CSRP3|MYOM2|MYBPC1|MYBPC2	NO4
GeneOntologyMolecularFunction	GO:0030020	extracellular matrix structural consti	2.07177629691662e-13	6.00474838296136e-10	8.02080085008004e-11	2.07384807321354e-10	19912	42	448	14			COL1A1|COL1A2|COL3A1|COL4A1|COL4A2|COL5A1|COL5A2|COL6A1|COL6A2|COL6A3|COL12A1|COL16A1|COL5A3|COL24A1	NO6
GeneOntologyMolecularFunction	GO:0005198	structural molecule activity	2.40383641860541e-13	6.00474838296136e-10	8.02080085008004e-11	2.40624025502401e-10	19912	911	448	59			OBSCN|TUBB3|MFAP2|KRT76|FBN2|ADIPOQ|AEBP1|UPK1B|COL1A1|COL1A2|COL3A1|COL4A1|COL4A2|FLG|COL5A1|COL5A2|COL6A1|NID2|COL6A2|COL6A3|SORBS2|COL12A1|COL16A1|FN1|TNC|COL5A3|POSTN|IGFBP7|MUC4|KRT37|SPARC|EPPK1|SPRR2E|SPRR2F|STATH|TINAGL1|COL24A1|PXDN|NID1|DLG2|DMBT1|KRT3|KRT7|KRT10|KRT78|CAMK2B|LAMA3|LAMA4|LAMB1|LAMC2|CLDN10|TGFBI|TGM3|PLLP|LTBP1|ELN|LUM|AGRN|EPB41L1	NO6
GeneOntologyMolecularFunction	GO:0001664	G protein-coupled receptor binding	2.26031171887306e-12	4.97109483755074e-09	5.88811202766433e-10	5.88811202766433e-09	19912	345	2379	88			UCN2|FZD1|FZD7|CCR2|ADM|ADRA2A|AGT|AGTR1|ARRB1|MARCO|MYOC|BDKRB2|APLN|C3|CALCA|ROR2|CXCL16|CAV2|P2RY1|P2RY2|PALM|PDE4D|PENK|PF4|CTHRC1|BAMBI|HOMER1|AKAP5|CNRIP1|PPBP|PRNP|PYY|RNF43|DEFB1|INSL5|EDN2|EDN3|EDNRB|GAL|RAMP1|KREMEN1|WLS|REEP2|ZNRF3|FCN1|CCL5|CCL8|CCL11|CCL13|CCL14|CCL15|CCL18|CCL19|CCL21|CCL23|CXCL11|CXCL5|CXCL12|SFRP1|CXCL13|MAGI3|NES|GCG|GNA11|GNAI1|GNAL|GNAO1|GRIN2B|CXCL1|CXCL2|CXCL…	NO1
GeneOntologyMolecularFunction	GO:0005518	collagen binding	3.03875982088513e-12	5.69308334983978e-09	7.60449645176503e-10	3.04179858070601e-09	19912	82	448	17			AEBP1|MMP9|MMP13|COL6A1|NID2|COL6A2|FN1|COL5A3|CSPG4|LRRC15|SPARC|ITGA3|NID1|SERPINH1|TGFBI|LOX|LUM	NO6
GeneOntologyMolecularFunction	GO:0005125	cytokine activity	3.26758690958292e-12	6.53308297815209e-09	7.73823990860319e-10	8.51206389946351e-09	19912	249	2379	70			KITLG|MIF|AREG|TNFSF12|TNFSF10|TNFSF9|BMP2|BMP3|BMP4|BMP5|BMP6|BMP7|CXCL16|TNFRSF11B|OSM|PF4|NTN1|GDF15|PPBP|CSF1|CSF3|INHBE|GREM1|THNSL2|FGF2|CCL5|CCL8|CCL11|CCL13|CCL14|CCL15|CCL18|CCL19|CCL21|CCL23|CXCL11|CXCL5|CXCL12|SECTM1|CXCL13|IL23A|LEFTY1|SPP1|RETNLB|CXCL1|CXCL2|CXCL3|TGFB3|GREM2|TIMP1|NRG1|WNT5B|CCL28|VEGFA|WNT2|WNT3|WNT5A|WNT7B|WNT8B|WNT11|WNT2B|IL1A|IL1B|IL16|IL18|INHA|INHBA|INHBB|SCG…	NO1
GeneOntologyMolecularFunction	GO:0008092	cytoskeletal protein binding	3.407428331311e-12	7.88765805349969e-09	1.06311763936903e-09	3.18935291810709e-09	19912	1135	314	52			MYH1|EPS8|MYH2|MYH6|MYH7|XIRP1|MYL2|MYL3|MAPT|SMYD1|ACTA1|SYNPO2L|MYOZ2|ACTC1|ACTN2|FTCD|NEB|TTN|DES|MYOZ1|MYPN|TRIM63|COBL|MYO18B|RAB3B|UTRN|TMSB15A|MYOT|NRAP|NRCAM|CAPN3|CAPN6|FSD1|SORBS1|ABLIM3|LMOD2|TCAP|CSRP3|LMOD3|XIRP2|ANKRD1|TNNC2|LIMCH1|TPPP3|TNNC1|TNNI1|TNNI2|ABLIM2|TNNT3|HSPB7|MYBPC1|MYBPC2	NO4
GeneOntologyMolecularFunction	GO:0008083	growth factor activity	3.28288777653149e-11	6.01670201131617e-08	7.1266022148871e-09	8.55192265786452e-08	19912	177	2379	54			KITLG|AGT|AMELX|AMH|AREG|FGF18|FGF17|BMP2|BMP3|BMP4|BMP5|BMP6|BMP7|OGN|OSM|GDF15|GMFG|PPBP|CSF1|CSF3|PTN|FGF20|FGF19|INHBE|HBEGF|EGF|EREG|F2|EFEMP1|FGF2|FGF7|FGF13|CXCL12|MACC1|LEFTY1|PDGFD|CXCL1|CXCL2|TGFA|TGFB3|THBS4|TIMP1|NRG1|PROM2|VEGFA|IGF1|IGF2|INHA|INHBA|INHBB|JAG2|KLK1|LIF|FGF23	NO1
GeneOntologyMolecularFunction	GO:0008289	lipid binding	5.8503786077253e-11	9.89747314385757e-08	1.17232586716342e-08	1.52402362731244e-07	19912	1016	2379	191			ABCA1|ACADM|MAP1B|ACADS|ACOX1|FZD7|SCGB2A1|OSBPL1A|PLA2G10|NR3C2|MME|RASAL1|CPNE9|FGD2|ANXA3|ANXA6|GRAMD1A|APBA1|CYP4F2|CPNE5|ZFYVE28|SCUBE2|CADPS|MTM1|ACBD7|HAMP|ATP1A2|AXL|NCF4|BDH1|SPHK1|LCN15|CPNE1|C3|C8G|CASP5|CAV1|SERPINA6|SYT7|CD1C|CD1D|OTC|CD4|CD14|CD36|PAFAH2|CPNE8|PIRT|CEACAM7|PACSIN3|ATP8B1|PFN2|PGR|PLA2G4A|PLCD1|PLD1|PLIN1|PLTP|COMP|UGT1A10|UGT1A8|CRABP1|UGT1A1|CLIP3|ACOT11|OSBPL3|PIT…	NO1
GeneOntologyMolecularFunction	GO:0038024	cargo receptor activity	2.85761755471669e-10	4.48910518319033e-07	5.31720980716926e-08	7.44409373003696e-07	19912	99	2379	36			ABCA1|MRC1|PRSS12|MSR1|ASGR1|MARCO|CD163L1|STBD1|CXCL16|OLR1|CD36|CD44|ENPP1|ENPP2|CD163|FCRL2|SSC5D|TMPRSS13|LOXL4|SCARA3|FOLR2|CORIN|STAB1|LYVE1|TFR2|TMPRSS5|HMMR|COLEC12|TMPRSS3|VLDLR|CFI|SCARA5|ITGAM|ITGB2|LRP8|AMN	NO1
GeneOntologyMolecularFunction	GO:0005178	integrin binding	4.47462180524713e-10	6.56067897488823e-07	7.77092653511251e-08	1.16563898026688e-06	19912	173	2379	51			MMP14|LTBP4|DST|JAM2|ITGBL1|COMP|EGFL6|PTN|PTPRZ1|JAM3|FERMT3|EDIL3|EGFR|FAP|FBLN1|FBN1|FCER2|FGF2|GPNMB|CXCL12|ITGA11|FBLN5|SFRP2|SPP1|GFRA1|FERMT2|ESM1|EMILIN1|THBS1|THBS4|THY1|TIMP2|TNXB|FRMD5|NRG1|VWF|ICAM1|IGF1|IGF2|IL1B|ITGA2|ITGA7|ITGAM|ITGB2|ITGB3|ITGB7|CD177|L1CAM|LAMA5|LCP1|MADCAM1	NO1
GeneOntologyMolecularFunction	GO:0019838	growth factor binding	7.53882377810085e-10	1.03625662700648e-06	1.22741474637204e-07	1.96386359419527e-06	19912	160	2379	48			A2M|ACVRL1|LTBP4|AXL|FGFRL1|NRP2|NGFR|NTRK2|CD36|PCSK6|OSMR|PDGFRA|CSF1R|PTN|PTPRZ1|CHRDL1|RHBDF2|DUSP1|EGFR|EPHA3|EPHA7|FGFR1|FGFR2|FGFR4|CXCL13|NLRP2|GHR|SRPX2|TEK|TGFB3|THBS1|VEGFA|ACVR1C|IGFBP2|NKD2|IGFBP5|IGFBP6|IL1R1|IL2RB|IL2RG|IL6R|IL6ST|IL10RA|ITGB3|IL1R2|LIFR|LTBP2|LTBP3	NO1
GeneOntologyMolecularFunction	GO:1901702	salt transmembrane transporter activit	1.43874208226414e-09	1.86130582786221e-06	2.20466066135181e-07	3.74792312429808e-06	19912	617	2379	125			KCNH8|CLIC5|SLC44A5|ANXA6|AQP8|AQP1|AQP7|AQP9|BEST4|KCNK5|SLC17A8|ATP1A2|SLC4A4|ATP1B2|ATP2A3|ATP2B4|FXYD4|SLC5A6|LRRC26|CACNA1H|SLC39A5|CACNA1C|CACNA2D1|CACNB2|TRPA1|OCA2|SLC13A2|P2RX4|KCNK10|SLC28A2|CACNA2D2|BEST3|TRPM5|CLCA1|CLCN2|CLCN4|CLIC2|ABCG2|FXYD1|SLC25A23|MCOLN2|SLC39A2|SLC6A20|TMEM37|ANO7|TRPM6|TRPM4|SLC36A1|BEST2|SLC23A1|SLC26A3|SLC26A2|SLC38A4|SLC17A4|CNNM4|TRPV4|SLC29A1|SLC4A11|KCN…	NO1
GeneOntologyMolecularFunction	GO:0015318	inorganic molecular entity transmembra	1.65442642209048e-09	2.02142980184019e-06	2.39432268308095e-07	4.30978082954571e-06	19912	735	2379	143			KCNH8|CLIC5|ATP6V1C2|ATP6V0D2|ABCC1|ANXA6|AQP8|AQP1|AQP7|AQP9|BEST4|KCNK5|SLC17A8|ATP1A2|SLC4A4|ATP1B2|ATP2A3|ATP2B4|FXYD4|SLC5A6|LRRC26|CACNA1H|SLC39A5|CACNA1C|CACNA2D1|CACNB2|TRPA1|OCA2|SLC13A2|SLC46A3|P2RX4|KCNK10|SLC28A2|NIPAL1|CACNA2D2|BEST3|TRPM5|CLCA1|CLCN2|CLCN4|CLIC2|ABCC2|FXYD1|SLC25A23|MCOLN2|SLC39A2|SLC31A2|SLC40A1|SLC6A20|TMEM37|ANO7|TMEM63A|TRPM6|TRPM4|SLC36A1|CNNM2|BEST2|SLC23A1|SL…	NO1
GeneOntologyMolecularFunction	GO:0046873	metal ion transmembrane transporter ac	1.78627621966452e-09	2.06765810216868e-06	2.44907871169793e-07	4.65324955222607e-06	19912	468	2379	101			KCNH8|ANXA6|AQP1|KCNK5|SLC17A8|ATP1A2|SLC4A4|ATP1B2|ATP2A3|ATP2B4|FXYD4|SLC5A6|LRRC26|CACNA1H|SLC39A5|CACNA1C|CACNA2D1|CACNB2|TRPA1|SLC13A2|SLC46A3|P2RX4|KCNK10|SLC28A2|NIPAL1|CACNA2D2|TRPM5|MCOLN2|SLC39A2|SLC31A2|SLC40A1|SLC6A20|TMEM37|TRPM6|TRPM4|CNNM2|SLC23A1|SLC26A3|SLC38A4|SLC17A4|CNNM4|TRPV4|SLC29A1|SLC4A11|KCNK9|FABP1|SLC41A2|SCN2B|SCN4B|SCN7A|SCN9A|SCNN1B|SCNN1G|FKBP1B|SLC30A10|SLC1A1|SLC…	NO1
GeneOntologyMolecularFunction	GO:0048407	platelet-derived growth factor binding	2.00162388639842e-09	3.00001639931575e-06	4.00725102056964e-07	2.00362551028482e-06	19912	12	448	7			PDGFRB|COL1A1|COL1A2|COL3A1|COL4A1|COL5A1|COL6A1	NO6
GeneOntologyMolecularFunction	GO:0015081	sodium ion transmembrane transporter a	2.25935595764539e-09	2.48449641778618e-06	2.94281113483311e-07	5.88562226966623e-06	19912	170	2379	49			SLC17A8|ATP1A2|SLC4A4|ATP1B2|SLC5A6|CACNA1H|SLC13A2|SLC28A2|TRPM5|SLC6A20|TRPM4|SLC23A1|SLC26A3|SLC38A4|SLC17A4|CNNM4|SLC29A1|SLC4A11|FABP1|SCN2B|SCN4B|SCN7A|SCN9A|SCNN1B|SCNN1G|SLC1A1|SLC3A2|SLC6A6|SLC6A8|SLC6A9|SLC8A2|SLC8A1|SLC9A1|SLC9A2|SLC9A3|SLC12A2|SLC18A1|SLC20A1|SLC22A3|SLC9A9|SLC38A5|SLC28A3|SLC9A7|SLC38A3|GRIK3|GRIK5|TRPM2|SLC13A3|SLC4A10	NO1
GeneOntologyMolecularFunction	GO:0005215	transporter activity	3.81236555738043e-09	3.99262897761455e-06	4.72914870332191e-07	9.93121227697602e-06	19912	1332	2379	229			NAT1|NAT2|ABCA1|ABCA3|KCNH8|SLC6A19|CLIC5|SLC44A5|SLC35D3|OSBPL1A|ATP6V1C2|ATP6V0D2|ABCC1|ANXA6|GRAMD1A|AQP8|SLC43A3|AQP1|AQP7|SLC7A14|AQP9|BEST4|KCNK5|SLC17A8|ABCB11|ATP1A2|SLC4A4|ATP1B2|ATP2A3|ATP2B4|GJB4|AZGP1|FXYD4|BCL2|SLC5A6|LRRC26|CACNA1H|SLC39A5|CACNA1C|CACNA2D1|CACNB2|SLC25A20|TRPA1|OCA2|SLC13A2|SLC22A18|SLC46A3|P2RX1|SLCO4C1|P2RX4|CD36|KCNK10|SLC28A2|NIPAL1|GJC3|CACNA2D2|CEACAM7|BEST3|A…	NO1
GeneOntologyMolecularFunction	GO:0008081	phosphoric diester hydrolase activity	4.93481629370216e-09	4.93323746556573e-06	5.84327111140642e-07	1.28551964450942e-05	19912	99	2379	34			PDE5A|BDKRB2|PDE1A|PDE2A|PDE3A|PDE4B|PDE4C|PDE4D|PDE6A|PDE9A|ENPP1|ENPP2|ENPP3|PLCB4|PLCD1|PLCG2|PLD1|GDPD3|GDPD2|PLCE1|ENPP6|F2RL2|CCL5|SMPD3|TDP2|PLCD3|SMPD1|PDE7B|SMPDL3A|PLCL2|GNA11|HMOX1|GDPD5|NOTUM	NO1
GeneOntologyMolecularFunction	GO:0022857	transmembrane transporter activity	6.2159862501186e-09	5.94382372327352e-06	7.04028007893867e-07	1.6192644181559e-05	19912	1213	2379	211			NAT1|NAT2|ABCA1|ABCA3|KCNH8|SLC6A19|CLIC5|SLC44A5|SLC35D3|ATP6V1C2|ATP6V0D2|ABCC1|ANXA6|AQP8|SLC43A3|AQP1|AQP7|SLC7A14|AQP9|BEST4|KCNK5|SLC17A8|ABCB11|ATP1A2|SLC4A4|ATP1B2|ATP2A3|ATP2B4|GJB4|AZGP1|FXYD4|BCL2|SLC5A6|LRRC26|CACNA1H|SLC39A5|CACNA1C|CACNA2D1|CACNB2|SLC25A20|TRPA1|OCA2|SLC13A2|SLC22A18|SLC46A3|P2RX1|SLCO4C1|P2RX4|CD36|KCNK10|SLC28A2|NIPAL1|GJC3|CACNA2D2|CEACAM7|BEST3|CHRNA3|ABCB1|TRPM…	NO1
GeneOntologyMolecularFunction	GO:0017171	serine hydrolase activity	1.5139430734051e-08	9.75185466102078e-05	1.32621413230287e-05	1.32621413230287e-05	19912	221	314	18			PRSS1|AADAC|PRSS8|KLK10|CTRC|CTRB2|F3|KLK9|PLAT|BIN2|RBP3|TMPRSS4|PRSS33|TPSD1|GZMK|CTRB1|CTRL|CTSE	NO2
GeneOntologyMolecularFunction	GO:0000981	DNA-binding transcription factor activ	2.60591638065514e-08	0.000220211	2.90038493166918e-05	2.90038493166918e-05	19912	1261	544	69			POU6F2|CDX1|CDX2|ESRRG|E2F7|MECOM|RFX8|FOXI3|ZNF626|FOXA3|HNF4A|HNF4G|KLF2|HOXA10|HOXA13|ZIC4|HOXB7|HOXB9|HOXC8|HOXC9|HOXC10|HOXC11|HOXC12|ZNF556|MITF|VAX2|HOXB13|FOXE3|FOXM1|FOXS1|TBX4|KLF15|GATA5|HES2|ZIC1|DMRT2|TP63|ZSCAN18|NKX2-5|MESP2|ZNF853|PRDM16|MYB|MYBL2|SOX2|ZBTB16|GATA4|MYEF2|SP8|NKX2-8|TPRXL|HES7|DLX4|DLX5|BARX1|ZNF844|FOXP3|VAX1|HNF1B|SOX30|NR4A3|HIF3A|GSC|TFAP2A|ZNF750|ALX1|LMX1B|AT…	NO5
GeneOntologyMolecularFunction	GO:0017171	serine hydrolase activity	2.80752393940056e-08	2.57274023403518e-05	3.04733327589103e-06	7.31359986213847e-05	19912	221	2379	56			ACHE|MMP3|MMP7|MMP8|MMP11|MMP14|DPP10|PRSS12|CFB|C1R|C1S|C2|PCSK6|PCSK1|PCSK5|PCSK2|CMA1|TPSG1|CPVL|PAMR1|PRSS30P|CTSG|CTSH|CTSK|CTSS|MASP1|RELN|KLK7|KLK6|CFD|RHBDL2|PCSK9|DPP4|DPP6|RHBDF2|TMPRSS13|F2|F7|F10|FAP|KLK15|CORIN|PRSS22|TLL1|GZMA|GZMB|KLK8|HABP2|TPSB2|TPSAB1|TMPRSS5|TMPRSS3|CFI|KLK1|PRSS41|HTRA3	NO1
GeneOntologyMolecularFunction	GO:0008236	serine-type peptidase activity	3.10992936478572e-08	2.73586225852806e-05	3.24054639810673e-06	8.10136599526682e-05	19912	216	2379	55			MMP3|MMP7|MMP8|MMP11|MMP14|DPP10|PRSS12|CFB|C1R|C1S|C2|PCSK6|PCSK1|PCSK5|PCSK2|CMA1|TPSG1|CPVL|PAMR1|PRSS30P|CTSG|CTSH|CTSK|CTSS|MASP1|RELN|KLK7|KLK6|CFD|RHBDL2|PCSK9|DPP4|DPP6|RHBDF2|TMPRSS13|F2|F7|F10|FAP|KLK15|CORIN|PRSS22|TLL1|GZMA|GZMB|KLK8|HABP2|TPSB2|TPSAB1|TMPRSS5|TMPRSS3|CFI|KLK1|PRSS41|HTRA3	NO1
GeneOntologyMolecularFunction	GO:0005109	frizzled binding	3.27809759203724e-08	2.77288745358207e-05	3.28440162586809e-06	8.53944422725703e-05	19912	44	2379	20			FZD1|FZD7|MYOC|ROR2|CTHRC1|BAMBI|RNF43|KREMEN1|ZNRF3|SFRP1|MAGI3|RSPO3|WNT5B|WNT2|WNT3|WNT5A|WNT7B|WNT8B|WNT11|WNT2B	NO1
GeneOntologyMolecularFunction	GO:0120020	cholesterol transfer activity	3.32275822158068e-08	6.11857530894987e-05	9.18311534119267e-06	1.45869085927392e-05	19912	23	82	5			MTTP|APOA1|APOA2|APOA4|APOB	NO3
GeneOntologyMolecularFunction	GO:0050840	extracellular matrix binding	3.3833789962115e-08	4.22581574170364e-05	5.64460395867953e-06	3.38676237520772e-05	19912	68	448	12			ZAN|LRRC15|SPARC|ITGA6|ITGA3|TINAGL1|PXDN|NID1|LGALS1|TGFBI|ELN|AGRN	NO6
GeneOntologyMolecularFunction	GO:0031432	titin binding	3.958720714817e-08	6.87285959344785e-05	9.26340647267179e-06	3.70536258906871e-05	19912	14	314	6			ACTN2|TRIM63|CAPN3|TCAP|ANKRD1|MYBPC1	NO4
GeneOntologyMolecularFunction	GO:0004714	transmembrane receptor protein tyrosin	4.03478436502067e-08	3.21220096340332e-05	3.80475523923194e-06	0.000105106	19912	65	2379	25			MET|AXL|FGFRL1|NRP2|NTRK2|ROR2|DDR2|PDGFRA|CSF1R|PTK7|RET|EFNA3|EGFR|EPHA10|EPHA3|EPHA4|EPHA7|EPHB3|EPHB4|EFEMP1|FGFR1|FGFR2|FGFR4|TEK|LTK	NO1
GeneOntologyMolecularFunction	GO:0015075	monoatomic ion transmembrane transport	4.08956417268692e-08	3.21220096340332e-05	3.80475523923194e-06	0.000106533	19912	778	2379	144			KCNH8|CLIC5|ATP6V1C2|ATP6V0D2|ANXA6|AQP1|BEST4|KCNK5|SLC17A8|ATP1A2|SLC4A4|ATP1B2|ATP2A3|ATP2B4|FXYD4|SLC5A6|LRRC26|CACNA1H|SLC39A5|CACNA1C|CACNA2D1|CACNB2|TRPA1|OCA2|SLC13A2|SLC46A3|P2RX1|P2RX4|KCNK10|SLC28A2|NIPAL1|CACNA2D2|BEST3|CHRNA3|TRPM5|CLCA1|CLCN2|CLCN4|CLIC2|FXYD1|CNGA1|CNGA3|MCOLN2|SLC39A2|SLC31A2|SLC40A1|SLC6A20|TMEM37|ANO7|TMEM63A|CYBB|TRPM6|TRPM4|SLC36A1|CNNM2|BEST2|SLC23A1|SLC29A4|…	NO1
GeneOntologyMolecularFunction	GO:0120015	sterol transfer activity	4.18365163607866e-08	6.11857530894987e-05	9.18311534119267e-06	1.83662306823853e-05	19912	24	82	5			MTTP|APOA1|APOA2|APOA4|APOB	NO3
GeneOntologyMolecularFunction	GO:0030246	carbohydrate binding	4.48501000154985e-08	3.40133282150278e-05	4.02877622553013e-06	0.000116835	19912	317	2379	72			SFTPA2|ACAN|MRC1|ASGR1|GALNT4|P4HA3|CILP2|C4A|NPTX2|PLOD3|STBD1|OLR1|CD22|P4HA1|CD69|ENPP1|ENPP2|CHI3L1|PHYH|CLC|PKLR|PLOD2|CNTN1|COL9A1|CHODL|VCAN|MASP1|LGALS9B|FBXO2|PTN|MRC2|GALNT8|PYGM|CD302|CLEC2B|EGLN3|GALNT12|REG4|CD209|FCER2|FCN1|CLEC10A|SELL|SELP|ITLN1|HKDC1|SI|SLC2A3|SLC2A5|FUCA1|SIGLEC1|ZG16|EMCN|SORD|SIGLEC8|KLRG2|FREM1|CNTN2|CLEC3B|GALNT6|LGALS9C|HK2|CLEC5A|HLA-DRA|HLA-DRB1|HLA-DRB5|…	NO1
GeneOntologyMolecularFunction	GO:0019199	transmembrane receptor protein kinase	5.7234408495868e-08	4.19584712185824e-05	4.96985447105788e-06	0.000149096	19912	84	2379	29			ACVRL1|MET|LTBP4|AXL|FGFRL1|NRP2|NTRK2|ROR2|DDR2|PDGFRA|LY6G6E|CSF1R|PTK7|RET|EFNA3|EGFR|EPHA10|EPHA3|EPHA4|EPHA7|EPHB3|EPHB4|EFEMP1|FGFR1|FGFR2|FGFR4|TEK|ACVR1C|LTK	NO1
GeneOntologyMolecularFunction	GO:0008236	serine-type peptidase activity	6.3286753580902e-08	0.000203826	2.77195980684351e-05	5.54391961368702e-05	19912	216	314	17			PRSS1|PRSS8|KLK10|CTRC|CTRB2|F3|KLK9|PLAT|BIN2|RBP3|TMPRSS4|PRSS33|TPSD1|GZMK|CTRB1|CTRL|CTSE	NO2
GeneOntologyMolecularFunction	GO:0004252	serine-type endopeptidase activity	6.54209957436662e-08	4.64129494793913e-05	5.49747399716937e-06	0.000170422	19912	198	2379	51			MMP3|MMP7|MMP8|MMP11|MMP14|PRSS12|CFB|C1R|C1S|C2|PCSK6|PCSK1|PCSK5|PCSK2|CMA1|TPSG1|PAMR1|PRSS30P|CTSG|CTSH|CTSK|CTSS|MASP1|KLK7|KLK6|CFD|RHBDL2|PCSK9|DPP4|RHBDF2|TMPRSS13|F2|F7|F10|FAP|KLK15|CORIN|PRSS22|TLL1|GZMA|GZMB|KLK8|HABP2|TPSB2|TPSAB1|TMPRSS5|TMPRSS3|CFI|KLK1|PRSS41|HTRA3	NO1
GeneOntologyMolecularFunction	GO:0003700	DNA-binding transcription factor activ	7.85272227676393e-08	0.000331794	4.37003994701913e-05	8.74007989403826e-05	19912	1324	544	70			POU6F2|CDX1|CDX2|ESRRG|E2F7|MECOM|RFX8|FOXI3|ZNF626|FOXA3|HNF4A|HNF4G|KLF2|HOXA10|HOXA13|ZIC4|HOXB7|HOXB9|HOXC8|HOXC9|HOXC10|HOXC11|HOXC12|ZNF556|MITF|VAX2|HOXB13|FOXE3|FOXM1|FOXS1|TBX4|KLF15|GATA5|HES2|ZIC1|DMRT2|TP63|ZSCAN18|NKX2-5|MESP2|ZNF853|PRDM16|MYB|MYBL2|SOX2|ZBTB16|GATA4|MYEF2|SP8|NKX2-8|TPRXL|HES7|DLX4|DLX5|BARX1|ZNF844|FOXP3|VAX1|HNF1B|SOX30|NR4A3|HIF3A|GSC|TFAP2A|ZNF750|ALX1|LMX1B|AT…	NO5
GeneOntologyMolecularFunction	GO:0004252	serine-type endopeptidase activity	1.07930410235443e-07	0.00023174	3.15156797887494e-05	9.45470393662481e-05	19912	198	314	16			PRSS1|PRSS8|KLK10|CTRC|CTRB2|F3|KLK9|PLAT|BIN2|TMPRSS4|PRSS33|TPSD1|GZMK|CTRB1|CTRL|CTSE	NO2
GeneOntologyMolecularFunction	GO:0050840	extracellular matrix binding	1.14359369136968e-07	7.85969122084436e-05	9.30956739380634e-06	0.000297906	19912	68	2379	25			ACHE|SPARCL1|C6orf15|BGN|SLIT2|COL11A1|OLFML2B|CTSS|SPOCK2|DCN|OLFML2A|SSC5D|FBLN2|SHH|SPP1|SMOC1|THBS1|THBS4|VEGFA|ITGA2|ITGA7|ITGB3|CD248|LGALS2|BCAM	NO1
GeneOntologyMolecularFunction	GO:0004252	serine-type endopeptidase activity	1.21181250705499e-07	0.000129732	1.73289188508864e-05	0.000121302	19912	198	448	19			CTSC|TMPRSS11D|PLAU|MMP1|MMP2|MMP9|MMP10|MMP13|PROC|HTRA1|TMPRSS11B|BMP1|KLK14|KLK12|PRSS23|PRSS27|TMPRSS2|LTF|TMPRSS11A	NO6
GeneOntologyMolecularFunction	GO:0005518	collagen binding	1.25906985123676e-07	8.39111352508683e-05	9.9390210983993e-06	0.000327988	19912	82	2379	28			MAP1A|ACHE|C1QTNF1|SPARCL1|C6orf15|DDR2|CD44|PCOLCE|COMP|ABI3BP|SRGN|CTSK|CTSS|ASPN|DCN|MRC2|DPP4|PCOLCE2|ANTXR1|ITGA11|THBS1|THBS4|TLL1|TNXB|COL14A1|VWF|ITGA2|CCBE1	NO1
GeneOntologyMolecularFunction	GO:0043177	organic acid binding	1.30668926368547e-07	8.45234309778197e-05	1.00115456820608e-05	0.000340393	19912	301	2379	68			ACACB|MAT1A|ACOX1|CYP4F2|P4HA3|LCN15|NOS2|CAD|PLOD3|GPR143|OTC|P2RX1|CD22|P4HA1|CD36|PAH|PC|PCCA|PCK1|PHYH|PLOD2|COL11A1|UGT1A10|UGT1A8|CRABP1|UGT1A1|EPDR1|PTGDS|CYP2W1|PTN|NR1H4|EGLN3|RBP5|THNSL2|FABP4|FABP1|FABP2|FABP6|FCN1|SELL|SELP|FOLR2|SHMT2|SLC1A1|SLC6A6|SNCA|GAD1|SIGLEC8|SESN1|GRIN2B|GRIN2D|PRR7|GSTA1|GSTM1|GSTM2|GSTM5|TH|HBA1|HBA2|HBB|CYP4F8|UGT2B7|UGT2B15|CYP26B1|ID3|LCN12|ST8SIA4|L1CAM	NO1
GeneOntologyMolecularFunction	GO:0008009	chemokine activity	1.8274845909059e-07	0.000114834	1.36017067408853e-05	0.00047606	19912	52	2379	21			CXCL16|PF4|PPBP|CCL5|CCL8|CCL11|CCL13|CCL14|CCL15|CCL18|CCL19|CCL21|CCL23|CXCL11|CXCL5|CXCL12|CXCL13|CXCL1|CXCL2|CXCL3|CCL28	NO1
GeneOntologyMolecularFunction	GO:0001968	fibronectin binding	2.00780094394576e-07	0.000168177	2.24641501344312e-05	0.000200981	19912	40	448	9			FSTL3|MFAP2|MMP2|MMP9|MMP13|TNC|LRRC15|ITGA3|ITGA5	NO6
GeneOntologyMolecularFunction	GO:0005102	signaling receptor binding	2.01975375834047e-07	0.000168177	2.24641501344312e-05	0.000202177	19912	1756	448	73			IL34|CDH26|PDGFRB|HLA-F|HLA-H|FAM3D|PGF|S100A7|TUBB3|SCGB3A1|FBN2|ADIPOQ|PIGR|SEMA5B|PPP1R1B|CXCL9|PLAUR|BMP8A|MMP13|FST|CX3CL1|VAV2|COL3A1|COL5A1|SEMA3C|COL16A1|FN1|PDPN|S100A7A|CSF2|ISG15|IGFL3|GAST|MUC4|DKK3|CD276|IL11|MYO5B|CXCL10|ITGA6|ITGA3|ITGA5|PTHLH|STAT1|CEACAM1|LPIN1|GJA1|BMP1|RTP3|PXDN|CXCL17|IL24|DSCAM|RASGRF1|NUCB2|ANO1|LAMA3|LAMA4|LAMB1|FAM3B|TYMP|TF|TGFB1|LHB|TGFBI|TGFBR3|CGB8|NET…	NO6
GeneOntologyMolecularFunction	GO:0004620	phospholipase activity	2.38886703823545e-07	0.00014594	1.72861073183427e-05	0.0006223	19912	124	2379	36			ACHE|LIPH|PLA2G10|BDKRB2|CES2|ENPP2|CLC|LIPG|PLA2G4A|PLCB4|PLCD1|PLCG2|PLD1|GDPD3|PLA2G3|PITPNM3|PLA2G2D|ASPG|PLCE1|ABHD12B|F2RL2|CCL5|SMPD3|PLCD3|SMPD1|PNPLA3|PLA2G12B|SMPDL3A|PLCL2|CES3|HMOX1|ABHD3|GDPD5|NOTUM|LIPC|LPL	NO1
GeneOntologyMolecularFunction	GO:0051373	FATZ binding	2.99630619226708e-07	0.000416159	5.60908519192398e-05	0.000280454	19912	5	314	4			MYOZ2|ACTN2|MYOZ1|TCAP	NO4
GeneOntologyMolecularFunction	GO:1990837	sequence-specific double-stranded DNA	3.69106228201562e-07	0.0010397	0.000136938	0.000410815	19912	1572	544	77			POU6F2|CDX1|CDX2|ESRRG|E2F7|MECOM|MCM2|MCM10|RFX8|FOXI3|ZNF626|FOXA3|HNF4A|HNF4G|KLF2|CDC45|HOXA10|HOXA13|ZIC4|HOXB7|HOXB9|HOXC8|HOXC9|HOXC10|HOXC11|HOXC12|MITF|NLRC5|VAX2|MMP12|ZNF471|HOXB13|FOXE3|FOXM1|FOXS1|TBX4|LIN28B|KLF15|GATA5|HES2|ZIC1|ELL2|DMRT2|TP63|ZSCAN18|NKX2-5|MESP2|ZNF853|PRDM16|MYB|MYBL2|SOX2|ZBTB16|GATA4|MYEF2|SP8|NKX2-8|HES7|DLX4|DLX5|BARX1|ZNF844|FOXP3|VAX1|HNF1B|SOX30|NR4A3|HI…	NO5
GeneOntologyMolecularFunction	GO:0005044	scavenger receptor activity	3.90368623843429e-07	0.000232037	2.74840612192469e-05	0.00101691	19912	54	2379	21			PRSS12|MSR1|MARCO|CD163L1|CXCL16|CD36|ENPP1|ENPP2|CD163|FCRL2|SSC5D|TMPRSS13|LOXL4|SCARA3|CORIN|STAB1|TMPRSS5|COLEC12|TMPRSS3|CFI|SCARA5	NO1
GeneOntologyMolecularFunction	GO:0022890	inorganic cation transmembrane transpo	4.2519224737433e-07	0.000246085	2.91480474844771e-05	0.00110763	19912	605	2379	114			KCNH8|ATP6V1C2|ATP6V0D2|ANXA6|AQP8|AQP1|KCNK5|SLC17A8|ATP1A2|SLC4A4|ATP1B2|ATP2A3|ATP2B4|FXYD4|SLC5A6|LRRC26|CACNA1H|SLC39A5|CACNA1C|CACNA2D1|CACNB2|TRPA1|SLC13A2|SLC46A3|P2RX4|KCNK10|SLC28A2|NIPAL1|CACNA2D2|TRPM5|MCOLN2|SLC39A2|SLC31A2|SLC40A1|SLC6A20|TMEM37|TMEM63A|TRPM6|TRPM4|SLC36A1|CNNM2|SLC23A1|SLC26A3|SLC38A4|SLC17A4|CNNM4|TRPV4|SLC29A1|SLC4A11|KCNK9|FABP1|SLC41A2|PTK2B|SCN2B|SCN4B|SCN7A|S…	NO1
GeneOntologyMolecularFunction	GO:0008236	serine-type peptidase activity	4.71362348119827e-07	0.000353237	4.71833710467947e-05	0.000471834	19912	216	448	19			CTSC|TMPRSS11D|PLAU|MMP1|MMP2|MMP9|MMP10|MMP13|PROC|HTRA1|TMPRSS11B|BMP1|KLK14|KLK12|PRSS23|PRSS27|TMPRSS2|LTF|TMPRSS11A	NO6
GeneOntologyMolecularFunction	GO:0061134	peptidase regulator activity	4.86065031836024e-07	0.000274103	3.24666514854575e-05	0.0012662	19912	251	2379	58			A2M|AGT|RECK|PI16|COL28A1|ATP2A3|CTSF|TNFRSF10B|SERPING1|C3|C4A|CASP1|WFDC1|CAV1|SERPINA6|PCOLCE|PTTG1|SERPINF1|SERPINA4|SERPINE2|COL7A1|PRKAA2|CST1|CST2|CST4|CTSH|CTSK|CTSS|PRNP|PROS1|SPOCK2|R3HDML|RARRES1|CSTL1|PI15|PCOLCE2|SERPINA10|WFDC10B|FBLN1|SFRP2|NLRP2|SPOCK1|PRSS22|FGL2|SPINK4|PCSK1N|SERPINA7|ITIH5|TFPI|THBS1|TIMP1|TIMP2|TIMP3|SERPIND1|PINK1|SLCO1B3|LXN|UMODL1	NO1
GeneOntologyMolecularFunction	GO:0033218	amide binding	5.03369389144957e-07	0.000276765	3.27819314680653e-05	0.00131128	19912	508	2379	99			ACACB|ACADM|ACADS|ACHE|LDLRAD3|MME|ANG|ANPEP|APBA1|APBB1|MSR1|ACBD7|MARCO|BCHE|NFATC1|NGFR|C1QA|NPR1|NPY1R|NPY6R|CD1C|CD1D|OXTR|P2RX1|CD14|CD36|PC|PCCA|PCSK5|NOLC1|GLP2R|CLU|CMA1|PLA2G4A|CMKLR1|ITM2A|PLTP|TRHDE|SLC40A1|CRIP1|CRYAB|CLIP3|CST1|CST2|CST4|EPDR1|PRNP|FBXO2|NR1H4|DPP4|EDNRB|EPHA4|RAMP1|GLTP|LAPTM4B|CD209|FASN|FCGR2A|FCGR2B|FCGRT|OLFM1|FKBP1B|FOLR2|FPR3|SLC1A1|PNPLA3|GAD1|SSTR2|SSTR5|NP…	NO1
GeneOntologyMolecularFunction	GO:0008289	lipid binding	6.61378928295047e-07	0.000489312	7.34387991193339e-05	0.000290345	19912	1016	82	17			ADH7|VIL1|DEFA5|HAVCR1|MAL|RBP2|MTTP|DGKG|APOA1|APOA2|APOA4|APOB|LBP|CPS1|AKR1C1|AKR1C2|ACOX2	NO3
GeneOntologyMolecularFunction	GO:0047020	15-hydroxyprostaglandin-D dehydrogenas	6.69146233433566e-07	0.000489312	7.34387991193339e-05	0.000293755	19912	5	82	3			CBR1|AKR1C1|AKR1C2	NO3
GeneOntologyMolecularFunction	GO:0017171	serine hydrolase activity	6.69328805133023e-07	0.00043199	5.77027007752632e-05	0.000669998	19912	221	448	19			CTSC|TMPRSS11D|PLAU|MMP1|MMP2|MMP9|MMP10|MMP13|PROC|HTRA1|TMPRSS11B|BMP1|KLK14|KLK12|PRSS23|PRSS27|TMPRSS2|LTF|TMPRSS11A	NO6
GeneOntologyMolecularFunction	GO:0019838	growth factor binding	6.91740668634524e-07	0.00043199	5.77027007752632e-05	0.000692432	19912	160	448	16			NLRP7|PDGFRB|SORT1|COL1A1|COL1A2|COL3A1|COL4A1|COL5A1|COL6A1|IGFBP7|HTRA1|ITGA6|PXDN|TGFBR3|LTBP1|AGRN	NO6
GeneOntologyMolecularFunction	GO:0033293	monocarboxylic acid binding	8.17501613923013e-07	0.00131646	0.000179033	0.000716131	19912	127	314	12			AKR1C4|UGT2B4|PLA2G1B|ALB|ALOX5AP|RBP3|UGT1A9|APOC1|LCN2|CRABP2|UGT1A3|LSR	NO2
GeneOntologyMolecularFunction	GO:0000977	RNA polymerase II transcription regula	9.549549703707e-07	0.0013364	0.000176016	0.00106286	19912	1388	544	69			POU6F2|CDX1|CDX2|ESRRG|E2F7|MECOM|RFX8|FOXI3|ZNF626|FOXA3|HNF4A|HNF4G|KLF2|HOXA10|HOXA13|ZIC4|HOXB7|HOXB9|HOXC8|HOXC9|HOXC10|HOXC11|MITF|NLRC5|VAX2|ZNF471|HOXB13|FOXE3|FOXM1|FOXS1|TBX4|KLF15|GATA5|HES2|ZIC1|DMRT2|TP63|ZSCAN18|NKX2-5|MESP2|ZNF853|PRDM16|MYB|MYBL2|SOX2|ZBTB16|GATA4|MYEF2|SP8|NKX2-8|HES7|DLX4|DLX5|BARX1|ZNF844|FOXP3|VAX1|HNF1B|SOX30|NR4A3|HIF3A|GSC|TFAP2A|ZNF750|ALX1|LMX1B|ATOH8|PAX…	NO5
GeneOntologyMolecularFunction	GO:0000987	cis-regulatory region sequence-specifi	1.01720204797557e-06	0.0013364	0.000176016	0.00113215	19912	1281	544	65			POU6F2|CDX1|CDX2|ESRRG|E2F7|MECOM|RFX8|FOXI3|ZNF626|FOXA3|HNF4A|HNF4G|KLF2|HOXA10|HOXA13|ZIC4|HOXB7|HOXB9|HOXC9|HOXC10|HOXC11|MITF|NLRC5|VAX2|ZNF471|HOXB13|FOXE3|FOXS1|TBX4|KLF15|GATA5|HES2|ZIC1|ELL2|DMRT2|TP63|ZSCAN18|NKX2-5|MESP2|ZNF853|PRDM16|MYB|MYBL2|SOX2|ZBTB16|GATA4|MYEF2|SP8|NKX2-8|HES7|DLX4|DLX5|ZNF844|FOXP3|VAX1|HNF1B|SOX30|NR4A3|HIF3A|GSC|TFAP2A|ZNF750|ATOH8|PAX7|ZNF662	NO5
GeneOntologyMolecularFunction	GO:0005102	signaling receptor binding	1.02910633049498e-06	0.0013364	0.000176016	0.0011454	19912	1756	544	82			IL32|C17orf99|SH3BP1|FNDC5|MDK|HNF4A|CCL26|CHRM3|ADCY6|S100A8|S100A9|SAA1|SAA2|KL|FCGR1A|MPP4|FGA|HRG|CCL3|CCL3L1|FGFR3|CCL20|CCL24|CCL25|NR0B2|PMCH|COL2A1|CD300LF|ANXA1|WNT7A|IBSP|FERMT1|ITGA8|APLP1|TCAM1P|CCL4L2|SEMA4G|FAM83B|IFNG|SNED1|TNFSF11|IGFALS|SMO|FSCN1|IL1RN|GPRC5B|IL17A|ZBTB16|GHRL|KREMEN2|IL17C|MTSS1|DNER|GPRC5C|ITGA9|VWDE|ITGB8|DEFB4A|UTS2|BTN1A1|SEMA3B|DMD|GNAZ|DMP1|TAP1|RIC3|HAP1|…	NO5
GeneOntologyMolecularFunction	GO:0043236	laminin binding	1.07366361348656e-06	0.000611014	8.16157164611353e-05	0.00107474	19912	36	448	8			LRRC15|ITGA6|ITGA3|TINAGL1|PXDN|NID1|LGALS1|AGRN	NO6
GeneOntologyMolecularFunction	GO:0000978	RNA polymerase II cis-regulatory regio	1.10701904505962e-06	0.0013364	0.000176016	0.00123211	19912	1257	544	64			POU6F2|CDX1|CDX2|ESRRG|E2F7|MECOM|RFX8|FOXI3|ZNF626|FOXA3|HNF4A|HNF4G|KLF2|HOXA10|HOXA13|ZIC4|HOXB7|HOXB9|HOXC9|HOXC10|HOXC11|MITF|NLRC5|VAX2|ZNF471|HOXB13|FOXE3|FOXS1|TBX4|KLF15|GATA5|HES2|ZIC1|DMRT2|TP63|ZSCAN18|NKX2-5|MESP2|ZNF853|PRDM16|MYB|MYBL2|SOX2|ZBTB16|GATA4|MYEF2|SP8|NKX2-8|HES7|DLX4|DLX5|ZNF844|FOXP3|VAX1|HNF1B|SOX30|NR4A3|HIF3A|GSC|TFAP2A|ZNF750|ATOH8|PAX7|ZNF662	NO5
GeneOntologyMolecularFunction	GO:0005509	calcium ion binding	1.14147855190399e-06	0.000611014	8.16157164611353e-05	0.00114262	19912	779	448	40			LPCAT1|CDH26|RYR1|S100A7|FBN2|PLA2G2A|ANXA9|MMP13|ALOX12|PADI1|SELE|FLG|NID2|AMY1A|ANXA13|PPEF1|S100A7A|MUC4|PROC|CAPN14|SPARC|AIF1L|ITGA5|CALML5|BMP1|NELL2|RPTN|CRNN|NID1|DSC1|PCDHGC5|DSG1|NUCB2|CRTAC1|TGM3|SYT8|LOXL2|LTBP1|AGRN|RCN3	NO6
GeneOntologyMolecularFunction	GO:0060228	phosphatidylcholine-sterol O-acyltrans	1.33431091966784e-06	0.00078057	0.000117152	0.000585762	19912	6	82	3			APOA1|APOA2|APOA4	NO3
GeneOntologyMolecularFunction	GO:0003690	double-stranded DNA binding	1.50262105579288e-06	0.00158722	0.000209052	0.00167242	19912	1687	544	79			POU6F2|CDX1|CDX2|ESRRG|E2F7|MECOM|MCM2|MCM10|RFX8|FOXI3|ZNF626|FOXA3|HNF4A|HNF4G|KLF2|CDC45|HOXA10|HOXA13|ZIC4|HOXB7|HOXB9|HOXC8|HOXC9|HOXC10|HOXC11|HOXC12|MITF|NLRC5|VAX2|MMP12|ZNF471|HOXB13|FOXE3|FOXM1|FOXS1|TBX4|LIN28B|KLF15|GATA5|HES2|IFI16|ZIC1|ELL2|DMRT2|TP63|ZSCAN18|NKX2-5|MESP2|ZNF853|PRDM16|MYB|MYBL2|SOX2|ZBTB16|GATA4|MYEF2|SP8|NKX2-8|HES7|DLX4|DLX5|BARX1|ZNF844|FOXP3|VAX1|HNF1B|SOX30|NR…	NO5
GeneOntologyMolecularFunction	GO:0030280	structural constituent of skin epiderm	1.95504058741369e-06	0.00183566	0.000241773	0.00217596	19912	43	544	9			PI3|KRT6C|PKP1|SPRR1A|SPRR1B|SPRR2A|KRT4|KRT5|KRT6A	NO5
GeneOntologyMolecularFunction	GO:0031433	telethonin binding	2.04552106138979e-06	0.00236753	0.000319101	0.00191461	19912	7	314	4			MYOZ2|TTN|MYOZ1|CSRP3	NO4
GeneOntologyMolecularFunction	GO:0004745	all-trans-retinol dehydrogenase (NAD+)	2.66570719859728e-06	0.00129475	0.000194324	0.00117025	19912	24	82	4			ADH7|RDH8|AKR1C1|AKR1C2	NO3
GeneOntologyMolecularFunction	GO:0120013	lipid transfer activity	3.09855573952672e-06	0.00129475	0.000194324	0.00136027	19912	55	82	5			MTTP|APOA1|APOA2|APOA4|APOB	NO3
GeneOntologyMolecularFunction	GO:0031406	carboxylic acid binding	3.257189824688e-06	0.00419615	0.00057066	0.0028533	19912	286	314	17			AKR1C4|DDC|SIGLEC10|UGT2B4|PLA2G1B|ALB|ALOX5AP|AMBP|RBP3|UGT1A9|TM4SF5|APOC1|LCN2|CRABP2|UGT1A3|LSR|PRODH	NO2
GeneOntologyMolecularFunction	GO:0043565	sequence-specific DNA binding	3.56089374164564e-06	0.00283477	0.000373365	0.00396327	19912	1697	544	78			POU6F2|CDX1|CDX2|ESRRG|E2F7|MECOM|MCM2|MCM10|RFX8|FOXI3|ZNF626|FOXA3|HNF4A|HNF4G|KLF2|CDC45|HOXA10|HOXA13|ZIC4|HOXB7|HOXB9|HOXC8|HOXC9|HOXC10|HOXC11|HOXC12|MITF|NLRC5|VAX2|MMP12|ZNF471|HOXB13|FOXE3|FOXM1|FOXS1|TBX4|LIN28B|KLF15|GATA5|HES2|ZIC1|ELL2|DMRT2|TP63|ZSCAN18|NKX2-5|MESP2|ZNF853|PRDM16|MYB|MYBL2|SOX2|ZBTB16|GATA4|MYEF2|SP8|NKX2-8|HES7|DLX4|DLX5|BARX1|ZNF844|FOXP3|VAX1|HNF1B|SOX30|NR4A3|HI…	NO5
GeneOntologyMolecularFunction	GO:0000976	transcription cis-regulatory region bi	3.69004340948512e-06	0.00283477	0.000373365	0.00410702	19912	1499	544	71			POU6F2|CDX1|CDX2|ESRRG|E2F7|MECOM|RFX8|FOXI3|ZNF626|FOXA3|HNF4A|HNF4G|KLF2|HOXA10|HOXA13|ZIC4|HOXB7|HOXB9|HOXC8|HOXC9|HOXC10|HOXC11|MITF|NLRC5|VAX2|MMP12|ZNF471|HOXB13|FOXE3|FOXM1|FOXS1|TBX4|KLF15|GATA5|HES2|ZIC1|ELL2|DMRT2|TP63|ZSCAN18|NKX2-5|MESP2|ZNF853|PRDM16|MYB|MYBL2|SOX2|ZBTB16|GATA4|MYEF2|SP8|NKX2-8|HES7|DLX4|DLX5|BARX1|ZNF844|FOXP3|VAX1|HNF1B|SOX30|NR4A3|HIF3A|GSC|TFAP2A|ZNF750|ALX1|LMX1…	NO5
GeneOntologyMolecularFunction	GO:0001067	transcription regulatory region nuclei	4.14337593166668e-06	0.00291778	0.000384298	0.00461158	19912	1504	544	71			POU6F2|CDX1|CDX2|ESRRG|E2F7|MECOM|RFX8|FOXI3|ZNF626|FOXA3|HNF4A|HNF4G|KLF2|HOXA10|HOXA13|ZIC4|HOXB7|HOXB9|HOXC8|HOXC9|HOXC10|HOXC11|MITF|NLRC5|VAX2|MMP12|ZNF471|HOXB13|FOXE3|FOXM1|FOXS1|TBX4|KLF15|GATA5|HES2|ZIC1|ELL2|DMRT2|TP63|ZSCAN18|NKX2-5|MESP2|ZNF853|PRDM16|MYB|MYBL2|SOX2|ZBTB16|GATA4|MYEF2|SP8|NKX2-8|HES7|DLX4|DLX5|BARX1|ZNF844|FOXP3|VAX1|HNF1B|SOX30|NR4A3|HIF3A|GSC|TFAP2A|ZNF750|ALX1|LMX1…	NO5
GeneOntologyMolecularFunction	GO:0008106	alcohol dehydrogenase (NADP+) activity	4.3615145803542e-06	0.00159467	0.000239338	0.0019147	19912	27	82	4			RDH8|CBR1|AKR1C1|AKR1C2	NO3
GeneOntologyMolecularFunction	GO:0030280	structural constituent of skin epiderm	4.48197746137041e-06	0.00218856	0.000292335	0.00448646	19912	43	448	8			KRT76|FLG|SPRR2E|SPRR2F|KRT3|KRT7|KRT10|KRT78	NO6
GeneOntologyMolecularFunction	GO:0030545	signaling receptor regulator activity	4.67268782885488e-06	0.00218856	0.000292335	0.00467736	19912	619	448	33			IL34|FAM3D|PGF|S100A7|SCGB3A1|FBN2|ADIPOQ|SEMA5B|CXCL9|BMP8A|FST|AIM2|CX3CL1|SEMA3C|S100A7A|CSF2|GAST|DKK3|IL11|CXCL10|CLEC12A|PTHLH|BMP1|PXDN|CXCL17|IL24|FAM3B|TYMP|TGFB1|LHB|CGB8|CD70|AGRN	NO6
GeneOntologyMolecularFunction	GO:0008289	lipid binding	4.99712503719731e-06	0.00536471	0.00072958	0.00437748	19912	1016	314	36			CEACAM5|CEL|CYP3A5|CD300A|CEACAM6|AKR1C4|PHLDA2|F3|SULT1E1|NOXO1|FCGR3B|VNN1|BTK|NPC1L1|SNX10|UGT2B4|PRAP1|PLA2G1B|BIN2|ALB|PLA2G4F|PREX1|ALOX5AP|SYT13|BAIAP2L2|RBP3|PON1|UGT1A9|ARHGAP9|APOC1|LCN2|CRABP2|CRP|UGT1A3|LSR|HCK	NO2
GeneOntologyMolecularFunction	GO:0051015	actin filament binding	6.12321071598235e-06	0.00607469	0.000818761	0.00573133	19912	238	314	15			MYH1|MYH2|MYH6|MYH7|XIRP1|ACTN2|NEB|TTN|MYO18B|UTRN|NRAP|ABLIM3|XIRP2|TNNC1|ABLIM2	NO4
GeneOntologyMolecularFunction	GO:0043177	organic acid binding	6.43651231628898e-06	0.00592284	0.000805484	0.00563838	19912	301	314	17			AKR1C4|DDC|SIGLEC10|UGT2B4|PLA2G1B|ALB|ALOX5AP|AMBP|RBP3|UGT1A9|TM4SF5|APOC1|LCN2|CRABP2|UGT1A3|LSR|PRODH	NO2
GeneOntologyMolecularFunction	GO:0031726	CCR1 chemokine receptor binding	8.10467933228288e-06	0.004892	0.000644322	0.00902051	19912	19	544	6			CCL26|CCL3|CCL3L1|CCL20|CCL24|CCL4L2	NO5
GeneOntologyMolecularFunction	GO:0031729	CCR4 chemokine receptor binding	8.10467933228288e-06	0.004892	0.000644322	0.00902051	19912	19	544	6			CCL26|CCL3|CCL3L1|CCL20|CCL24|CCL4L2	NO5
GeneOntologyMolecularFunction	GO:0004033	aldo-keto reductase (NADPH) activity	8.7978864937787e-06	0.00285931	0.000429141	0.00386227	19912	32	82	4			RDH8|CBR1|AKR1C1|AKR1C2	NO3
GeneOntologyMolecularFunction	GO:0003785	actin monomer binding	9.40310502840844e-06	0.00816251	0.00110016	0.00880131	19912	32	314	6			MYL2|MYL3|COBL|TMSB15A|LMOD2|LMOD3	NO4
GeneOntologyMolecularFunction	GO:1901618	organic hydroxy compound transmembrane	1.7432470052743e-05	0.0140361	0.00190886	0.0152708	19912	72	314	8			CEACAM5|SLCO2B1|CEACAM6|AKR1C4|AQP2|AQP6|SLC6A3|SLC16A3	NO2
GeneOntologyMolecularFunction	GO:0016616	oxidoreductase activity, acting on the	1.91132654818946e-05	0.00559062	0.000839072	0.00839072	19912	134	82	6			ADH7|RDH8|PTGR1|CBR1|AKR1C1|AKR1C2	NO3
GeneOntologyMolecularFunction	GO:0031730	CCR5 chemokine receptor binding	2.7473173600414e-05	0.0154773	0.00203851	0.0305776	19912	23	544	6			CCL26|CCL3|CCL3L1|CCL20|CCL24|CCL4L2	NO5
GeneOntologyMolecularFunction	GO:0016614	oxidoreductase activity, acting on CH-	2.87188099083853e-05	0.00763657	0.00114614	0.0126076	19912	144	82	6			ADH7|RDH8|PTGR1|CBR1|AKR1C1|AKR1C2	NO3
GeneOntologyMolecularFunction	GO:0005102	signaling receptor binding	3.03231396380635e-05	0.0183592	0.00249678	0.0265631	19912	1756	314	50			PIK3AP1|ERBB3|CEACAM5|ABCA12|S100A14|SRMS|CLEC7A|CEACAM6|REG3G|EPS8L1|ITGA4|ITGAL|ITGAX|LILRB1|ITGB4|TTR|ITGB6|PTK6|NMU|CGB2|PLA2G1B|FGF3|PLAT|VAV3|FGG|CXCL6|HSPA1B|VCAM1|LILRB4|VTN|AGR2|PSCA|REG1B|REN|SIX3|SLA|TFF1|TFF2|CRP|SLC6A3|CD2|DKK1|TSPAN8|LRP2|REG3A|IFNE|LTB|IHH|HCK|MIA	NO2
GeneOntologyMolecularFunction	GO:0140313	molecular sequestering activity	3.08547934524768e-05	0.0183592	0.00249678	0.0270288	19912	39	314	6			SPI1|TMC8|TRIM15|SLC39A4|LCN2|CSF3R	NO2
GeneOntologyMolecularFunction	GO:0050839	cell adhesion molecule binding	3.13522517524412e-05	0.0183592	0.00249678	0.0274646	19912	600	314	24			EVPL|EPS8L1|ITGA4|ITGAL|ITGAX|LILRB1|ITGB4|ITGB6|S100P|BAIAP2L1|CGN|FGG|BAIAP2|VCAM1|SFN|LILRB4|VTN|LAD1|GPRC5A|PPL|EPHA2|PKP3|TSPAN8|EPCAM	NO2
[truncated: 309 more rows]

## Sheet: Metadata
Category	Gene Enrichment Category
ID	Database Identifier of the term
Name	Annotation description of the term
[truncated: 12 more rows]
